# Supplementary material for: Urban heat Islands shape epiphytic communities of lichens and bryophytes
Source: Urban Ecosyst. 2026 Feb 21;29(2):63. doi: 10.1007/s11252-026-01930-8 (PMC12923442; doi:10.1007/s11252-026-01930-8)
Supplement: Supplementary file 1 — Supplementary Material 1 (XLSX 603 KB) [file 11252_2026_1930_MOESM1_ESM.xlsx]

## Sheet: Information
Article title	Urban heat island shapes epiphytic communities of lichens and bryophytes
Journal name	Urban Ecosystems
Author names and affiliation	Tim Claerhout	Naturalis Biodiversity Center, Leiden, The Netherlands; Hortus botanicus Leiden, Leiden University, Leiden, The Netherlands; Institute of Biology Leiden, Leiden University, Leiden, The Netherlands
	Laurens B Sparrius	BLWG, Utrecht, The Netherlands
	Paul JA Keßler	Hortus botanicus Leiden, Leiden University, Leiden, The Netherlands; Institute of Biology Leiden, Leiden University, Leiden, The Netherlands
	Michael Stech	Naturalis Biodiversity Center, Leiden, The Netherlands; Leiden University, Leiden, The Netherlands.
E-mail address of corresponding author	t.claerhout@hortus.leidenuniv.nl
Caption	Raw vegetation data and environmental data for every combination of city, plot, tree and cardinal direction. Note that latitude and longitude are given in RD coordinates

## Sheet: Vegetation data
city	Site	Tree	Species	N1	N2	N3	N4	N5	O1	O2	O3	O4	O5	Z1	Z2	Z3	Z4	Z5	W1	W2	W3	W4	W5	N	O	Z	W	T		#quadrants	#trees	#locs
L	L_dR_5444	L_dR_5444_1	Lecidella elaeochroma																	5				0	0	0	1	0.25		1
A	A_B_11554	A_B_11554_1	Amandinea punctata															2	5	2	7	7	5	0	0	0.4	5.2	1.4		6
L	L_dR_5444	L_dR_5444_1	Hyperphyscia adglutinata																1			1		0	0	0	0.4	0.1		2
L	L_dR_5444	L_dR_5444_1	Physcia adscendens																				1	0	0	0	0.2	0.05		1
L	L_dR_5444	L_dR_5444_1	Lecanora expallens																				5	0	0	0	1	0.25		1
L	L_dR_5444	L_dR_5444_1	Pseudoschismatomma rufescens	5																				1	0	0	0	0.25		1
L	L_dR_5444	L_dR_5444_1	Bark	95	100	100	100	100	100	95	100	99	100	100	100	100	100	100	93	93	98	99	94	99	98.8	100	95.4	98.3		20
L	L_dR_5444	L_dR_5444_2	Arthonia radiata														5							0	0	1	0	0.25		1
A	A_B_11554	A_B_11554_2	Amandinea punctata			10			3	5	5	3	7			1		1						2	4.6	0.4	0	1.75		8
L	L_dR_5444	L_dR_5444_2	Orthotrichum sp.																	10				0	0	0	2	0.5		1
L	L_dR_5444	L_dR_5444_2	Hyperphyscia adglutinata							1														0	0.2	0	0	0.05		1
L	L_dR_5444	L_dR_5444_2	Bark	100	95	100	100	100	100	99	100	100	100	100	100	100	95	100	100	90	100	100	100	99	99.8	99	98	98.95		20
L	L_dR_5444	L_dR_5444_3	Hyperphyscia adglutinata			2				2														0.4	0.4	0	0	0.2		2
L	L_dR_5444	L_dR_5444_3	Bark	100	100	98	100	100	100	98	100	100	100	100	100	100	100	100	100	100	100	100	100	99.6	99.6	100	100	99.8		20
L	L_dR_5905	L_dR_5905_1	Syntrichia papillosa					5			10	10	10	1					20	5		10		1	6	0.2	7	3.55		8
L	L_dR_5905	L_dR_5905_1	Physcia adscendens	30		20	20	10	20	20	25	10	15	20	10	10	10	15	15	5	10	15		16	18	13	9	14		18
L	L_dR_5905	L_dR_5905_1	Xanthoria parietina			1								1									3	0.2	0	0.2	0.6	0.25		3
L	L_dR_5905	L_dR_5905_1	Physcia tenella	10	15		10					10	10	10	10		5	5	20	10	20	10	15	7	4	6	15	8		14
L	L_dR_5905	L_dR_5905_1	Phaeophyscia orbicularis		10	10	15		40	50	45	30	30	50	30	30	50	60						7	39	44	0	22.5		13
L	L_dR_5905	L_dR_5905_1	Orthotrichum diaphanum	1	2		2	5	2	2				3	3					2			10	2	0.8	1.2	2.4	1.6		10
A	A_B_11554	A_B_11554_3	Amandinea punctata	1			3					1	1	5	3	3			1		1		2	0.8	0.4	2.2	0.8	1.05		10
L	L_dR_5905	L_dR_5905_1	Hyperphyscia adglutinata	20	10	15	10						10			5			20	20	20	20	10	11	2	1	18	8		11
L	L_dR_5905	L_dR_5905_1	Rinodina oleae														2							0	0	0.4	0	0.1		1
L	L_dR_5905	L_dR_5905_1	Lecidella elaeochroma							1								3						0	0.2	0.6	0	0.2		2
L	L_dR_5905	L_dR_5905_1	Orthotrichum affine																1					0	0	0	0.2	0.05		1
L	L_dR_5905	L_dR_5905_1	Dicranoweisia cirrata	5	2								2						5	5		5	10	1.4	0.4	0	5	1.7		7
L	L_dR_5905	L_dR_5905_1	Ulota crispa																		2	3		0	0	0	1	0.25		2
L	L_dR_5905	L_dR_5905_1	Orthotrichum lyelli																		5			0	0	0	1	0.25		1
L	L_dR_5905	L_dR_5905_1	Bryum capillare				2	2															10	0.8	0	0	2	0.7		3
L	L_dR_5905	L_dR_5905_1	Candelaria concolor	1								1												0.2	0.2	0	0	0.1		2
L	L_dR_5905	L_dR_5905_1	Bacidina adastra			2		2																0.8	0	0	0	0.2		2
L	L_dR_5905	L_dR_5905_1	Hypnum cupressiforme					2																0.4	0	0	0	0.1		1
L	L_dR_5905	L_dR_5905_1	Lecanora expallens					3																0.6	0	0	0	0.15		1
L	L_dR_5905	L_dR_5905_1	Lecanora barkmaniana								1													0	0.2	0	0	0.05		1
L	L_dR_5905	L_dR_5905_1	Grimmia pulvinata									2												0	0.4	0	0	0.1		1
L	L_dR_5905	L_dR_5905_1	Physconia grisea									2												0	0.4	0	0	0.1		1
L	L_dR_5905	L_dR_5905_1	Bark	33	61	52	41	71	38	27	19	35	23	15	45	53	33	17	19	53	43	37	42	51.6	28.4	32.6	38.8	37.85		20
L	L_dR_5905	L_dR_5905_2	Hyperphyscia adglutinata	1	2	8	1	1	5			10	5	5	15	20	30	30	2	5	5	2	5	2.6	4	20	3.8	7.6		18
L	L_dR_5905	L_dR_5905_2	Syntrichia papillosa						20	30	20	10	15	30	30	30	20	15		5				0	19	25	1	11.25		11
L	L_dR_5905	L_dR_5905_2	Orthotrichum diaphanum	20	10	5	1	1			5			30	30	30	10	15	20	10	15	5	5	7.4	1	23	11	10.6		16
L	L_dR_5905	L_dR_5905_2	Bryum capillare	5										5										1	0	1	0	0.5		2
L	L_dR_5905	L_dR_5905_2	Dicranoweisia cirrata												5									0	0	1	0	0.25		1
L	L_dR_5905	L_dR_5905_2	Orthotrichum affine													5			5					0	0	1	1	0.5		2
L	L_dR_5905	L_dR_5905_2	Xanthoria parietina						1										1	2				0	0.2	0	0.6	0.2		3
L	L_dR_5905	L_dR_5905_2	Phaeophyscia orbicularis	2		5			10	20	15	15	10											1.4	14	0	0	3.85		7
L	L_dR_5905	L_dR_5905_2	Lepraria finkii	1	1				10															0.4	2	0	0	0.6		3
L	L_dR_5905	L_dR_5905_2	Physcia adscendens	2	1	2	3		1		1	1												1.6	0.6	0	0	0.55		7
L	L_dR_5905	L_dR_5905_2	Lecanora expallens							1														0	0.2	0	0	0.05		1
L	L_dR_5905	L_dR_5905_2	Bark	69	86	80	95	98	53	49	59	64	70	30	20	15	40	40	72	78	80	93	90	85.6	59	29	82.6	64.05		20
L	L_dR_5905	L_dR_5905_3	Hyperphyscia adglutinata	10	2	10	2		2	5	1	1	1	10	10	25	10	5	5	5	1	4	22	4.8	2	12	7.4	6.55		19
L	L_dR_5905	L_dR_5905_3	Orthotrichum diaphanum	1										2		5			10	5	5	3	3	0.2	0	1.4	5.2	1.7		8
L	L_dR_5905	L_dR_5905_3	Syntrichia papillosa											5	5	5	4	2	5		15	5	5	0	0	4.2	6	2.55		9
L	L_dR_5905	L_dR_5905_3	Grimmia pulvinata												2			5		2				0	0	1.4	0.4	0.45		3
A	A_B_56669	A_B_56669_1	Amandinea punctata	25	10									30	25	30	30	25						7	0	28	0	8.75		7
L	L_dR_5905	L_dR_5905_3	Dicranoweisia cirrata												2				2	2				0	0	0.4	0.8	0.3		3
L	L_dR_5905	L_dR_5905_3	Lecanora chlarotera													1			1					0	0	0.2	0.2	0.1		2
L	L_dR_5905	L_dR_5905_3	Lecidella elaeochroma		1		1											1						0.4	0	0.2	0	0.15		3
L	L_dR_5905	L_dR_5905_3	Physcia adscendens																2					0	0	0	0.4	0.1		1
L	L_dR_5905	L_dR_5905_3	Orthotrichum acuminatum																	2				0	0	0	0.4	0.1		1
L	L_dR_5905	L_dR_5905_3	Lecanora expallens						1															0	0.2	0	0	0.05		1
L	L_dR_5905	L_dR_5905_3	Halecania viridescens																1					0	0	0	0.2	0.05		1
L	L_dR_5905	L_dR_5905_3	Bark	84	92	90	97	100	97	95	99	99	99	83	51	37	76	87	74	84	77	88	70	92.6	97.8	66.8	78.6	83.95		20
L	L_dR_5816	L_dR_5816_1	Phaeophyscia orbicularis	1	2	1	1							1	1	1	1		1	2	1	1	1	1	0	0.8	1.2	0.75		13
L	L_dR_5816	L_dR_5816_1	Lecidella elaeochroma	2		1		1						3	3	5	3		1					0.8	0	2.8	0.2	0.95		8
A	A_B_56669	A_B_56669_2	Amandinea punctata																15	10	7	8	6	0	0	0	9.2	2.3		5
L	L_dR_5816	L_dR_5816_1	Candelaria concolor		1																			0.2	0	0	0	0.05		1
L	L_dR_5816	L_dR_5816_1	Dicranoweisia cirrata							2	2	1												0	1	0	0	0.25		3
L	L_dR_5816	L_dR_5816_1	Bark	96	96	98	99	99	100	98	98	99	100	96	96	94	96	100	98	98	99	99	99	97.6	99	96.4	98.6	97.9		20
L	L_dR_5816	L_dR_5816_2	Lecidella elaeochroma			5					3	5	5	5	2	2	2	1	2					1	2.6	2.4	0.4	1.6		10
L	L_dR_5816	L_dR_5816_2	Phaeophyscia orbicularis	10					5		5			10	5	5	5	2	1	5	2	2	2	2	2	5.4	2.4	2.95		13
L	L_dR_5816	L_dR_5816_2	Physcia adscendens	1					5	1		1		1	1				5	5	5		1	0.2	1.4	0.4	3.2	1.3		10
A	A_B_56669	A_B_56669_3	Amandinea punctata						10	10	5	5	5	5	5	7	5	5	3	2	2	2	3	0	7	5.4	2.4	3.7		15
L	L_dR_5816	L_dR_5816_2	Syntrichia papillosa	3						2				1		1	2	1						0.6	0.4	1	0	0.5		6
L	L_dR_5816	L_dR_5816_2	Candelaria concolor	3	5	10	10	30	30	20	20	20							1					11.6	18	0	0.2	7.45		10
L	L_dR_5816	L_dR_5816_2	Hyperphyscia adglutinata	45	30	75	50	30	50	40	40	30	40						5		1	1		46	40	0	1.4	21.85		13
L	L_dR_5816	L_dR_5816_2	Physcia tenella																1				1	0	0	0	0.4	0.1		2
L	L_dR_5816	L_dR_5816_2	Lecanora barkmaniana																1					0	0	0	0.2	0.05		1
L	L_dR_5816	L_dR_5816_2	Frullania dilatata																		2			0	0	0	0.4	0.1		1
L	L_dR_5816	L_dR_5816_2	Anisomeridium polypori									5	5									3		0	2	0	0.6	0.65		3
L	L_dR_5816	L_dR_5816_2	Flavoparmelia caperata	1																				0.2	0	0	0	0.05		1
L	L_dR_5816	L_dR_5816_2	Orthotrichum striatum		5	5		1																2.2	0	0	0	0.55		3
L	L_dR_5816	L_dR_5816_2	Dicranoweisia cirrata	2	2																			0.8	0	0	0	0.2		2
L	L_dR_5816	L_dR_5816_2	Punctelia subrudecta				1																	0.2	0	0	0	0.05		1
L	L_dR_5816	L_dR_5816_2	Orthotrichum diaphanum									1												0	0.2	0	0	0.05		1
L	L_dR_5816	L_dR_5816_2	Bark	35	58	5	39	39	10	37	32	38	50	63	72	92	76	91	84	90	90	93	96	35.2	33.4	78.8	90.6	59.5		20
L	L_dR_5816	L_dR_5816_3	Hyperphyscia adglutinata	1	1	2	2	1			1		1	80	75	75	70	75	3	10	5	5	3	1.4	0.4	75	5.2	20.5		17
L	L_dR_5816	L_dR_5816_3	Physcia adscendens	2	20	50	40	10						3	5	3	1		5		2			24.4	0	2.4	1.4	7.05		11
L	L_dR_5816	L_dR_5816_3	Phaeophyscia orbicularis							2					3			2	1	2	1	1	2	0	0.4	1	1.4	0.7		8
L	L_dR_5816	L_dR_5816_3	Xanthoria parietina																		1			0	0	0	0.2	0.05		1
L	L_dR_5816	L_dR_5816_3	Rinodina oleae																		1	1		0	0	0	0.4	0.1		2
L	L_dR_5816	L_dR_5816_3	Physcia tenella		1																			0.2	0	0	0	0.05		1
L	L_dR_5816	L_dR_5816_3	Halecania viridescens								1													0	0.2	0	0	0.05		1
L	L_dR_5816	L_dR_5816_3	Bark	97	78	48	58	89	100	98	98	100	99	17	17	22	29	23	91	88	90	93	95	74	99	21.6	91.4	71.5		20
L	L_dR_5907	L_dR_5907_1	Lecidella elaeochroma							2		2	2	80	65	65	50	50			1	2		0	1.2	62	0.6	15.95		10
L	L_dR_5907	L_dR_5907_1	Hyperphyscia adglutinata	1	2	1	4	3	15	20	5	5	3	1	5	3	15	15				1	5	2.2	9.6	7.8	1.2	5.2		17
L	L_dR_5907	L_dR_5907_1	Physcia adscendens	1	2	1	2	1	2	10	1	2		5	5		1	1			2	1		1.4	3	2.4	0.6	1.85		15
L	L_dR_5907	L_dR_5907_1	Syntrichia papillosa										1	1		1		1	1					0	0.2	0.6	0.2	0.25		5
L	L_dR_5907	L_dR_5907_1	Orthotrichum diaphanum						1				1			1								0	0.4	0.2	0	0.15		3
A	A_B_5850	A_B_5850_1	Amandinea punctata						10	20	30	40	55	10	15	10	10	7	10	5	5	15	15	0	31	10.4	10	12.85		15
L	L_dR_5907	L_dR_5907_1	Dicranoweisia cirrata															1						0	0	0.2	0	0.05		1
L	L_dR_5907	L_dR_5907_1	Orthotrichum affine																1					0	0	0	0.2	0.05		1
L	L_dR_5907	L_dR_5907_1	Candelaria concolor	1		1	1	1	1	1	1	1												0.8	0.8	0	0	0.4		8
L	L_dR_5907	L_dR_5907_1	Phaeophyscia orbicularis		2	3		1					1											1.2	0.2	0	0	0.35		4
L	L_dR_5907	L_dR_5907_1	Phaeophyscia nigricans		1																			0.2	0	0	0	0.05		1
L	L_dR_5907	L_dR_5907_1	Lecanora expallens				2																	0.4	0	0	0	0.1		1
L	L_dR_5907	L_dR_5907_1	Bacidina adastra	30	30	25	20	15	20	2	3		5						50	30	50	50	50	24	6	0	46	19		14
L	L_dR_5907	L_dR_5907_1	Bark	67	63	69	71	79	61	64	89	90	87	8	25	30	24	32	48	70	47	46	45	69.8	78.2	23.8	51.2	55.75		20
L	L_dR_5907	L_dR_5907_2	Physcia adscendens		5		10	2						20	10	10	5	2	5	5			5	3.4	0	9.4	3	3.95		11
L	L_dR_5907	L_dR_5907_2	Orthotrichum diaphanum		5	3	5	5	2	1	1			5	5	10	5	10	2				5	3.6	0.8	7	1.4	3.2		14
L	L_dR_5907	L_dR_5907_2	Physcia tenella	40	20	10	50	10						2		2			20	10	20	12	15	26	0	0.8	15.4	10.55		12
L	L_dR_5907	L_dR_5907_2	Hyperphyscia adglutinata	5	5	10								5		15	15	15	10		5		5	4	0	10	4	4.5		10
L	L_dR_5907	L_dR_5907_2	Phaeophyscia orbicularis											10	10	15	30	5						0	0	14	0	3.5		5
L	L_dR_5907	L_dR_5907_2	Syntrichia papillosa	5				5						10	10	20	10	10	5	10	10	10		2	0	12	7	5.25		11
L	L_dR_5907	L_dR_5907_2	Xanthoria parietina												1	5				1	5			0	0	1.2	1.2	0.6		4
L	L_dR_5907	L_dR_5907_2	Grimmia pulvinata												1		1		5	5				0	0	0.4	2	0.6		4
L	L_dR_5907	L_dR_5907_2	Dicranoweisia cirrata		5										3						5	1		1	0	0.6	1.2	0.7		4
L	L_dR_5907	L_dR_5907_2	Radula complanata																20					0	0	0	4	1		1
L	L_dR_5907	L_dR_5907_2	Hypnum cupressiforme																2		1			0	0	0	0.6	0.15		2
L	L_dR_5907	L_dR_5907_2	Bryum argenteum																2				5	0	0	0	1.4	0.35		2
L	L_dR_5907	L_dR_5907_2	Homalothecium sericeum																5					0	0	0	1	0.25		1
L	L_dR_5907	L_dR_5907_2	Orthotrichum affine						1										2					0	0.2	0	0.4	0.15		2
L	L_dR_5907	L_dR_5907_2	Orthotrichum pulchellum																	1				0	0	0	0.2	0.05		1
L	L_dR_5907	L_dR_5907_2	Frullania dilatata																		5			0	0	0	1	0.25		1
L	L_dR_5907	L_dR_5907_2	Brachythecium rutabulum																				1	0	0	0	0.2	0.05		1
L	L_dR_5907	L_dR_5907_2	Bark	50	60	77	35	78	97	99	99	100	100	48	60	23	34	58	22	68	49	77	64	60	99	44.6	56	64.9		20
L	L_dR_5907	L_dR_5907_3	Phaeophyscia orbicularis		1				5	3	3		5	70	60	75	50	70			5	1		0.2	3.2	65	1.2	17.4		12
L	L_dR_5907	L_dR_5907_3	Physcia adscendens	3	5	5		2	5	5	5	3		2	10	2	5	2		2	1	1	1	3	3.6	4.2	1	2.95		17
A	A_B_5850	A_B_5850_2	Amandinea punctata	2	2	5	2	3	7	7	1	5	7	15	15	10	10	10						2.8	5.4	12	0	5.05		15
L	L_dR_5907	L_dR_5907_3	Orthotrichum diaphanum												1	1								0	0	0.4	0	0.1		2
L	L_dR_5907	L_dR_5907_3	Syntrichia papillosa	1												5								0.2	0	1	0	0.3		2
L	L_dR_5907	L_dR_5907_3	Tortula muralis													1								0	0	0.2	0	0.05		1
L	L_dR_5907	L_dR_5907_3	Anisomeridium polypori							1							1		15				10	0	0.2	0.2	5	1.35		4
L	L_dR_5907	L_dR_5907_3	Xanthoria parietina																				1	0	0	0	0.2	0.05		1
L	L_dR_5907	L_dR_5907_3	Physcia caesia								1	5												0	1.2	0	0	0.3		2
L	L_dR_5907	L_dR_5907_3	Halecania viridescens									1												0	0.2	0	0	0.05		1
L	L_dR_5907	L_dR_5907_3	Dicranoweisia cirrata									1												0	0.2	0	0	0.05		1
L	L_dR_5907	L_dR_5907_3	Bark	46	44	35	60	78	85	88	91	90	95	23	24	16	44	28	40	66	33	48	48	52.6	89.8	27	47	54.1		20
L	L_dR_5635	L_dR_5635_1	Orthotrichum diaphanum	5				5					2	7	3	7	10	15	20	25	30	20	25	2	0.4	8.4	24	8.7		13
L	L_dR_5635	L_dR_5635_1	Candelaria concolor	75	60	15	20	10	60	20	10	10	15	40	30	50	30	15			5			36	23	33	1	23.25		16
L	L_dR_5635	L_dR_5635_1	Physcia adscendens	5	10	10	20	20	10	20	5	5	25	30	40	20	15	25	5	5	5	3		13	13	26	3.6	13.9		19
A	A_B_5850	A_B_5850_3	Amandinea punctata													10	3							0	0	2.6	0	0.65		2
L	L_dR_5635	L_dR_5635_1	Xanthoria parietina			5	5	3								3			20	5	3	5	15	2.6	0	0.6	9.6	3.2		9
L	L_dR_5635	L_dR_5635_1	Physcia dubia														1							0	0	0.2	0	0.05		1
L	L_dR_5635	L_dR_5635_1	Phaeophyscia orbicularis	2				10	5		10	10	5						20	15	10	10	5	2.4	6	0	12	5.1		11
L	L_dR_5635	L_dR_5635_1	Lecanora muralis																1					0	0	0	0.2	0.05		1
L	L_dR_5635	L_dR_5635_1	Lecidella elaeochroma																3					0	0	0	0.6	0.15		1
L	L_dR_5635	L_dR_5635_1	Syntrichia papillosa																			1		0	0	0	0.2	0.05		1
L	L_dR_5635	L_dR_5635_1	Orthotrichum affine																				2	0	0	0	0.4	0.1		1
L	L_dR_5635	L_dR_5635_1	Punctelia subrudecta	2																				0.4	0	0	0	0.1		1
L	L_dR_5635	L_dR_5635_1	Apatococcus ammoniophilus	2																				0.4	0	0	0	0.1		1
L	L_dR_5635	L_dR_5635_1	Hyperphyscia adglutinata				5		1	5	10	20	15											1	10.2	0	0	2.8		6
L	L_dR_5635	L_dR_5635_1	Flavoparmelia caperata					2																0.4	0	0	0	0.1		1
L	L_dR_5635	L_dR_5635_1	Punctelia jeckeri						3	10	5	1	5											0	4.8	0	0	1.2		5
L	L_dR_5635	L_dR_5635_1	Melanelixia subaurifera							1														0	0.2	0	0	0.05		1
L	L_dR_5635	L_dR_5635_1	Bark	8	30	70	50	50	21	44	60	54	31	23	25	20	39	45	31	47	47	59	43	41.6	42	30.4	45.4	39.85		20
L	L_dR_5635	L_dR_5635_2	Physconia grisea											20	15	5	5			10	3			0	0	9	2.6	2.9		6
L	L_dR_5635	L_dR_5635_2	Punctelia subrudecta											10										0	0	2	0	0.5		1
L	L_dR_5635	L_dR_5635_2	Orthotrichum diaphanum						10	5			1	15	15	5	5	2	10	5	5	5	2	0	3.2	8.4	5.4	4.25		13
L	L_dR_5635	L_dR_5635_2	Physcia adscendens						10	10	12	3	5	15	15	15	10	5	15	10		2		0	8	12	5.4	6.35		13
L	L_dR_5635	L_dR_5635_2	Lecidella elaeochroma														5	5						0	0	2	0	0.5		2
L	L_dR_5635	L_dR_5635_2	Xanthoria parietina																10					0	0	0	2	0.5		1
L	L_dR_5635	L_dR_5635_2	Syntrichia papillosa						2	2											2			0	0.8	0	0.4	0.3		3
L	L_dR_5635	L_dR_5635_2	Bryum capillare																		1			0	0	0	0.2	0.05		1
L	L_dR_5635	L_dR_5635_2	Brachythecium rutabulum																		1			0	0	0	0.2	0.05		1
L	L_dR_5635	L_dR_5635_2	Orthotrichum affine																					0	0	0	0	0		0
L	L_dR_5635	L_dR_5635_2	Candelaria concolor		10	10																		4	0	0	0	1		2
L	L_dR_5635	L_dR_5635_2	Anisomeridium polypori									3												0	0.6	0	0	0.15		1
A	A_B_58568	A_B_58568_1	Amandinea punctata	20	10	15	5	5		2		2		50	50	60	60	50	15	35	25	35	50	11	0.8	54	32	24.45		17
L	L_dR_5635	L_dR_5635_2	Bark	60	80	80	70	85	73	68	68	74	84	40	55	75	75	88	65	75	88	93	98	75	73.4	66.6	83.8	74.7		20
A	A_B_58568	A_B_58568_2	Amandinea punctata	1			1									5					3			0.4	0	1	0.6	0.5		4
L	L_dR_5635	L_dR_5635_3	Phaeophyscia orbicularis		10				5	5		5	10	40	35	35	30	25			2			2	5	33	0.4	10.1		11
L	L_dR_5635	L_dR_5635_3	Physcia caesia												3									0	0	0.6	0	0.15		1
L	L_dR_5635	L_dR_5635_3	Xanthoria parietina													2			3	3			3	0	0	0.4	1.8	0.55		4
L	L_dR_5635	L_dR_5635_3	Physcia adscendens	5		3	2	1	10	20	10	5	5		5	5	15		15	15	25	10	20	2.2	10	5	17	8.55		17
L	L_dR_5635	L_dR_5635_3	Candelariella xanthostigma														1							0	0	0.2	0	0.05		1
L	L_dR_5635	L_dR_5635_3	Punctelia subrudecta																2	5				0	0	0	1.4	0.35		2
L	L_dR_5635	L_dR_5635_3	Physcia dubia																3					0	0	0	0.6	0.15		1
L	L_dR_5635	L_dR_5635_3	Candelariella reflexa																1					0	0	0	0.2	0.05		1
L	L_dR_5635	L_dR_5635_3	Candelaria concolor						1	10	5	1	1						5	15	5	10	10	0	3.6	0	9	3.15		10
L	L_dR_5635	L_dR_5635_3	Rhynchostegium confertum																3	1				0	0	0	0.8	0.2		2
L	L_dR_5635	L_dR_5635_3	Bryum capillare																	10				0	0	0	2	0.5		1
L	L_dR_5635	L_dR_5635_3	Orthotrichum diaphanum																		1			0	0	0	0.2	0.05		1
L	L_dR_5635	L_dR_5635_3	Punctelia borreri																				18	0	0	0	3.6	0.9		1
L	L_dR_5635	L_dR_5635_3	Syntrichia papillosa																				2	0	0	0	0.4	0.1		1
L	L_dR_5635	L_dR_5635_3	Apatococcus ammoniophilus						30	5	20	20	15										25	0	18	0	5	5.75		6
L	L_dR_5635	L_dR_5635_3	Hyperphyscia adglutinata						5	3		1	10											0	3.8	0	0	0.95		4
L	L_dR_5635	L_dR_5635_3	Physconia grisea						3															0	0.6	0	0	0.15		1
L	L_dR_5635	L_dR_5635_3	Bark	95	90	97	98	99	41	57	50	48	44	20	37	18	24	60	63	41	67	80	17	95.8	48	31.8	53.6	57.3		20
L	L_B_3272	L_B_3272_1	Punctelia subrudecta											10	20	10		5	2	5	3	3		0	0	9	2.6	2.9		8
L	L_B_3272	L_B_3272_1	Punctelia jeckeri			5								15		2	10	10			3			1	0	7.4	0.6	2.25		6
A	A_B_58568	A_B_58568_3	Amandinea punctata					5						10		2			3	3			2	1	0	2.4	1.6	1.25		6
L	L_B_3272	L_B_3272_1	Physconia grisea											5	3			50	20	60	40	70	20	0	0	11.6	42	13.4		8
L	L_B_3272	L_B_3272_1	Catillaria nigroclavata											3					1					0	0	0.6	0.2	0.2		2
L	L_B_3272	L_B_3272_1	Orthotrichum sp.												2									0	0	0.4	0	0.1		1
L	L_B_3272	L_B_3272_1	Lecanora barkmaniana													2			1		1			0	0	0.4	0.4	0.2		3
L	L_B_3272	L_B_3272_1	Lepraria incana		1											5		1						0.2	0	1.2	0	0.35		3
L	L_B_3272	L_B_3272_1	Physcia adscendens	5	10	3	1	2		1	2					1			5		5			4.2	0.6	0.2	2	1.75		10
L	L_B_3272	L_B_3272_1	Hypnum cupressiforme														5							0	0	1	0	0.25		1
L	L_B_3272	L_B_3272_1	Bryum capillare	1													5		3	5	3	1	1	0.2	0	1	2.6	0.95		7
L	L_B_3272	L_B_3272_1	Rhynchostegium confertum														3							0	0	0.6	0	0.15		1
L	L_B_3272	L_B_3272_1	Punctelia borreri														2	5						0	0	1.4	0	0.35		2
L	L_B_3272	L_B_3272_1	Lecidella elaeochroma															2						0	0	0.4	0	0.1		1
L	L_B_3272	L_B_3272_1	Evernia prunastri																2	1	5			0	0	0	1.6	0.4		3
L	L_B_3272	L_B_3272_1	Phaeophyscia orbicularis	1		2													1				5	0.6	0	0	1.2	0.45		4
L	L_B_3272	L_B_3272_1	Candelariella vitellina																	2				0	0	0	0.4	0.1		1
L	L_B_3272	L_B_3272_1	Lecanora expallens	5	1		3	1	5	1	3	2	2								2			2	2.6	0	0.4	1.25		10
L	L_B_3272	L_B_3272_1	Candelariella reflexa	1	1																			0.4	0	0	0	0.1		2
L	L_B_3272	L_B_3272_1	Melanelixia subaurifera	2		5																		1.4	0	0	0	0.35		2
L	L_B_3272	L_B_3272_1	Xanthoria parietina						1	1														0	0.4	0	0	0.1		2
L	L_B_3272	L_B_3272_1	Bark	80	87	85	96	97	91	97	95	96	98	57	65	73	65	17	35	7	8	11	14	89	95.4	55.4	15	63.7		20
L	L_B_3272	L_B_3272_2	Phaeophyscia orbicularis						10		2		5	15	10	5	10	5	7	10	10		5	0	3.4	9	6.4	4.7		12
L	L_B_3272	L_B_3272_2	Physcia adscendens		2	2	2	3	5	10	5	10	5	10	30	20	15	10	30	35	35	40	30	1.8	7	17	34	14.95		19
L	L_B_3272	L_B_3272_2	Physcia tenella						2	5	5			50	30	15	15	15	5	10	10			0	2.4	25	5	8.1		11
L	L_B_3272	L_B_3272_2	Lecanora expallens	5	2	5	1	1	5	5	2	3		1										2.8	3	0.2	0	1.5		10
L	L_B_3272	L_B_3272_2	Punctelia subrudecta			1			5			1	5	1						1				0.2	2.2	0.2	0.2	0.7		6
A	A_B_59082	A_B_59082_1	Amandinea punctata						2	13	10	10	5		2	3		2						0	8	1.4	0	2.35		8
L	L_B_3272	L_B_3272_2	Punctelia jeckeri													2								0	0	0.4	0	0.1		1
L	L_B_3272	L_B_3272_2	Orthotrichum diaphanum														2	2		1	1			0	0	0.8	0.4	0.3		4
L	L_B_3272	L_B_3272_2	Hyperphyscia adglutinata																		1			0	0	0	0.2	0.05		1
L	L_B_3272	L_B_3272_2	Bryum capillare								1											1	1	0	0.2	0	0.4	0.15		3
L	L_B_3272	L_B_3272_2	Lecidella elaeochroma	1																				0.2	0	0	0	0.05		1
L	L_B_3272	L_B_3272_2	Xanthoria parietina		1				2	1	1													0.2	0.8	0	0	0.25		4
L	L_B_3272	L_B_3272_2	Candelariella reflexa		1																			0.2	0	0	0	0.05		1
L	L_B_3272	L_B_3272_2	Lepraria incana			1			5	2	3		10											0.2	4	0	0	1.05		5
L	L_B_3272	L_B_3272_2	Physconia grisea							1														0	0.2	0	0	0.05		1
L	L_B_3272	L_B_3272_2	Hypnum cupressiforme								1													0	0.2	0	0	0.05		1
L	L_B_3272	L_B_3272_2	Bark	94	94	90	96	94	66	76	75	81	70	23	27	53	43	63	38	33	28	49	54	93.6	73.6	41.8	40.4	62.35		20
L	L_B_3272	L_B_3272_3	Xanthoria parietina								2			2	2		5							0	0.4	1.8	0	0.55		4
L	L_B_3272	L_B_3272_3	Punctelia subrudecta					1		2				5						1				0.2	0.4	1	0.2	0.45		4
L	L_B_3272	L_B_3272_3	Punctelia jeckeri		1				5					20	30	25	25	30		5				0.2	1	26	1	7.05		8
L	L_B_3272	L_B_3272_3	Physconia grisea			1						2		2	5	5		3						0.2	0.4	3	0	0.9		6
A	A_B_59082	A_B_59082_2	Amandinea punctata											10	5	5	10	10				1		0	0	8	0.2	2.05		6
L	L_B_3272	L_B_3272_3	Lecanora expallens	15	20	5	5	5		2	5		1	3	1		1	1						10	1.6	1.2	0	3.2		12
L	L_B_3272	L_B_3272_3	Phaeophyscia orbicularis						1					1	7	10	7	15						0	0.2	8	0	2.05		6
L	L_B_3272	L_B_3272_3	Hyperphyscia adglutinata											5			5							0	0	2	0	0.5		2
L	L_B_3272	L_B_3272_3	Physcia adscendens	5	10	10	10	13	2					1		5		1						9.6	0.4	1.4	0	2.85		9
L	L_B_3272	L_B_3272_3	Physcia tenella	5										1		5	1							1	0	1.4	0	0.6		4
L	L_B_3272	L_B_3272_3	Punctelia borreri			1									1									0.2	0	0.2	0	0.1		2
L	L_B_3272	L_B_3272_3	Flavoparmelia caperata														4	1				2	2	0	0	1	0.8	0.45		4
L	L_B_3272	L_B_3272_3	Parmelia sulcata								25	10	25					5						0	12	1	0	3.25		4
L	L_B_3272	L_B_3272_3	Melanelixia subaurifera	1					3									1						0.2	0.6	0.2	0	0.25		3
L	L_B_3272	L_B_3272_3	Hypotrachyna revoluta						15	3			20						70	15		10	30	0	7.6	0	25	8.15		7
L	L_B_3272	L_B_3272_3	Hypnum cupressiforme						10	15	20	70	20						1		25	65	30	0	27	0	24.2	12.8		9
L	L_B_3272	L_B_3272_3	Lepraria incana	2	5	1	1	2		3	20	5	3									2		2.2	6.2	0	0.4	2.2		10
L	L_B_3272	L_B_3272_3	Rhynchostegium confertum																				10	0	0	0	2	0.5		1
L	L_B_3272	L_B_3272_3	Bryum capillare						2	5	5		3										1	0	3	0	0.2	0.8		5
L	L_B_3272	L_B_3272_3	Tortula muralis																				1	0	0	0	0.2	0.05		1
L	L_B_3272	L_B_3272_3	Orthotrichum diaphanum			1																		0.2	0	0	0	0.05		1
L	L_B_3272	L_B_3272_3	Frullania dilatata						5															0	1	0	0	0.25		1
L	L_B_3272	L_B_3272_3	Parmotrema perlatum							2														0	0.4	0	0	0.1		1
L	L_B_3272	L_B_3272_3	Flavoparmelia soredians							2														0	0.4	0	0	0.1		1
L	L_B_3272	L_B_3272_3	Radula complanata										3											0	0.6	0	0	0.15		1
L	L_B_3272	L_B_3272_3	Bark	72	64	81	84	79	54	66	23	13	25	50	44	30	52	33	29	79	75	21	26	76	36.2	41.8	46	50		20
L	L_B_4021	L_B_4021_1	Flavoparmelia caperata							1	2	2		80	20	16	30	5						0	1	30.2	0	7.8		8
L	L_B_4021	L_B_4021_1	Hypotrachyna revoluta	30	10	15	15	25						10	40	15	15	50				1		19	0	26	0.2	11.3		11
L	L_B_4021	L_B_4021_1	Candelaria concolor	3		5	4	5	5	7	5	2	5	1	1	3	7	5	1		1	5	5	3.4	4.8	3.4	2.4	3.5		18
L	L_B_4021	L_B_4021_1	Phaeophyscia orbicularis											1									3	0	0	0.2	0.6	0.2		2
L	L_B_4021	L_B_4021_1	Punctelia jeckeri	10	10				10		15	5	5	5	20	10	20	10	2	5				4	7	13	1.4	6.35		13
L	L_B_4021	L_B_4021_1	Melanelixia subaurifera	3	5	10	10	5			1	2			1		1							6.6	0.6	0.4	0	1.9		9
L	L_B_4021	L_B_4021_1	Physcia adscendens	10	10	5		10	5	5		5	5		1	2		2	5	15	15	15	5	7	4	1	11	5.75		16
L	L_B_4021	L_B_4021_1	Parmelia sulcata	10	15			2	10						5	10			1	5	1		10	5.4	2	3	3.4	3.45		10
L	L_B_4021	L_B_4021_1	Flavoparmelia soredians	2												2								0.4	0	0.4	0	0.2		2
L	L_B_4021	L_B_4021_1	Physcia tenella	10	10		15	10	10	15	3	10					3							9	7.6	0.6	0	4.3		9
L	L_B_4021	L_B_4021_1	Hyperphyscia adglutinata							2							1							0	0.4	0.2	0	0.15		2
L	L_B_4021	L_B_4021_1	Punctelia borreri										15					2						0	3	0.4	0	0.85		2
L	L_B_4021	L_B_4021_1	Xanthoria parietina		1														5	3	2		5	0.2	0	0	3	0.8		5
L	L_B_4021	L_B_4021_1	Orthotrichum diaphanum																1		1			0	0	0	0.4	0.1		2
L	L_B_4021	L_B_4021_1	Physconia grisea																		2			0	0	0	0.4	0.1		1
L	L_B_4021	L_B_4021_1	Orthotrichum affine	1	2																1		1	0.6	0	0	0.4	0.25		4
A	A_B_69555	A_B_69555_1	Amandinea punctata	25	35	20	35	37	20	25	25	30	30	5	5	2	3	7	2	2	5	5	2	30.4	26	4.4	3.2	16		20
L	L_B_4021	L_B_4021_1	Lepraria incana	10	20	5					10	20	5											7	7	0	0	3.5		6
L	L_B_4021	L_B_4021_1	Hypogymnia physodes	2																				0.4	0	0	0	0.1		1
L	L_B_4021	L_B_4021_1	Evernia prunastri			3																		0.6	0	0	0	0.15		1
L	L_B_4021	L_B_4021_1	Punctelia subrudecta						15	15	5	10	10											0	11	0	0	2.75		5
L	L_B_4021	L_B_4021_1	Bryum capillare						2		5	5	5											0	3.4	0	0	0.85		4
L	L_B_4021	L_B_4021_1	Lecanora expallens							20	15	10												0	9	0	0	2.25		3
L	L_B_4021	L_B_4021_1	Lepraria finkii							1														0	0.2	0	0	0.05		1
L	L_B_4021	L_B_4021_1	Syntrichia papillosa										1											0	0.2	0	0	0.05		1
L	L_B_4021	L_B_4021_1	Bark	9	17	57	56	43	43	34	39	29	49	3	12	42	23	26	65	52	57	59	51	36.4	38.8	21.2	56.8	38.3		20
L	L_B_4021	L_B_4021_2	Punctelia subrudecta		1							2	5	5	5		5	5			5			0.2	1.4	4	1	1.65		8
L	L_B_4021	L_B_4021_2	Physconia grisea											2			1		3					0	0	0.6	0.6	0.3		3
L	L_B_4021	L_B_4021_2	Parmelia sulcata										5	15	10				10	10	15	30	10	0	1	5	15	5.25		8
L	L_B_4021	L_B_4021_2	Flavoparmelia soredians		10						2	20		1			1	3	5		7	30	10	2	4.4	1	10.4	4.45		10
L	L_B_4021	L_B_4021_2	Candelaria concolor	3	4	5		3	5	3		5	15	1	3	2			1			5		3	5.6	1.2	1.2	2.75		13
L	L_B_4021	L_B_4021_2	Ramalina fastigiata								2			3		5								0	0.4	1.6	0	0.5		3
L	L_B_4021	L_B_4021_2	Physcia adscendens	3						15		15		5	35	5	10	20	5				5	0.6	6	15	2	5.9		10
L	L_B_4021	L_B_4021_2	Physcia tenella			5			10	10		5		5	25	45	30	30	25	20	25	20	15	1	5	27	21	13.5		14
L	L_B_4021	L_B_4021_2	Punctelia borreri											3										0	0	0.6	0	0.15		1
L	L_B_4021	L_B_4021_2	Lecanora compallens											1										0	0	0.2	0	0.05		1
L	L_B_4021	L_B_4021_2	Xanthoria parietina												3		1		5		5		2	0	0	0.8	2.4	0.8		5
L	L_B_4021	L_B_4021_2	Melanelixia subaurifera												2			1			5		5	0	0	0.6	2	0.65		4
L	L_B_4021	L_B_4021_2	Flavoparmelia caperata	20	15	60	20	10	30	20	20	5	20			8			10	40	5		30	25	19	1.6	17	15.65		15
L	L_B_4021	L_B_4021_2	Punctelia jeckeri			15		10		15	15	5	10			5			15					5	9	1	3	4.5		8
L	L_B_4021	L_B_4021_2	Candelariella vitellina						3	5		3	5									1		0	3.2	0	0.2	0.85		5
L	L_B_4021	L_B_4021_2	Hypogymnia physodes																				3	0	0	0	0.6	0.15		1
L	L_B_4021	L_B_4021_2	Lecanora expallens	15	10		15	5																9	0	0	0	2.25		4
L	L_B_4021	L_B_4021_2	Lepraria incana	55	50		65	40																42	0	0	0	10.5		4
L	L_B_4021	L_B_4021_2	Lecidella elaeochroma			1																		0.2	0	0	0	0.05		1
L	L_B_4021	L_B_4021_2	Orthotrichum lyelli						5															0	1	0	0	0.25		1
L	L_B_4021	L_B_4021_2	Parmotrema perlatum						2															0	0.4	0	0	0.1		1
L	L_B_4021	L_B_4021_2	Hypotrachyna revoluta								1													0	0.2	0	0	0.05		1
L	L_B_4021	L_B_4021_2	Bark	4	10	14	0	32	45	32	60	40	40	59	17	30	52	41	21	30	33	14	20	12	43.4	39.8	23.6	29.7		19
L	L_B_4021	L_B_4021_3	Evernia prunastri	15	10	15	10	5	50	50	30	20	40	15	10	15		5					1	11	38	9	0.2	14.55		15
L	L_B_4021	L_B_4021_3	Flavoparmelia caperata						5		3			5	1		2		15	20				0	1.6	1.6	7	2.55		7
L	L_B_4021	L_B_4021_3	Physcia tenella	25	25	20	5	15	5	10	15	25	15	55	65	45	50	60	30	30	20	20	20	18	14	55	24	27.75		20
L	L_B_4021	L_B_4021_3	Physcia adscendens	10	10	15	25	5			5			5										13	1	1	0	3.75		7
L	L_B_4021	L_B_4021_3	Melanelixia subaurifera		10	1	15	3		2				1		10								5.8	0.4	2.2	0	2.1		7
L	L_B_4021	L_B_4021_3	Xanthoria parietina		1	1		1			1		5	1		1	5	2	5	5	1	10	10	0.6	1.2	1.8	6.2	2.45		14
L	L_B_4021	L_B_4021_3	Parmelia sulcata	10	5						10			10	15	10	10	5	10	5	10	10	30	3	2	10	13	7		13
L	L_B_4021	L_B_4021_3	Ramalina fastigiata												5									0	0	1	0	0.25		1
L	L_B_4021	L_B_4021_3	Candelaria concolor	2	2	5	5	5	1	5	1	3			3	1	1	2	7	10	4	4		3.8	2	1.4	5	3.05		17
L	L_B_4021	L_B_4021_3	Punctelia jeckeri	10					10				10	5		5	5				10			2	4	3	2	2.75		7
L	L_B_4021	L_B_4021_3	Lecanora expallens	1								1	1			1								0.2	0.4	0.2	0	0.2		4
L	L_B_4021	L_B_4021_3	Punctelia borreri													1		1	5					0	0	0.4	1	0.35		3
L	L_B_4021	L_B_4021_3	Punctelia subrudecta			1			5	13	25	5	20			1					1			0.2	13.6	0.2	0.2	3.55		8
L	L_B_4021	L_B_4021_3	Candelariella reflexa									3	3			1	3	1		2				0	1.2	1	0.4	0.65		6
L	L_B_4021	L_B_4021_3	Flavoparmelia soredians							5								5						0	1	1	0	0.5		2
L	L_B_4021	L_B_4021_3	Lepraria finkii	5	3		1																	1.8	0	0	0	0.45		3
L	L_B_4021	L_B_4021_3	Lepraria incana				1	2	5			5	4											0.6	2.8	0	0	0.85		5
L	L_B_4021	L_B_4021_3	Physconia grisea								5													0	1	0	0	0.25		1
L	L_B_4021	L_B_4021_3	Bark	22	34	42	38	64	19	15	5	38	2	3	1	9	24	19	28	28	54	56	39	40	15.8	11.2	41	27		20
L	L_B_6979	L_B_6979_1	Physcia adscendens	10	5	5	10	10	1		3	2	2	60	45	30	25	30		5	10	10	10	8	1.6	38	7	13.65		18
L	L_B_6979	L_B_6979_1	Phaeophyscia orbicularis											2		1		2				3	2	0	0	1	1	0.5		5
L	L_B_6979	L_B_6979_1	Lecanora compallens											3	1	1	1	3						0	0	1.8	0	0.45		5
L	L_B_6979	L_B_6979_1	Orthotrichum diaphanum											1										0	0	0.2	0	0.05		1
L	L_B_6979	L_B_6979_1	Syntrichia papillosa											1										0	0	0.2	0	0.05		1
L	L_B_6979	L_B_6979_1	Xanthoria parietina	2	3	2		5						1	3	7	1						1	2.4	0	2.4	0.2	1.25		9
L	L_B_6979	L_B_6979_1	Candelaria concolor					5				1		3			1				5			1	0.2	0.8	1	0.75		5
A	A_B_69555	A_B_69555_2	Amandinea punctata	2										1	3	1								0.4	0	1	0	0.35		4
L	L_B_6979	L_B_6979_1	Physconia grisea												1			1			3		1	0	0	0.4	0.8	0.3		4
L	L_B_6979	L_B_6979_1	Hyperphyscia adglutinata		5	2	5	10		1						1					5	3	15	4.4	0.2	0.2	4.6	2.35		9
L	L_B_6979	L_B_6979_1	Parmelia sulcata													1					5	5	1	0	0	0.2	2.2	0.6		4
L	L_B_6979	L_B_6979_1	Bryum capillare				1									1			10	25	15	10	20	0.2	0	0.2	16	4.1		7
L	L_B_6979	L_B_6979_1	Physcia tenella															5						0	0	1	0	0.25		1
L	L_B_6979	L_B_6979_1	Hypnum cupressiforme																70	50	5	15	5	0	0	0	29	7.25		5
L	L_B_6979	L_B_6979_1	Orthotrichum sp.																	1	5	5	3	0	0	0	2.8	0.7		4
L	L_B_6979	L_B_6979_1	Apatococcus ammoniophilus	5		2					3										5		3	1.4	0.6	0	1.6	0.9		5
L	L_B_6979	L_B_6979_1	Candelariella reflexa	5	1		2	10													2	5	3	3.6	0	0	2	1.4		7
L	L_B_6979	L_B_6979_1	Candelariella vitellina	2			2			1		1												0.8	0.4	0	0	0.3		4
L	L_B_6979	L_B_6979_1	Lecanora expallens	1	2	15	5	10	5	5	10	5	2										5	6.6	5.4	0	1	3.25		11
L	L_B_6979	L_B_6979_1	Lepraria incana			1																		0.2	0	0	0	0.05		1
L	L_B_6979	L_B_6979_1	Hypogymnia physodes																	5	5			0	0	0	2	0.5		2
L	L_B_6979	L_B_6979_1	Bark	75	84	73	75	45	93	93	84	91	96	29	48	58	72	59	20	14	35	44	31	70.4	91.4	53.2	28.8	60.95		20
L	L_B_6979	L_B_6979_2	Physcia adscendens	75	65	40	50	15	5	20	15	15	25	70	65	65	55	60	30	30	25	30	15	49	16	63	26	38.5		20
L	L_B_6979	L_B_6979_2	Phaeophyscia orbicularis											15	10	20	15	10					10	0	0	14	2	4		6
A	A_B_69555	A_B_69555_3	Amandinea punctata		3	2			1	1	1	1	1		2	5	3	2						1	1	2.4	0	1.1		11
L	L_B_6979	L_B_6979_2	Lecanora expallens	15	10	20	10	5	20	25	15	20	10	2	1	2	5							12	18	2	0	8		14
L	L_B_6979	L_B_6979_2	Physconia grisea											5	10	10	5	10	15	5	20	20	10	0	0	8	14	5.5		10
L	L_B_6979	L_B_6979_2	Bryum capillare		15										1			5						3	0	1.2	0	1.05		3
L	L_B_6979	L_B_6979_2	Orthotrichum diaphanum															1						0	0	0.2	0	0.05		1
L	L_B_6979	L_B_6979_2	Physcia caesia																5					0	0	0	1	0.25		1
L	L_B_6979	L_B_6979_2	Candelaria concolor																	1				0	0	0	0.2	0.05		1
L	L_B_6979	L_B_6979_2	Polycauliona polycarpa																	1				0	0	0	0.2	0.05		1
L	L_B_6979	L_B_6979_2	Physcia tenella																	5	2			0	0	0	1.4	0.35		2
L	L_B_6979	L_B_6979_2	Xanthoria parietina		1				5		1									1	1		1	0.2	1.2	0	0.6	0.5		6
L	L_B_6979	L_B_6979_2	Flavoparmelia caperata																				2	0	0	0	0.4	0.1		1
L	L_B_6979	L_B_6979_2	Parmelia sulcata		1																			0.2	0	0	0	0.05		1
L	L_B_6979	L_B_6979_2	Candelariella vitellina				5	2																1.4	0	0	0	0.35		2
L	L_B_6979	L_B_6979_2	Catillaria nigroclavata									5	5											0	2	0	0	0.5		2
L	L_B_6979	L_B_6979_2	Bark	10	8	40	35	78	55	45	59	50	50	3	13	3	15	14	35	47	52	50	62	34.2	51.8	9.6	49.2	36.2		20
L	L_B_6979	L_B_6979_3	Hyperphyscia adglutinata											1	3				3					0	0	0.8	0.6	0.35		3
L	L_B_6979	L_B_6979_3	Physcia adscendens			2		1	5	2	1			30	10	10	10	5	10	5	5	3	2	0.6	1.6	13	5	5.05		15
L	L_B_6979	L_B_6979_3	Syntrichia papillosa							1				30	10	15	10	10						0	0.2	15	0	3.8		6
A	A_B_7919	A_B_7919_1	Amandinea punctata							3	3	3	2						5	5	3	2	1	0	2.2	0	3.2	1.35		9
L	L_B_6979	L_B_6979_3	Frullania dilatata											1										0	0	0.2	0	0.05		1
L	L_B_6979	L_B_6979_3	Lecidella elaeochroma		1										5	10		3					1	0.2	0	3.6	0.2	1		5
L	L_B_6979	L_B_6979_3	Lecanora expallens	15	10	5	10	3	5	1	1	3	2		1						1	5	5	8.6	2.4	0.2	2.2	3.35		14
L	L_B_6979	L_B_6979_3	Bryum capillare													1			2	1		2		0	0	0.2	1	0.3		4
L	L_B_6979	L_B_6979_3	Xanthoria parietina															1	1		1		1	0	0	0.2	0.6	0.2		4
L	L_B_6979	L_B_6979_3	Apatococcus ammoniophilus	5	5														10	5	5	5	2	2	0	0	5.4	1.85		7
L	L_B_6979	L_B_6979_3	Brachythecium rutabulum																1					0	0	0	0.2	0.05		1
L	L_B_6979	L_B_6979_3	Orthotrichum diaphanum										1											0	0.2	0	0	0.05		1
L	L_B_6979	L_B_6979_3	Bark	80	79	91	87	93	90	93	98	97	96	33	71	64	75	76	73	87	88	85	89	86	94.8	63.8	84.4	82.25		20
L	L_B_4915	L_B_4915_1	Xanthoria parietina		1	2								5	2	5	2	10	20	5	30	15	5	0.6	0	4.8	15	5.1		12
L	L_B_4915	L_B_4915_1	Physcia adscendens	20	15	10	10	5	2	1		5	10	50	50	45	50	30	40	50	40	35	35	12	3.6	45	40	25.15		19
L	L_B_4915	L_B_4915_1	Lecanora compallens											2										0	0	0.4	0	0.1		1
L	L_B_4915	L_B_4915_1	Hyperphyscia adglutinata											5	5	10		1	5	10				0	0	4.2	3	1.8		6
L	L_B_4915	L_B_4915_1	Lecidella elaeochroma						5	10	10	5	5		1		1				5			0	7	0.4	1	2.1		8
L	L_B_4915	L_B_4915_1	Xanthoria calcicola																				5	0	0	0	1	0.25		1
L	L_B_4915	L_B_4915_1	Lecanora expallens				1		10	2	3	10	5											0.2	6	0	0	1.55		6
A	A_B_7919	A_B_7919_2	Amandinea punctata	1	10	1	5	1					10									5	5	3.6	2	0	2	1.9		8
L	L_B_4915	L_B_4915_1	Bark	80	84	88	89	95	83	87	82	80	80	38	42	40	47	59	35	35	25	50	55	87.2	82.4	45.2	40	63.7		20
L	L_B_4915	L_B_4915_2	Xanthoria parietina	5	5	15	15	5	30	10	50	2	5	10	15	15		5		15	15	10	25	9	19.4	9	13	12.6		18
L	L_B_4915	L_B_4915_2	Physcia adscendens	5		10	10	5	10	20	10	20	20	30	20	15	10	15	70	60	60	40	40	6	16	18	54	23.5		19
L	L_B_4915	L_B_4915_2	Hyperphyscia adglutinata							3		5	2	2	1			5		5				0	2	1.6	1	1.15		7
L	L_B_4915	L_B_4915_2	Lecidella elaeochroma	5	5			25			3			5	10					1		5		7	0.6	3	1.2	2.95		8
A	A_B_7919	A_B_7919_3	Amandinea punctata						2	2	1	3	2		5	2	1				5			0	2	1.6	1	1.15		9
L	L_B_4915	L_B_4915_2	Candelaria concolor	5	3	2	3	2	10	5	2	5		5	1	2	5	5	15	5	5	5	10	3	4.4	3.6	8	4.75		19
L	L_B_4915	L_B_4915_2	Physconia grisea												25									0	0	5	0	1.25		1
L	L_B_4915	L_B_4915_2	Physcia tenella	40	50	30	10	10	10	5	10		5		5	10								28	6	3	0	9.25		11
L	L_B_4915	L_B_4915_2	Candelariella vitellina						5							1	2	5	1				1	0	1	1.6	0.4	0.75		6
L	L_B_4915	L_B_4915_2	Lecanora carpinea													2								0	0	0.4	0	0.1		1
L	L_B_4915	L_B_4915_2	Candelariella reflexa																		3		3	0	0	0	1.2	0.3		2
L	L_B_4915	L_B_4915_2	Melanelixia subaurifera		5		1		1	2														1.2	0.6	0	0	0.45		4
L	L_B_4915	L_B_4915_2	Lecanora expallens			1	5	5																2.2	0	0	0	0.55		3
L	L_B_4915	L_B_4915_2	Bark	40	32	42	56	48	34	52	25	68	68	46	21	45	56	40	14	12	7	35	18	43.6	49.4	41.6	17.2	37.95		20
L	L_B_4915	L_B_4915_3	Pleurosticta acetabulum											70										0	0	14	0	3.5		1
L	L_B_4915	L_B_4915_3	Punctelia subrudecta	2		15			1	15				1					60	15	5	10		3.4	3.2	0.2	18	6.2		9
A	A_dB_20989	A_dB_20989_1	Amandinea punctata						5	5	5	5	5	10	7	7	20	10		2	15	10		0	5	10.8	5.4	5.3		13
L	L_B_4915	L_B_4915_3	Candelariella reflexa	1		1					5			1	5	5	5	5		2			1	0.4	1	4.2	0.6	1.55		10
L	L_B_4915	L_B_4915_3	Physcia adscendens	3	5	5	3	2	10	10	10	10	5	10	5	10	10	5	3	2	5	5	3	3.6	9	8	3.6	6.05		20
L	L_B_4915	L_B_4915_3	Punctelia borreri												3		2	2						0	0	1.4	0	0.35		3
L	L_B_4915	L_B_4915_3	Lecidella elaeochroma					1							3	5	2	2		2			1	0.2	0	2.4	0.6	0.8		7
L	L_B_4915	L_B_4915_3	Candelaria concolor				15	1				5			2	5	3	3	2	1	5	5	5	3.2	1	2.6	3.6	2.6		12
L	L_B_4915	L_B_4915_3	Xanthoria parietina	1	1	1		1	1	5		1	15					3	2		1	1	1	0.8	4.4	0.6	1	1.7		13
L	L_B_4915	L_B_4915_3	Melanelixia subaurifera		5		5		5	5									1				5	2	2	0	1.2	1.3		6
L	L_B_4915	L_B_4915_3	Punctelia jeckeri								10										5			0	2	0	1	0.75		2
L	L_B_4915	L_B_4915_3	Phaeophyscia orbicularis	1			1																2	0.4	0	0	0.4	0.2		3
L	L_B_4915	L_B_4915_3	Hyperphyscia adglutinata										5										5	0	1	0	1	0.5		2
L	L_B_4915	L_B_4915_3	Apatococcus ammoniophilus	10	15	15	10	10		3	5													12	1.6	0	0	3.4		7
L	L_B_4915	L_B_4915_3	Lecanora expallens				1	2	3	2	1													0.6	1.2	0	0	0.45		5
L	L_B_4915	L_B_4915_3	Catillaria nigroclavata						2															0	0.4	0	0	0.1		1
L	L_B_4915	L_B_4915_3	Bark	81	74	62	64	82	78	60	69	74	75	8	22	10	8	10	32	78	79	79	77	72.6	71.2	11.6	69	56.1		20
A	A_dB_20989	A_dB_20989_2	Amandinea punctata						15	5	10	10		10	10	7	5	5	5	7	5	5		0	8	7.4	4.4	4.95		13
L	L_B_0880	L_B_0880_1	Lecidella elaeochroma		5						3			3				5		1			1	1	0.6	1.6	0.4	0.9		6
L	L_B_0880	L_B_0880_1	Lecanora expallens	2				1		5				1	1			1	1	2	1	3	1	0.6	1	0.6	1.6	0.95		11
L	L_B_0880	L_B_0880_1	Lecanora chlarotera			5																		1	0	0	0	0.25		1
L	L_B_0880	L_B_0880_1	Lecanora carpinea							2														0	0.4	0	0	0.1		1
L	L_B_0880	L_B_0880_1	Bark	98	95	94	100	99	100	92	97	100	99	95	99	100	99	94	99	97	99	97	98	97.2	97.6	97.4	98	97.55		20
L	L_B_0880	L_B_0880_2	Lecidella elaeochroma						1		5	3		1	5			15		10				0	1.8	4.2	2	2		7
L	L_B_0880	L_B_0880_2	Hyperphyscia adglutinata											2	1	1	3		5		5	2		0	0	1.4	2.4	0.95		7
L	L_B_0880	L_B_0880_2	Xanthoria parietina											1			1						1	0	0	0.4	0.2	0.15		3
L	L_B_0880	L_B_0880_2	Lecanora chlarotera																10			5		0	0	0	3	0.75		2
L	L_B_0880	L_B_0880_2	Bark	100	100	100	100	100	99	100	95	97	100	96	94	99	96	85	85	90	95	93	99	100	98.2	94	92.4	96.15		20
L	L_B_0880	L_B_0880_3	Xanthoria parietina											1			1				1			0	0	0.4	0.2	0.15		3
L	L_B_0880	L_B_0880_3	Lecanora expallens						3	5	1		5		2				5	1		1	2	0	2.8	0.4	1.8	1.25		9
L	L_B_0880	L_B_0880_3	Lecidella elaeochroma	1						1						1								0.2	0.2	0.2	0	0.15		3
L	L_B_0880	L_B_0880_3	Hyperphyscia adglutinata											3		5	1	1						0	0	2	0	0.5		4
L	L_B_0880	L_B_0880_3	Arthonia spadicea	70	65	70	70	63					15						60	40	50	65	65	67.6	3	0	56	31.65		11
L	L_B_0880	L_B_0880_3	Lepraria incana																1		1			0	0	0	0.4	0.1		2
L	L_B_0880	L_B_0880_3	Lecanora carpinea									10												0	2	0	0	0.5		1
L	L_B_0880	L_B_0880_3	Catillaria nigroclavata								2													0	0.4	0	0	0.1		1
L	L_B_0880	L_B_0880_3	Bark	29	35	30	30	37	97	94	97	90	80	96	98	94	98	99	34	59	48	34	33	32.2	91.6	97	41.6	65.6		20
L	L_B_3551	L_B_3551_1	Lecanora compallens								2			13	5	5				2	5		1	0	0.4	4.6	1.6	1.65		7
L	L_B_3551	L_B_3551_1	Lepraria incana	10	10	5	10	20	10	10	15	15	5	5			10		5	3	3		2	11	11	3	2.6	6.9		16
L	L_B_3551	L_B_3551_1	Physcia adscendens												5		5							0	0	2	0	0.5		2
L	L_B_3551	L_B_3551_1	Arthonia radiata												2	2	1	5						0	0	2	0	0.5		4
L	L_B_3551	L_B_3551_1	Hyperphyscia adglutinata						10	17	10	15	15		3	10	5		10					0	13.4	3.6	2	4.75		9
A	A_dB_20989	A_dB_20989_3	Amandinea punctata						5	5	10	10	10	10	5	2	3	5	5	2	2	3	5	0	8	5	3.4	4.1		15
L	L_B_3551	L_B_3551_1	Arthonia spadicea	20	15	20	25	10											10	5	3	5	5	18	0	0	5.6	5.9		10
L	L_B_3551	L_B_3551_1	Melanelixia glabratula																3	5	3	1		0	0	0	2.4	0.6		4
L	L_B_3551	L_B_3551_1	Flavoparmelia caperata																5	7			25	0	0	0	7.4	1.85		3
L	L_B_3551	L_B_3551_1	Ramalina fastigiata																2					0	0	0	0.4	0.1		1
L	L_B_3551	L_B_3551_1	Candelariella reflexa																			1		0	0	0	0.2	0.05		1
L	L_B_3551	L_B_3551_1	Lecanora expallens			5																		1	0	0	0	0.25		1
L	L_B_3551	L_B_3551_1	Bark	70	75	70	65	70	80	73	73	70	80	82	85	83	77	95	65	78	86	93	67	70	75.2	84.4	77.8	76.85		20
L	L_B_3551	L_B_3551_2	Hyperphyscia adglutinata			1		1						50	55	40	70	45			10			0.4	0	52	2	13.6		8
L	L_B_3551	L_B_3551_2	Physcia adscendens	1								1				2								0.2	0.2	0.4	0	0.2		3
L	L_B_3551	L_B_3551_2	Candelaria concolor														1							0	0	0.2	0	0.05		1
L	L_B_3551	L_B_3551_2	Arthonia spadicea																50	60	30	20	5	0	0	0	33	8.25		5
L	L_B_3551	L_B_3551_2	Lepraria incana	5	5	7	3	2	5	10	10	5	5						10	20	20	25	10	4.4	7	0	17	7.1		15
L	L_B_3551	L_B_3551_2	Melanohalea/Melanelixia sp.																		2			0	0	0	0.4	0.1		1
L	L_B_3551	L_B_3551_2	Homalothecium sericeum																			3		0	0	0	0.6	0.15		1
L	L_B_3551	L_B_3551_2	Lecanora expallens	1	3																			0.8	0	0	0	0.2		2
L	L_B_3551	L_B_3551_2	Lecanora compallens						1															0	0.2	0	0	0.05		1
L	L_B_3551	L_B_3551_2	Xanthoria parietina									1												0	0.2	0	0	0.05		1
L	L_B_3551	L_B_3551_2	Bark	93	92	92	97	97	94	90	90	93	95	50	45	58	29	55	40	20	38	52	85	94.2	92.4	47.4	47	70.25		20
L	L_B_3551	L_B_3551_3	Hyperphyscia adglutinata	80	80	85	85		10	25	35	60	50	5	5	10	10	15	5	10	20	15	25	66	36	9	15	31.5		19
L	L_B_3551	L_B_3551_3	Flavoparmelia caperata	5															65	25	10	5	15	1	0	0	24	6.25		6
L	L_B_3551	L_B_3551_3	Melanohalea exasperatula	2	3																			1	0	0	0	0.25		2
L	L_B_3551	L_B_3551_3	Xanthoria parietina	1		1	2																	0.8	0	0	0	0.2		3
L	L_B_3551	L_B_3551_3	Candelaria concolor	1	2	1	1	1			1							1						1.2	0.2	0.2	0	0.4		7
L	L_B_3551	L_B_3551_3	Parmelia sulcata	5																				1	0	0	0	0.25		1
L	L_B_3551	L_B_3551_3	Phaeophyscia orbicularis		2		1		1				1											0.6	0.4	0	0	0.25		4
L	L_B_3551	L_B_3551_3	Lepraria incana		5			1						5	2	2	2		1	2	5		3	1.2	0	2.2	2.2	1.4		10
L	L_B_3551	L_B_3551_3	Physcia adscendens		1			1	1	5														0.4	1.2	0	0	0.4		4
L	L_B_3551	L_B_3551_3	Lecanora expallens		1		1																	0.4	0	0	0	0.1		2
L	L_B_3551	L_B_3551_3	Cladonia fimbriata																15	20	15	10	15	0	0	0	15	3.75		5
L	L_B_3551	L_B_3551_3	Metzgeria furcata																5					0	0	0	1	0.25		1
L	L_B_3551	L_B_3551_3	Punctelia jeckeri																5					0	0	0	1	0.25		1
L	L_B_3551	L_B_3551_3	Punctelia subrudecta												1				2					0	0	0.2	0.4	0.15		2
A	A_dB_26459	A_dB_26459_3	Amandinea punctata											3										0	0	0.6	0	0.15		1
L	L_B_3551	L_B_3551_3	Lecidella elaeochroma										1											0	0.2	0	0	0.05		1
L	L_B_3551	L_B_3551_3	Bark	6	6	13	10	97	88	68	64	40	48	90	92	88	88	84	2	43	50	70	42	26.4	61.6	88.4	41.4	54.45		20
L	L_Y_3657	L_Y_3657_1	Physconia grisea	10	5	5				10				20	5		2	50	5	15	5	2		4	2	15.4	5.4	6.7		12
A	A_dB_59092	A_dB_59092_1	Amandinea punctata													1	1	3						0	0	1	0	0.25		3
L	L_Y_3657	L_Y_3657_1	Xanthoria parietina	3	5	5	5	15	10	15	25	15	20	10	15	15	15	5	5	10	10	15	10	6.6	17	12	10	11.4		20
L	L_Y_3657	L_Y_3657_1	Physcia adscendens			5	5		35	20	20	45	30	10	10	20	10	10	15	10	5	5		2	30	12	7	12.75		16
L	L_Y_3657	L_Y_3657_1	Hyperphyscia adglutinata						10	5	15			10	15	20	15	5						0	6	13	0	4.75		8
L	L_Y_3657	L_Y_3657_1	Phaeophyscia orbicularis								5			5	5	10	15	5			5		5	0	1	8	2	2.75		8
L	L_Y_3657	L_Y_3657_1	Grimmia pulvinata											1										0	0	0.2	0	0.05		1
L	L_Y_3657	L_Y_3657_1	Candelaria concolor								2	5		5	5	10	7	5	5	10	5	10	10	0	1.4	6.4	8	3.95		12
L	L_Y_3657	L_Y_3657_1	Orthotrichum sp.												3	2				10		5		0	0	1	3	1		4
L	L_Y_3657	L_Y_3657_1	Flavoparmelia soredians		3										5	3	1							0.6	0	1.8	0	0.6		4
L	L_Y_3657	L_Y_3657_1	Brachythecium rutabulum														1							0	0	0.2	0	0.05		1
L	L_Y_3657	L_Y_3657_1	Lecanora hagenii															1						0	0	0.2	0	0.05		1
L	L_Y_3657	L_Y_3657_1	Apatococcus ammoniophilus																10	10	15			0	0	0	7	1.75		3
L	L_Y_3657	L_Y_3657_1	Punctelia jeckeri						5										5					0	1	0	1	0.5		2
L	L_Y_3657	L_Y_3657_1	Physciella chloantha																1					0	0	0	0.2	0.05		1
L	L_Y_3657	L_Y_3657_1	Parmelia sulcata			5													5			5		1	0	0	2	0.75		3
L	L_Y_3657	L_Y_3657_1	Punctelia subrudecta																3				2	0	0	0	1	0.25		2
L	L_Y_3657	L_Y_3657_1	Physcia tenella	70	60	60	50	50	10	20	10	10	20						5	10	20	25	25	58	14	0	17	22.25		15
L	L_Y_3657	L_Y_3657_1	Lecidella elaeochroma																	2				0	0	0	0.4	0.1		1
L	L_Y_3657	L_Y_3657_1	Flavoparmelia caperata							5		5								2	5		10	0	2	0	3.4	1.35		5
L	L_Y_3657	L_Y_3657_1	Evernia prunastri																		5			0	0	0	1	0.25		1
L	L_Y_3657	L_Y_3657_1	Punctelia borreri																				2	0	0	0	0.4	0.1		1
L	L_Y_3657	L_Y_3657_1	Melanelixia subaurifera			5	5	5																3	0	0	0	0.75		3
L	L_Y_3657	L_Y_3657_1	Bark	17	17	5	25	30	30	25	23	10	20	19	27	10	14	14	21	6	20	28	36	18.8	21.6	16.8	22.2	19.85		20
L	L_Y_3657	L_Y_3657_2	Melanelixia subaurifera	10	5	10	5							5		1					3	2		6	0	1.2	1	2.05		8
L	L_Y_3657	L_Y_3657_2	Punctelia subrudecta	13		5			5	5		10		10	10		10	20		5		3	5	3.6	4	10	2.6	5.05		12
L	L_Y_3657	L_Y_3657_2	Flavoparmelia caperata					10		5				15		10		17						2	1	8.4	0	2.85		5
L	L_Y_3657	L_Y_3657_2	Punctelia jeckeri				25		10	20	15	10	15	50	40	60	25	20	10	5				5	14	39	3	15.25		13
L	L_Y_3657	L_Y_3657_2	Physcia tenella	17	10	15	10	15						5			5		62	50	60	40	45	13.4	0	2	51.4	16.7		12
L	L_Y_3657	L_Y_3657_2	Hyperphyscia adglutinata	14	5	5		10	50	50	40	40	55	5	5	10	10	10	5	2	3	5		6.8	47	8	3	16.2		18
L	L_Y_3657	L_Y_3657_2	Candelaria concolor	5	10	10	5	14	5	5	5	5	5	5	5	2	15	1	10	5	3		5	8.8	5	5.6	4.6	6		19
A	A_dB_59092	A_dB_59092_2	Amandinea punctata															1	1					0	0	0.2	0.2	0.1		2
L	L_Y_3657	L_Y_3657_2	Parmelia sulcata	10			5									1		5			3			3	0	1.2	0.6	1.2		5
L	L_Y_3657	L_Y_3657_2	Physciella chloantha													2								0	0	0.4	0	0.1		1
L	L_Y_3657	L_Y_3657_2	Xanthoria parietina	15	10	5	25	15	10	10	10	25	15		3	1	5	5	1	10	3	10	15	14	14	2.8	7.8	9.65		19
L	L_Y_3657	L_Y_3657_2	Physconia grisea						10	5							2	10			5			0	3	2.4	1	1.6		5
L	L_Y_3657	L_Y_3657_2	Physcia adscendens	10	15	19		5	5		10	5	10		5						10	15	10	9.8	6	1	7	5.95		12
L	L_Y_3657	L_Y_3657_2	Punctelia borreri	5	10		10	5			10								5	5			2	6	2	0	2.4	2.6		8
L	L_Y_3657	L_Y_3657_2	Apatococcus ammoniophilus																5	5				0	0	0	2	0.5		2
L	L_Y_3657	L_Y_3657_2	Orthotrichum diaphanum	1				1				2												0.4	0.4	0	0	0.2		3
L	L_Y_3657	L_Y_3657_2	Phaeophyscia orbicularis			5					10													1	2	0	0	0.75		2
L	L_Y_3657	L_Y_3657_2	Xanthoria calcicola					20																4	0	0	0	1		1
L	L_Y_3657	L_Y_3657_2	Lecidella elaeochroma					2																0.4	0	0	0	0.1		1
L	L_Y_3657	L_Y_3657_2	Radula complanata					3																0.6	0	0	0	0.15		1
L	L_Y_3657	L_Y_3657_2	Flavoparmelia soredians						5															0	1	0	0	0.25		1
L	L_Y_3657	L_Y_3657_2	Bark	0	35	26	15	0	0	0	0	1	0	0	22	8	13	12	2	13	10	25	18	15.2	0.2	11	13.6	10		13
L	L_Y_3657	L_Y_3657_3	Punctelia subrudecta											50	30	10	10	5	5	10	5	15		0	0	21	7	7		9
L	L_Y_3657	L_Y_3657_3	Hyperphyscia adglutinata						5	10	10			10	10	5	10	15			3	5	3	0	5	10	2.2	4.3		11
L	L_Y_3657	L_Y_3657_3	Xanthoria parietina	3	10	20	5	10	15	15	10	15	15	10	2	15	20	15		1	5	10		9.6	14	12.4	3.2	9.8		18
L	L_Y_3657	L_Y_3657_3	Phaeophyscia orbicularis						5	15		10	15	5		5								0	9	2	0	2.75		6
L	L_Y_3657	L_Y_3657_3	Physcia adscendens		5			10	40	30	35	20	10	10	15	10	15	25	5	5			5	3	27	15	3	12		15
A	A_dB_59092	A_dB_59092_3	Amandinea punctata									1	5	1										0	1.2	0.2	0	0.35		3
L	L_Y_3657	L_Y_3657_3	Physcia tenella	60	60	40	60	40	10	5	10	5	5	5	10	10	10	10	10	20	15	10	10	52	7	9	13	20.25		20
L	L_Y_3657	L_Y_3657_3	Melanelixia subaurifera		5			5		5	2			1	2	2			10	5	5	3		2	1.4	1	4.6	2.25		11
L	L_Y_3657	L_Y_3657_3	Candelaria concolor	2			2		2	2	2	3		2	5	2	3	5	10	5	3	2	3	0.8	1.8	3.4	4.6	2.65		16
L	L_Y_3657	L_Y_3657_3	Flavoparmelia soredians		3										5			2	5	5				0.6	0	1.4	2	1		5
L	L_Y_3657	L_Y_3657_3	Parmotrema perlatum												2									0	0	0.4	0	0.1		1
L	L_Y_3657	L_Y_3657_3	Punctelia jeckeri												10	10	5		10	10	5	5		0	0	5	6	2.75		7
L	L_Y_3657	L_Y_3657_3	Flavoparmelia caperata														2		10	15	10	30	25	0	0	0.4	18	4.6		6
L	L_Y_3657	L_Y_3657_3	Evernia prunastri																5	3				0	0	0	1.6	0.4		2
L	L_Y_3657	L_Y_3657_3	Apatococcus ammoniophilus																5	10	5	5	10	0	0	0	7	1.75		5
L	L_Y_3657	L_Y_3657_3	Parmelia sulcata				5				3								5	5	3	5	5	1	0.6	0	4.6	1.55		7
L	L_Y_3657	L_Y_3657_3	Hypotrachyna revoluta																	3				0	0	0	0.6	0.15		1
L	L_Y_3657	L_Y_3657_3	Bark	35	17	40	28	35	23	18	28	47	55	4	4	28	15	23	15	3	41	10	39	31	34.2	14.8	21.6	25.4		20
L	L_Y_7473	L_Y_7473_1	Punctelia subrudecta								1			5					40	10			2	0	0.2	1	10.4	2.9		5
L	L_Y_7473	L_Y_7473_1	Candelaria concolor	1	1	1	1	1	4	6	10	5	5	10	3	5	7	10	25	30	25	30	40	1	6	7	30	11		20
L	L_Y_7473	L_Y_7473_1	Candelariella reflexa						2	2	1	2	2	3	3	5	4	4	5	5	5	5	2	0	1.8	3.8	4.4	2.5		15
L	L_Y_7473	L_Y_7473_1	Lecanora barkmaniana											1										0	0	0.2	0	0.05		1
L	L_Y_7473	L_Y_7473_1	Xanthoria parietina	1			1	1	1					2	2		10	10		2	5	10	10	0.6	0.2	4.8	5.4	2.75		12
L	L_Y_7473	L_Y_7473_1	Physcia adscendens	2	2	1	1	1	5	2	3	5	3	10	10	10	15	10	20	35	30	30	10	1.4	3.6	11	25	10.25		20
L	L_Y_7473	L_Y_7473_1	Physcia tenella											5	10	15	5	10						0	0	9	0	2.25		5
L	L_Y_7473	L_Y_7473_1	Phaeophyscia orbicularis								1			5	5	10	15	10			5	5		0	0.2	9	2	2.8		8
L	L_Y_7473	L_Y_7473_1	Hyperphyscia adglutinata											5	4	5	5		5	5	10	5	5	0	0	3.8	6	2.45		9
L	L_Y_7473	L_Y_7473_1	Diploicia canescens															5						0	0	1	0	0.25		1
L	L_Y_7473	L_Y_7473_1	Physconia grisea																1				5	0	0	0	1.2	0.3		2
L	L_Y_7473	L_Y_7473_1	Ramalina farinacea																1					0	0	0	0.2	0.05		1
L	L_Y_7473	L_Y_7473_1	Parmelia sulcata																	10	10			0	0	0	4	1		2
L	L_Y_7473	L_Y_7473_1	Melanelixia subaurifera														2							0	0	0.4	0	0.1		1
L	L_Y_7473	L_Y_7473_1	Bryum argenteum																				2	0	0	0	0.4	0.1		1
L	L_Y_7473	L_Y_7473_1	Syntrichia papillosa																				2	0	0	0	0.4	0.1		1
L	L_Y_7473	L_Y_7473_1	Lecanora expallens	2	1	1			1															0.8	0.2	0	0	0.25		4
A	A_dB_60899	A_dB_60899_1	Amandinea punctata						3	3	3	5	5		2	2	1	10	5	10	10	7	8	0	3.8	3	8	3.7		14
L	L_Y_7473	L_Y_7473_1	Apatococcus ammoniophilus						1															0	0.2	0	0	0.05		1
L	L_Y_7473	L_Y_7473_1	Bark	93	95	96	97	97	86	90	83	68	70	54	63	50	37	41	3	3	10	15	22	95.6	79.4	49	10.6	58.65		20
L	L_Y_7473	L_Y_7473_2	Candelaria concolor	5	2	2	3	3	1	1	1	5	5	10	15	15	5	5	5	5	3	5		3	2.6	10	3.6	4.8		19
L	L_Y_7473	L_Y_7473_2	Punctelia subrudecta											15	20	10	10	20	10				5	0	0	15	3	4.5		7
L	L_Y_7473	L_Y_7473_2	Punctelia jeckeri			20	15	10						10			15			5	5	20		9	0	5	6	5		8
L	L_Y_7473	L_Y_7473_2	Hyperphyscia adglutinata										5	20	10	5	5	10	5	2				0	1	10	1.4	3.1		8
A	A_dB_60899	A_dB_60899_2	Amandinea punctata											3				1						0	0	0.8	0	0.2		2
L	L_Y_7473	L_Y_7473_2	Physcia adscendens	10	10	10	10	5	2	1	2	10	30						3	3	1	1	2	9	9	0	2	5		15
L	L_Y_7473	L_Y_7473_2	Physcia tenella			10	5	15				1		10	20	10	10	15						6	0.2	13	0	4.8		9
L	L_Y_7473	L_Y_7473_2	Orthotrichum affine												5									0	0	1	0	0.25		1
L	L_Y_7473	L_Y_7473_2	Evernia prunastri					5								5								1	0	1	0	0.5		2
L	L_Y_7473	L_Y_7473_2	Physconia grisea													2			2					0	0	0.4	0.4	0.2		2
L	L_Y_7473	L_Y_7473_2	Punctelia borreri													5		5						0	0	2	0	0.5		2
L	L_Y_7473	L_Y_7473_2	Parmelia sulcata													5		5			15	5		0	0	2	4	1.5		4
L	L_Y_7473	L_Y_7473_2	Flavoparmelia caperata														3							0	0	0.6	0	0.15		1
L	L_Y_7473	L_Y_7473_2	Phaeophyscia orbicularis										5						1			1		0	1	0	0.4	0.35		3
L	L_Y_7473	L_Y_7473_2	Lecanora compallens																1					0	0	0	0.2	0.05		1
L	L_Y_7473	L_Y_7473_2	Melanelixia subaurifera	5	5	1													1	1	3		1	2.2	0	0	1.2	0.85		7
L	L_Y_7473	L_Y_7473_2	Xanthoria parietina	1	1			1		1	2									3	3		2	0.6	0.6	0	1.6	0.7		8
L	L_Y_7473	L_Y_7473_2	Hypnum cupressiforme																			1		0	0	0	0.2	0.05		1
L	L_Y_7473	L_Y_7473_2	Bacidina adastra			1																		0.2	0	0	0	0.05		1
L	L_Y_7473	L_Y_7473_2	Lecanora expallens						1	1														0	0.4	0	0	0.1		2
L	L_Y_7473	L_Y_7473_2	Orthotrichum diaphanum									1												0	0.2	0	0	0.05		1
L	L_Y_7473	L_Y_7473_2	Bark	79	82	56	67	61	96	96	95	83	55	32	27	41	47	37	72	81	70	67	90	69	85	36.8	76	66.7		20
L	L_Y_7473	L_Y_7473_3	Punctelia subrudecta	2										5	2				5	3	7		3	0.4	0	1.4	3.6	1.35		7
L	L_Y_7473	L_Y_7473_3	Physcia adscendens			5			10	20	25	30	20	10	15	10	5	10	5	5	10	5	10	1	21	10	7	9.75		16
L	L_Y_7473	L_Y_7473_3	Physcia tenella											15										0	0	3	0	0.75		1
L	L_Y_7473	L_Y_7473_3	Xanthoria parietina				5		2	1				5		2	10	5		5			1	1	0.6	4.4	1.2	1.8		9
L	L_Y_7473	L_Y_7473_3	Candelaria concolor	5			1		4	5	7	10	10	50	60	65	65	50	60	40	55	55	65	1.2	7.2	58	55	30.35		17
A	A_dB_60899	A_dB_60899_3	Amandinea punctata						5	3						1		1				5		0	1.6	0.4	1	0.75		5
L	L_Y_7473	L_Y_7473_3	Hyperphyscia adglutinata						3		5	5	7	5	3	5		5	3	1			3	0	4	3.6	1.4	2.25		11
L	L_Y_7473	L_Y_7473_3	Evernia prunastri				10								10	2	5	19	10	5	5			2	0	7.2	4	3.3		8
L	L_Y_7473	L_Y_7473_3	Phaeophyscia orbicularis													10	5					5	3	0	0	3	1.6	1.15		4
L	L_Y_7473	L_Y_7473_3	Lecanora chlarotera														5							0	0	1	0	0.25		1
L	L_Y_7473	L_Y_7473_3	Parmelia sulcata	5	10	15		20										3	2			1		10	0	0.6	0.6	2.8		7
L	L_Y_7473	L_Y_7473_3	Physconia grisea															5						0	0	1	0	0.25		1
L	L_Y_7473	L_Y_7473_3	Flavoparmelia soredians																	30				0	0	0	6	1.5		1
L	L_Y_7473	L_Y_7473_3	Hypotrachyna revoluta																				2	0	0	0	0.4	0.1		1
L	L_Y_7473	L_Y_7473_3	Apatococcus ammoniophilus	50	40	30	30	40																38	0	0	0	9.5		5
L	L_Y_7473	L_Y_7473_3	Punctelia jeckeri	5																				1	0	0	0	0.25		1
L	L_Y_7473	L_Y_7473_3	Candelariella vitellina	5	10	3	3	3																4.8	0	0	0	1.2		5
L	L_Y_7473	L_Y_7473_3	Ramalina farinacea				5																	1	0	0	0	0.25		1
L	L_Y_7473	L_Y_7473_3	Bark	28	40	47	46	37	76	69	63	55	63	5	10	3	2	0	15	11	23	34	13	39.6	65.2	4	19.2	32		19
L	L_Y_2863	L_Y_2863_1	Lecanora chlarotera		3									3								2	1	0.6	0	0.6	0.6	0.45		4
L	L_Y_2863	L_Y_2863_1	Candelaria concolor	5	7	3	5	1	5	5	3	5	5	5	7	5	10	3	7	5	5	5	10	4.2	4.6	6	6.4	5.3		20
L	L_Y_2863	L_Y_2863_1	Xanthoria parietina									5		5					1					0	1	1	0.2	0.55		3
L	L_Y_2863	L_Y_2863_1	Physcia adscendens		2	5	2	1	30	20	10	10	20	15	20	5	25	20	20	10	10	5	10	2	18	17	11	12		19
A	A_dB_60937	A_dB_60937_1	Amandinea punctata	15	10	10	15	10																12	0	0	0	3		5
L	L_Y_2863	L_Y_2863_1	Phaeophyscia orbicularis																				5	0	0	0	1	0.25		1
L	L_Y_2863	L_Y_2863_1	Punctelia subrudecta	1					20	2		1	1		2	2	2	15	2		1	10	10	0.2	4.8	4.2	4.6	3.45		13
L	L_Y_2863	L_Y_2863_1	Lecanora expallens	1						3	4	3				1		1						0.2	2	0.4	0	0.65		6
L	L_Y_2863	L_Y_2863_1	Candelariella xanthostigma								5					5			2					0	1	1	0.4	0.6		3
L	L_Y_2863	L_Y_2863_1	Evernia prunastri													2	5							0	0	1.4	0	0.35		2
L	L_Y_2863	L_Y_2863_1	Parmelia sulcata													10								0	0	2	0	0.5		1
L	L_Y_2863	L_Y_2863_1	Catillaria nigroclavata														2	10						0	0	2.4	0	0.6		2
L	L_Y_2863	L_Y_2863_1	Flavoparmelia caperata															15				1		0	0	3	0.2	0.8		2
L	L_Y_2863	L_Y_2863_1	Hyperphyscia adglutinata							10	3								3	2	5		3	0	2.6	0	2.6	1.3		6
L	L_Y_2863	L_Y_2863_1	Melanelixia subaurifera						5	1	1	2	5				1							0	2.8	0.2	0	0.75		6
L	L_Y_2863	L_Y_2863_1	Apatococcus ammoniophilus	5	10														2	5				3	0	0	1.4	1.1		4
L	L_Y_2863	L_Y_2863_1	Physconia grisea																2					0	0	0	0.4	0.1		1
L	L_Y_2863	L_Y_2863_1	Lecania cyrtella																	1				0	0	0	0.2	0.05		1
L	L_Y_2863	L_Y_2863_1	Lecidella elaeochroma									1										1		0	0.2	0	0.2	0.1		2
L	L_Y_2863	L_Y_2863_1	Hypogymnia physodes																			10	8	0	0	0	3.6	0.9		2
L	L_Y_2863	L_Y_2863_1	Physcia tenella																			5		0	0	0	1	0.25		1
L	L_Y_2863	L_Y_2863_1	Punctelia borreri																			1	3	0	0	0	0.8	0.2		2
L	L_Y_2863	L_Y_2863_1	Punctelia jeckeri																				3	0	0	0	0.6	0.15		1
L	L_Y_2863	L_Y_2863_1	Bark	88	68	92	93	93	30	59	69	73	59	57	51	35	35	21	61	62	64	40	37	86.8	58	39.8	52.8	59.35		20
L	L_Y_2863	L_Y_2863_2	Physcia adscendens							3	5	5	5	10	20	5	10	10	30	5	5		10	0	3.6	11	10	6.15		13
L	L_Y_2863	L_Y_2863_2	Hyperphyscia adglutinata											5	5		3					5		0	0	2.6	1	0.9		4
L	L_Y_2863	L_Y_2863_2	Candelaria concolor			1								3	5	3	1	5	10	5	10	5	20	0.2	0	3.4	10	3.4		11
L	L_Y_2863	L_Y_2863_2	Candelariella vitellina											2										0	0	0.4	0	0.1		1
L	L_Y_2863	L_Y_2863_2	Parmelia sulcata	5										5						5			10	1	0	1	3	1.25		4
L	L_Y_2863	L_Y_2863_2	Physcia tenella											5	5	15		5	10	15	10	15	10	0	0	6	12	4.5		9
L	L_Y_2863	L_Y_2863_2	Physcia tribacioides											3										0	0	0.6	0	0.15		1
A	A_dB_60937	A_dB_60937_2	Amandinea punctata	5	5	15	15	25	3	5	5	10	5			10	10	10	3	1		5	2	13	5.6	6	2.2	6.7		17
L	L_Y_2863	L_Y_2863_2	Phaeophyscia orbicularis									5				5	10	5						0	1	4	0	1.25		4
L	L_Y_2863	L_Y_2863_2	Punctelia subrudecta										1						1	20	5	10	2	0	0.2	0	7.6	1.95		6
L	L_Y_2863	L_Y_2863_2	Melanelixia subaurifera																5	15	3	5	5	0	0	0	6.6	1.65		5
L	L_Y_2863	L_Y_2863_2	Xanthoria parietina						1										2	10	5			0	0.2	0	3.4	0.9		4
L	L_Y_2863	L_Y_2863_2	Physcia caesia																		5			0	0	0	1	0.25		1
L	L_Y_2863	L_Y_2863_2	Lecanora expallens	3	3	2	5	2	3	4	1													3	1.6	0	0	1.15		8
L	L_Y_2863	L_Y_2863_2	Catillaria nigroclavata		2	2	2																	1.2	0	0	0	0.3		3
L	L_Y_2863	L_Y_2863_2	Lecanora carpinea						1															0	0.2	0	0	0.05		1
L	L_Y_2863	L_Y_2863_2	Lecidella elaeochroma								3													0	0.6	0	0	0.15		1
L	L_Y_2863	L_Y_2863_2	Apatococcus ammoniophilus										5											0	1	0	0	0.25		1
L	L_Y_2863	L_Y_2863_2	Bark	92	95	95	93	98	95	93	91	90	86	67	65	72	76	65	42	25	57	60	43	94.6	91	69	45.4	75		20
L	L_Y_2863	L_Y_2863_3	Physcia adscendens	5	10	7	10	5	5	5	3	3	3	2	2	1			15	27	15	15	10	7.4	3.8	1	16.4	7.15		18
L	L_Y_2863	L_Y_2863_3	Candelaria concolor	2	3	1	2	5	7	10	5	3	3	10	7	3	1	1	10	10	7	10	12	2.6	5.6	4.4	9.8	5.6		20
L	L_Y_2863	L_Y_2863_3	Hyperphyscia adglutinata	5	7	5	7	10			5	5	2	1	5		1		30	20	20	25	25	6.8	2.4	1.4	24	8.65		16
L	L_Y_2863	L_Y_2863_3	Phaeophyscia orbicularis		2			2	1	10	15	5	2	1					5	22	10	15	20	0.8	6.6	0.2	14.4	5.5		13
L	L_Y_2863	L_Y_2863_3	Hypnum cupressiforme																25					0	0	0	5	1.25		1
L	L_Y_2863	L_Y_2863_3	Syntrichia papillosa																10	3		3	2	0	0	0	3.6	0.9		4
L	L_Y_2863	L_Y_2863_3	Punctelia subrudecta																	2				0	0	0	0.4	0.1		1
L	L_Y_2863	L_Y_2863_3	Punctelia jeckeri																	5	20	5		0	0	0	6	1.5		3
L	L_Y_2863	L_Y_2863_3	Orthotrichum affine																	5	5	5		0	0	0	3	0.75		3
L	L_Y_2863	L_Y_2863_3	Physcia tenella																	5				0	0	0	1	0.25		1
L	L_Y_2863	L_Y_2863_3	Xanthoria parietina		1		3														5			0.8	0	0	1	0.45		3
L	L_Y_2863	L_Y_2863_3	Parmelia sulcata																			5	5	0	0	0	2	0.5		2
L	L_Y_2863	L_Y_2863_3	Physciella chloantha																		1	1		0	0	0	0.4	0.1		2
L	L_Y_2863	L_Y_2863_3	Lecanora expallens	1				1		2														0.4	0.4	0	0	0.2		3
L	L_Y_2863	L_Y_2863_3	Flavoparmelia caperata	1								2												0.2	0.4	0	0	0.15		2
L	L_Y_2863	L_Y_2863_3	Candelariella vitellina			2		5																1.4	0	0	0	0.35		2
A	A_dB_60937	A_dB_60937_3	Amandinea punctata						2	5	5		2				5							0	2.8	1	0	0.95		5
L	L_Y_2863	L_Y_2863_3	Apatococcus ammoniophilus						10	10	5													0	5	0	0	1.25		3
L	L_Y_2863	L_Y_2863_3	Physcia tribacioides							10														0	2	0	0	0.5		1
L	L_Y_2863	L_Y_2863_3	Lecanora chlarotera							1	1													0	0.4	0	0	0.1		2
L	L_Y_2863	L_Y_2863_3	Bark	86	77	85	78	72	72	37	51	62	65	86	86	96	98	99	5	1	17	16	26	79.6	57.4	93	13	60.75		20
L	L_Y_4630	L_Y_4630_1	Phaeophyscia orbicularis						5	2		10	5	60	50	55	50	50						0	4.4	53	0	14.35		9
L	L_Y_4630	L_Y_4630_1	Physcia adscendens	5	5	4	1		12	10	10	5	5	20	10	15	5						2	3	8.4	10	0.4	5.45		14
L	L_Y_4630	L_Y_4630_1	Orthotrichum affine			1								2					20	40	10		5	0.2	0	0.4	15	3.9		6
L	L_Y_4630	L_Y_4630_1	Syntrichia papillosa		3	2			2					5	4	5	5	5	20					1	0.4	4.8	4	2.55		9
L	L_Y_4630	L_Y_4630_1	Punctelia subrudecta											3	5		3	3						0	0	2.8	0	0.7		4
L	L_Y_4630	L_Y_4630_1	Candelariella vitellina													5			20	10	2	5	15	0	0	1	10.4	2.85		6
A	A_dB_66675	A_dB_66675_1	Amandinea punctata	15	10	10	15	10																12	0	0	0	3		5
L	L_Y_4630	L_Y_4630_1	Candelariella xanthostigma		2											2	2	1						0.4	0	1	0	0.35		4
L	L_Y_4630	L_Y_4630_1	Physcia caesia														5	15	5	5	1			0	0	4	2.2	1.55		5
L	L_Y_4630	L_Y_4630_1	Lecanora barkmaniana	2		2													2	2				0.8	0	0	0.8	0.4		4
L	L_Y_4630	L_Y_4630_1	Parmelia sulcata																1	3				0	0	0	0.8	0.2		2
L	L_Y_4630	L_Y_4630_1	Apatococcus ammoniophilus	5	2			5											5	5				2.4	0	0	2	1.1		5
L	L_Y_4630	L_Y_4630_1	Hyperphyscia adglutinata	1	1	5			5	5	10	12	15						5	10			5	1.4	9.4	0	4	3.7		11
L	L_Y_4630	L_Y_4630_1	Hypnum cupressiforme			25	60	60											10		75	85	60	29	0	0	46	18.75		7
L	L_Y_4630	L_Y_4630_1	Xanthoria parietina	1	1				1															0.4	0.2	0	0	0.15		3
L	L_Y_4630	L_Y_4630_1	Bark	86	86	61	39	35	65	68	70	61	60	10	26	13	27	21	12	25	12	10	13	61.4	64.8	19.4	14.4	40		20
L	L_Y_4630	L_Y_4630_2	Xanthoria parietina	1		2	2			1			1	5	2			1	1			2	5	1	0.4	1.6	1.6	1.15		11
L	L_Y_4630	L_Y_4630_2	Candelariella vitellina											5					10	15	20	30	25	0	0	1	20	5.25		6
A	A_dB_66675	A_dB_66675_2	Amandinea punctata	5	5	5	5	25	3	5	5	10	5			10	10	10	3	1		5	2	9	5.6	6	2.2	5.7		17
L	L_Y_4630	L_Y_4630_2	Physcia adscendens	2	5	5	5	4	5	2	1	3	4	30	19	10	15	5	5	10	5	5		4.2	3	15.8	5	7		19
L	L_Y_4630	L_Y_4630_2	Punctelia subrudecta		1		3							5					25	60	30	5	5	0.8	0	1	25	6.7		8
L	L_Y_4630	L_Y_4630_2	Parmelia sulcata											5								40	60	0	0	1	20	5.25		3
L	L_Y_4630	L_Y_4630_2	Phaeophyscia orbicularis											10	10	20	20	25			5			0	0	17	1	4.5		6
L	L_Y_4630	L_Y_4630_2	Hypnum cupressiforme		1				1	3		2		10	2				5	5	10		5	0.2	1.2	2.4	5	2.2		10
L	L_Y_4630	L_Y_4630_2	Punctelia jeckeri												20									0	0	4	0	1		1
L	L_Y_4630	L_Y_4630_2	Physcia dubia												5	15	20	10						0	0	10	0	2.5		4
L	L_Y_4630	L_Y_4630_2	Candelaria concolor	5	2	3	3	5			1		1						5	5	10			3.6	0.4	0	4	2		10
L	L_Y_4630	L_Y_4630_2	Lecanora expallens																	3				0	0	0	0.6	0.15		1
L	L_Y_4630	L_Y_4630_2	Physcia caesia																		5	5		0	0	0	2	0.5		2
L	L_Y_4630	L_Y_4630_2	Bark	92	91	90	87	91	94	92	98	95	94	20	27	45	20	44	46	2	15	13	0	90.2	94.6	31.2	15.2	57.8		19
L	L_Y_4630	L_Y_4630_3	Physconia grisea	2			3		15	5	30		10	30	50	55	40	55	5	10	15		5	1	12	46	7	16.5		15
L	L_Y_4630	L_Y_4630_3	Phaeophyscia orbicularis	10	15	15	20	25						35	20	25	30	20	5			5		17	0	26	2	11.25		12
L	L_Y_4630	L_Y_4630_3	Xanthoria parietina			1			1			1		5					10	1	2	3	5	0.2	0.4	1	4.2	1.45		9
L	L_Y_4630	L_Y_4630_3	Candelaria concolor	5			3	2	2	5	5	10	3	5	5	3	3	5	45	49	55	55	40	2	5	4.2	48.8	15		18
L	L_Y_4630	L_Y_4630_3	Dicranoweisia cirrata		5									2								5		1	0	0.4	1	0.6		3
L	L_Y_4630	L_Y_4630_3	Orthotrichum diaphanum	5		10	5	5	40	45	30	35	40	3	10	10	15	5	20	23	15	15	10	5	38	8.6	16.6	17.05		19
L	L_Y_4630	L_Y_4630_3	Physcia adscendens	5	10	10	13	5						2	2	5	3	3	3	2	2		5	8.6	0	3	2.4	3.5		14
L	L_Y_4630	L_Y_4630_3	Syntrichia papillosa						5	3	3	1	1						5	10			5	0	2.6	0	4	1.65		8
L	L_Y_4630	L_Y_4630_3	Hypnum cupressiforme																5	5				0	0	0	2	0.5		2
L	L_Y_4630	L_Y_4630_3	Orthotrichum affine						10	5		5												0	4	0	0	1		3
L	L_Y_4630	L_Y_4630_3	Lecanora expallens										1											0	0.2	0	0	0.05		1
L	L_Y_4630	L_Y_4630_3	Bark	73	70	64	56	63	27	37	32	48	45	18	13	2	9	12	2	0	11	17	30	65.2	37.8	10.8	12	31.45		19
R	R_dR_111164	R_dR_111164_1	Physcia adscendens	1							3			20		5	5	2					2	0.2	0.6	6.4	0.4	1.9		7
R	R_dR_111164	R_dR_111164_1	Physcia tenella	1	1	1		1	7	10	10	10		30	45	40	25	40	1	1	2	2	1	0.8	7.4	36	1.4	11.4		18
R	R_dR_111164	R_dR_111164_1	Punctelia subrudecta	1	1		5	1						1					2	1	1	2	1	1.6	0	0.2	1.4	0.8		10
R	R_dR_111164	R_dR_111164_1	Hyperphyscia adglutinata							2			1	1	1	5	5	2						0	0.6	2.8	0	0.85		7
R	R_dR_111164	R_dR_111164_1	Candelaria concolor	1	1	3	3	3	25	7	10	10	5	2	5	5	4	2	1			7	7	2.2	11.4	3.6	3	5.05		18
R	R_dR_111164	R_dR_111164_1	Xanthoria parietina		1		2	1				3	1			1	5	2		7	3	3	1	0.8	0.8	1.6	2.8	1.5		12
R	R_dR_111164	R_dR_111164_1	Phaeophyscia orbicularis											1		1	1	2						0	0	1	0	0.25		4
R	R_dR_111164	R_dR_111164_1	Physconia grisea						2						1	5	1		5	1				0	0.4	1.4	1.2	0.75		6
R	R_dR_111164	R_dR_111164_1	Flavoparmelia caperata														1	3						0	0	0.8	0	0.2		2
R	R_dR_111164	R_dR_111164_1	Punctelia jeckeri			7						3						5		1		1		1.4	0.6	1	0.4	0.85		5
R	R_dR_111164	R_dR_111164_1	Parmelia sulcata												1				1					0	0	0.2	0.2	0.1		2
R	R_dR_111164	R_dR_111164_1	Candelariella reflexa	1	1	1			5	3	10	15	10						17	5	10	15	15	0.6	8.6	0	12.4	5.4		13
R	R_dR_111164	R_dR_111164_1	Dicranoweisia cirrata	3															1					0.6	0	0	0.2	0.2		2
R	R_dR_111164	R_dR_111164_1	Halecania viridescens																1	1	5	25	1	0	0	0	6.6	1.65		5
R	R_dR_111164	R_dR_111164_1	Pseudoschismatomma rufescens				1												1	1				0.2	0	0	0.4	0.15		3
A	A_dB_66675	A_dB_66675_3	Amandinea punctata						2	5	5		2				5							0	2.8	1	0	0.95		5
R	R_dR_111164	R_dR_111164_1	Apatococcus ammoniophilus	10	15	15	10	15													3			13	0	0	0.6	3.4		6
R	R_dR_111164	R_dR_111164_1	Phaeophyscia nigricans																			1		0	0	0	0.2	0.05		1
R	R_dR_111164	R_dR_111164_1	Frullania dilatata			3	3																	1.2	0	0	0	0.3		2
R	R_dR_111164	R_dR_111164_1	Bacidina adastra	7	10	10	20	15																12.4	0	0	0	3.1		5
R	R_dR_111164	R_dR_111164_1	Orthotrichum lyelli	10	5	1																		3.2	0	0	0	0.8		3
R	R_dR_111164	R_dR_111164_1	Hypotrachyna revoluta	2	1																			0.6	0	0	0	0.15		2
R	R_dR_111164	R_dR_111164_1	Orthotrichum sp.				1																	0.2	0	0	0	0.05		1
R	R_dR_111164	R_dR_111164_1	Melanelixia subaurifera					2			1	1	1											0.4	0.6	0	0	0.25		4
R	R_dR_111164	R_dR_111164_1	Orthotrichum tenellum																		5			0	0	0	1	0.25		1
R	R_dR_111164	R_dR_111164_1	Bark	63	64	59	55	62	61	78	66	58	82	45	47	38	53	42	70	81	71	44	72	60.6	69	45	67.6	60.55		20
R	R_dR_111164	R_dR_111164_2	Hyperphyscia adglutinata	2	5	5	7		10	10	3	7	7	2	2		3	2	10	7	1	1		3.8	7.4	1.8	3.8	4.2		17
R	R_dR_111164	R_dR_111164_2	Xanthoria parietina	1		1	1	1	15	2	7	7	5	25	30	15	5					1		0.8	7.2	15	0.2	5.8		14
R	R_dR_111164	R_dR_111164_2	Candelaria concolor	1		1	1	1	20	10	10	2	5	10	35	30	35	30	2	2		1	2	0.8	9.4	28	1.4	9.9		18
R	R_dR_111164	R_dR_111164_2	Physcia adscendens	3	5	5	1	1	10	7	5	5	10	5	1	10	15	10	5	7	5	7	5	3	7.4	8.2	5.8	6.1		20
R	R_dR_111164	R_dR_111164_2	Physcia tenella											5	3									0	0	1.6	0	0.4		2
R	R_dR_111164	R_dR_111164_2	Halecania viridescens		1				5	5	3	1	1	1		1			10	3		2	2	0.2	3	0.4	3.4	1.75		12
R	R_dR_111164	R_dR_111164_2	Syntrichia papillosa											1	1									0	0	0.4	0	0.1		2
R	R_dR_111164	R_dR_111164_2	Arthonia radiata											2										0	0	0.4	0	0.1		1
R	R_dR_111164	R_dR_111164_2	Phaeophyscia orbicularis						5		5	7	10		3	2	2	5	3	1	5			0	5.4	2.4	1.8	2.4		11
R	R_dR_111164	R_dR_111164_2	Punctelia subrudecta												1	4		1						0	0	1.2	0	0.3		3
R	R_dR_111164	R_dR_111164_2	Physconia grisea							15	3	1	7			4	3	1						0	5.2	1.6	0	1.7		7
R	R_dR_111164	R_dR_111164_2	Candelariella reflexa						5	5	3					3	5					2		0	2.6	1.6	0.4	1.15		6
R	R_dR_111164	R_dR_111164_2	Bacidina adastra	5	2	3	1	2	1			1							1					2.6	0.4	0	0.2	0.8		8
R	R_dR_111164	R_dR_111164_2	Lecanora expallens																	1			1	0	0	0	0.4	0.1		2
R	R_dR_111164	R_dR_111164_2	Bark	88	87	85	89	95	29	46	61	69	55	49	24	31	32	51	69	79	89	86	90	88.8	52	37.4	82.6	65.2		20
R	R_dR_111164	R_dR_111164_3	Hyperphyscia adglutinata	10	10	10	10	10	40	40	30	25	15	70	60	60	45	40	5		7	7	1	10	30	55	4	24.75		19
R	R_dR_111164	R_dR_111164_3	Phaeophyscia orbicularis		2	3	2			5		10	5	1			5	3		2	3	2	1	1.4	4	1.8	1.6	2.2		13
R	R_dR_111164	R_dR_111164_3	Xanthoria parietina	1		3	2	5	3	1	5	1		1	1	1	3	5						2.2	2	2.2	0	1.6		13
R	R_dR_111164	R_dR_111164_3	Candelaria concolor	1	2	2	5	3	20	20	15	15	25	1	1	1	5	1	1	1	1	1	1	2.6	19	1.8	1	6.1		20
R	R_dR_111164	R_dR_111164_3	Physcia adscendens	15	25	15	15	15	5	10	10	5	3	5	10	10	10	10				5	3	17	6.6	9	1.6	8.55		17
R	R_dR_111164	R_dR_111164_3	Physcia tenella						10	10	5	2		1	1				5	1	5	2	5	0	5.4	0.4	3.6	2.35		11
R	R_dR_111164	R_dR_111164_3	Punctelia subrudecta												1									0	0	0.2	0	0.05		1
R	R_dR_111164	R_dR_111164_3	Lecanora expallens	5	5	1	5	1											2	5	5		1	3.4	0	0	2.6	1.5		9
R	R_dR_111164	R_dR_111164_3	Physconia grisea										10	7	7	5								0	2	3.8	0	1.45		4
A	A_dB_67002	A_dB_67002_1	Amandinea punctata							1		1		2	1		1	1						0	0.4	1	0	0.35		6
R	R_dR_111164	R_dR_111164_3	Orthotrichum sp.							2	2	5		1										0	1.8	0.2	0	0.5		4
R	R_dR_111164	R_dR_111164_3	Melanelixia glabratula						1										1					0	0.2	0	0.2	0.1		2
R	R_dR_111164	R_dR_111164_3	Punctelia jeckeri						5	2														0	1.4	0	0	0.35		2
R	R_dR_111164	R_dR_111164_3	Syntrichia papillosa						1				3											0	0.8	0	0	0.2		2
R	R_dR_111164	R_dR_111164_3	Hypogymnia tubulosa								2													0	0.4	0	0	0.1		1
R	R_dR_111164	R_dR_111164_3	Bark	67	56	66	60	65	15	10	31	37	39	12	19	21	32	31	61	61	54	68	78	62.8	26.4	23	64.4	44.15		20
R	R_dR_114575	R_dR_114575_1	Punctelia borreri		4	4		5						1				1	5		5	5	5	2.6	0	0.4	4	1.75		9
R	R_dR_114575	R_dR_114575_1	Physcia adscendens	1	5	1	2		1	1	1	1	1	1	1	1	1	1						1.8	1	1	0	0.95		14
R	R_dR_114575	R_dR_114575_1	Candelariella reflexa	3	2	1	1	1	1	1	1	1	1	1	1	1	1	1	3	3	5	5	5	1.6	1	1	4.2	1.95		20
R	R_dR_114575	R_dR_114575_1	Candelariella vitellina													1		1						0	0	0.4	0	0.1		2
R	R_dR_114575	R_dR_114575_1	Flavoparmelia caperata																5	5		5	5	0	0	0	4	1		4
R	R_dR_114575	R_dR_114575_1	Candelaria concolor	1	1	1	2	1	1	1	1	1	1	1	1	1	1	1	5	2	1	1	1	1.2	1	1	2	1.3		20
R	R_dR_114575	R_dR_114575_1	Punctelia subrudecta	1															75	90	83	70	70	0.2	0	0	77.6	19.45		6
R	R_dR_114575	R_dR_114575_1	Xanthoria parietina																1		5			0	0	0	1.2	0.3		2
A	A_dB_67002	A_dB_67002_2	Amandinea punctata	1																				0.2	0	0	0	0.05		1
R	R_dR_114575	R_dR_114575_1	Phaeophyscia orbicularis		3		4	5	2	2	2	1												2.4	1.4	0	0	0.95		7
R	R_dR_114575	R_dR_114575_1	Lecanora expallens	1																				0.2	0	0	0	0.05		1
R	R_dR_114575	R_dR_114575_1	Phaeophyscia nigricans		1			2		1														0.6	0.2	0	0	0.2		3
R	R_dR_114575	R_dR_114575_1	Bacidina adastra						1				1											0	0.4	0	0	0.1		2
R	R_dR_114575	R_dR_114575_1	Bark	93	84	93	91	86	94	94	95	96	96	96	97	96	97	95	6	0	0	11	9	89.4	95	96.2	5.2	71.45		18
R	R_dR_114575	R_dR_114575_2	Punctelia jeckeri	5																				1	0	0	0	0.25		1
R	R_dR_114575	R_dR_114575_2	Physcia tenella	10	5	5	5	5			1	1						2						6	0.4	0.4	0	1.7		8
R	R_dR_114575	R_dR_114575_2	Halecania viridescens	3															3					0.6	0	0	0.6	0.3		2
R	R_dR_114575	R_dR_114575_2	Candelariella reflexa	5	10	20	10	15			1	1	2	5	5	2	3	5	10	10	5	5	5	12	0.8	4	7	5.95		18
R	R_dR_114575	R_dR_114575_2	Lepraria incana	2			3																	1	0	0	0	0.25		2
R	R_dR_114575	R_dR_114575_2	Apatococcus ammoniophilus	74	75	60	70	70	50	50	40	40	40						5	2		2		69.8	44	0	1.8	28.9		13
R	R_dR_114575	R_dR_114575_2	Orthotrichum diaphanum		1																			0.2	0	0	0	0.05		1
R	R_dR_114575	R_dR_114575_2	Punctelia subrudecta			1									1	10	10	5	5	5	10	40	30	0.2	0	5.2	18	5.85		10
R	R_dR_114575	R_dR_114575_2	Hypnum cupressiforme			2																		0.4	0	0	0	0.1		1
A	A_dR_29990	A_dR_29990_1	Amandinea punctata	2										30	30	20	25	30	2	2	5	5	1	0.4	0	27	3	7.6		11
R	R_dR_114575	R_dR_114575_2	Orthotrichum sp.					2																0.4	0	0	0	0.1		1
R	R_dR_114575	R_dR_114575_2	Candelaria concolor					2	1	1	1	1	1	3	2	5	5	3	1					0.4	1	3.6	0.2	1.3		12
R	R_dR_114575	R_dR_114575_2	Hypotrachyna revoluta					3																0.6	0	0	0	0.15		1
R	R_dR_114575	R_dR_114575_2	Physcia adscendens						1	1	5	5		2	3	3	2							0	2.4	2	0	1.1		8
R	R_dR_114575	R_dR_114575_2	Lecanora expallens						1	1			1											0	0.6	0	0	0.15		3
R	R_dR_114575	R_dR_114575_2	Hyperphyscia adglutinata						1	1	1	1	1	3	1				1				3	0	1	0.8	0.8	0.65		9
R	R_dR_114575	R_dR_114575_2	Catillaria nigroclavata								1													0	0.2	0	0	0.05		1
R	R_dR_114575	R_dR_114575_2	Xanthoria parietina								1	1		1										0	0.4	0.2	0	0.15		3
R	R_dR_114575	R_dR_114575_2	Parmelia sulcata									1				10			2	5				0	0.2	2	1.4	0.9		4
R	R_dR_114575	R_dR_114575_2	Punctelia borreri										1							15				0	0.2	0	3	0.8		2
R	R_dR_114575	R_dR_114575_2	Melanelixia subaurifera											3				1						0	0	0.8	0	0.2		2
R	R_dR_114575	R_dR_114575_2	Flavoparmelia soredians											1	1	1	10	1						0	0	2.8	0	0.7		5
R	R_dR_114575	R_dR_114575_2	Dicranoweisia cirrata																8	2	3			0	0	0	2.6	0.65		3
R	R_dR_114575	R_dR_114575_2	Grimmia pulvinata																	1		1		0	0	0	0.4	0.1		2
R	R_dR_114575	R_dR_114575_2	Flavoparmelia caperata																				3	0	0	0	0.6	0.15		1
R	R_dR_114575	R_dR_114575_2	Bark	0	9	11	12	3	46	46	49	49	54	82	87	69	70	83	65	60	81	52	59	7	48.8	78.2	63.4	49.35		19
R	R_dR_114575	R_dR_114575_3	Hyperphyscia adglutinata	2		1	1	1		2	2	2	4	10	10	15	5	10						1	2	10	0	3.25		13
R	R_dR_114575	R_dR_114575_3	Candelaria concolor	3	2	3	3	2	2	3	1	4	2	3	5	5	4	3	3	5	10	5	15	2.6	2.4	4	7.6	4.15		20
R	R_dR_114575	R_dR_114575_3	Physcia adscendens											5	10	15	15	20						0	0	13	0	3.25		5
R	R_dR_114575	R_dR_114575_3	Physcia tenella													10	10	15						0	0	7	0	1.75		3
R	R_dR_114575	R_dR_114575_3	Xanthoria parietina											1	1	5	2							0	0	1.8	0	0.45		4
R	R_dR_114575	R_dR_114575_3	Phaeophyscia orbicularis						1	2							5			2				0	0.6	1	0.4	0.5		4
R	R_dR_114575	R_dR_114575_3	Candelariella reflexa	1	1	1								3	2	4	3	1						0.6	0	2.6	0	0.8		8
R	R_dR_114575	R_dR_114575_3	Polycauliona phlogina													3								0	0	0.6	0	0.15		1
R	R_dR_114575	R_dR_114575_3	Flavoparmelia caperata															1	5	2	2			0	0	0.2	1.8	0.5		4
R	R_dR_114575	R_dR_114575_3	Hypotrachyna revoluta																30	1	1			0	0	0	6.4	1.6		3
R	R_dR_114575	R_dR_114575_3	Parmelia sulcata																10	3	1	25	25	0	0	0	12.8	3.2		5
R	R_dR_114575	R_dR_114575_3	Punctelia jeckeri																10	2	1	55	45	0	0	0	22.6	5.65		5
R	R_dR_114575	R_dR_114575_3	Melanelixia subaurifera																3			5		0	0	0	1.6	0.4		2
A	A_dR_29990	A_dR_29990_2	Amandinea punctata					5	20	15	15	20	10	10	10	15	5	10	5	5	5	10	5	1	16	10	6	8.25		16
R	R_dR_114575	R_dR_114575_3	Apatococcus ammoniophilus		3						1	1							10					0.6	0.4	0	2	0.75		4
R	R_dR_114575	R_dR_114575_3	Punctelia subrudecta					4												3				0.8	0	0	0.6	0.35		2
R	R_dR_114575	R_dR_114575_3	Grimmia pulvinata																	1				0	0	0	0.2	0.05		1
R	R_dR_114575	R_dR_114575_3	Pseudoschismatomma rufescens	1	3																			0.8	0	0	0	0.2		2
R	R_dR_114575	R_dR_114575_3	Lecanora expallens	1	1	1	1	1																1	0	0	0	0.25		5
R	R_dR_114575	R_dR_114575_3	Lecania cyrtella				1																	0.2	0	0	0	0.05		1
R	R_dR_114575	R_dR_114575_3	Bark	92	89	93	93	92	97	93	96	93	94	78	72	43	56	50	24	66	60	10	15	91.8	94.6	59.8	35	70.3		20
R	R_dR_115991	R_dR_115991_1	Physcia tenella	20	15	15	10	15						3	5				1					15	0	1.6	0.2	4.2		8
R	R_dR_115991	R_dR_115991_1	Physcia adscendens	10	10	5	10	5			1			5					5	1	4	15	20	8	0.2	1	9	4.55		12
R	R_dR_115991	R_dR_115991_1	Candelaria concolor	4	5	5	10	5						1					1					5.8	0	0.2	0.2	1.55		7
R	R_dR_115991	R_dR_115991_1	Xanthoria parietina	5	1	10	1	3						5	1									4	0	1.2	0	1.3		7
R	R_dR_115991	R_dR_115991_1	Melanelixia subaurifera	2		2																		0.8	0	0	0	0.2		2
R	R_dR_115991	R_dR_115991_1	Bacidina adastra	3	1	10	5																	3.8	0	0	0	0.95		4
R	R_dR_115991	R_dR_115991_1	Lecanora expallens	3	5	5	5	4		1														4.4	0.2	0	0	1.15		6
A	A_dR_29990	A_dR_29990_3	Amandinea punctata							3	3	5	7	5	10	5	10	5			5	3		0	3.6	7	1.6	3.05		11
R	R_dR_115991	R_dR_115991_1	Punctelia subrudecta	3																				0.6	0	0	0	0.15		1
R	R_dR_115991	R_dR_115991_1	Physconia grisea	5			5	5																3	0	0	0	0.75		3
R	R_dR_115991	R_dR_115991_1	Phaeophyscia orbicularis	5		10	5	10						10	5	3	10	15	1	2	5			6	0	8.6	1.6	4.05		12
R	R_dR_115991	R_dR_115991_1	Hyperphyscia adglutinata	3		3	5	5						10	20	10	10	10	15		1		1	3.2	0	12	3.4	4.65		12
R	R_dR_115991	R_dR_115991_1	Dicranoweisia cirrata				1																	0.2	0	0	0	0.05		1
R	R_dR_115991	R_dR_115991_1	Parmelia sulcata				5																	1	0	0	0	0.25		1
R	R_dR_115991	R_dR_115991_1	Lecanora saligna					1																0.2	0	0	0	0.05		1
R	R_dR_115991	R_dR_115991_1	Strangospora pinicola												3			1						0	0	0.8	0	0.2		2
R	R_dR_115991	R_dR_115991_1	Candelariella reflexa													1								0	0	0.2	0	0.05		1
R	R_dR_115991	R_dR_115991_1	Flavoparmelia soredians																			3		0	0	0	0.6	0.15		1
R	R_dR_115991	R_dR_115991_1	Bark	27	58	31	28	42	100	99	99	100	100	26	26	56	30	14	77	97	80	77	74	37.2	99.6	30.4	81	62.05		20
R	R_dR_115991	R_dR_115991_2	Melanelixia subaurifera	60	55	50	40	40											40	20	20	5	10	49	0	0	19	17		10
R	R_dR_115991	R_dR_115991_2	Parmelia sulcata	20	2	1	1																	4.8	0	0	0	1.2		4
R	R_dR_115991	R_dR_115991_2	Lepraria incana	5		3	2	2													1			2.4	0	0	0.2	0.65		5
R	R_dR_115991	R_dR_115991_2	Physcia tenella	5	5	4	7	10							2		2		1					6.2	0	0.8	0.2	1.8		8
R	R_dR_115991	R_dR_115991_2	Physcia adscendens				2							2	1	3	2	2	5	3	5	15	10	0.4	0	2	7.6	2.5		11
R	R_dR_115991	R_dR_115991_2	Lecanora expallens	1	10	3	5	7				1							5		2	2	1	5.2	0.2	0	2	1.85		10
R	R_dR_115991	R_dR_115991_2	Candelaria concolor	1	1	1	1	1	1				1	1	1	3	1	3	5	5	3	5	5	1	0.4	1.8	4.6	1.95		17
R	R_dR_115991	R_dR_115991_2	Xanthoria parietina		1		2	1														2	3	0.8	0	0	1	0.45		5
A	A_dR_34164	A_dR_34164_2	Amandinea punctata						5						5	5	10	10		2				0	1	6	0.4	1.85		6
R	R_dR_115991	R_dR_115991_2	Punctelia subrudecta			1	1												5	5	5		1	0.4	0	0	3.2	0.9		6
R	R_dR_115991	R_dR_115991_2	Hyperphyscia adglutinata	2	1	3	5	4	5		5	2		2	2	3	3		10	5	5	3	5	3	2.4	2	5.6	3.25		17
R	R_dR_115991	R_dR_115991_2	Apatococcus ammoniophilus					1																0.2	0	0	0	0.05		1
R	R_dR_115991	R_dR_115991_2	Phaeophyscia orbicularis					2	5	5	4	1				1								0.4	3	0.2	0	0.9		6
R	R_dR_115991	R_dR_115991_2	Ramalina lacera											5										0	0	1	0	0.25		1
R	R_dR_115991	R_dR_115991_2	Flavoparmelia soredians											1							1		1	0	0	0.2	0.4	0.15		3
R	R_dR_115991	R_dR_115991_2	Strangospora pinicola												1			3						0	0	0.8	0	0.2		2
R	R_dR_115991	R_dR_115991_2	Candelariella reflexa																5	2	1		3	0	0	0	2.2	0.55		4
R	R_dR_115991	R_dR_115991_2	Punctelia jeckeri																	5		2	3	0	0	0	2	0.5		3
R	R_dR_115991	R_dR_115991_2	Flavoparmelia caperata																			4		0	0	0	0.8	0.2		1
R	R_dR_115991	R_dR_115991_2	Halecania viridescens																				3	0	0	0	0.6	0.15		1
R	R_dR_115991	R_dR_115991_2	Bark	5	23	32	32	30	84	94	86	96	96	9	13	10	12	7	19	40	52	57	50	24.4	91.2	10.2	43.6	42.35		20
R	R_dR_115991	R_dR_115991_3	Physcia adscendens	25	10	10	10	5	2	2	1	3		3	3	2	2	4	5	5	5	7	10	12	1.6	2.8	6.4	5.7		19
R	R_dR_115991	R_dR_115991_3	Physcia tenella	25	25	30	20	15											1		2	3	5	23	0	0	2.2	6.3		9
A	A_dR_35709	A_dR_35709_1	Amandinea punctata		3			1									2							0.8	0	0.4	0	0.3		3
R	R_dR_115991	R_dR_115991_3	Candelaria concolor	10	10	5	5	3	5	5	3	5		5	3	3	3	3	15	25	25	20	20	6.6	3.6	3.4	21	8.65		19
R	R_dR_115991	R_dR_115991_3	Xanthoria parietina		1	2	1	2					1							1	1	2	1	1.2	0.2	0	1	0.6		9
R	R_dR_115991	R_dR_115991_3	Candelariella reflexa	5	5	2		2				1		1					5	5	2	2	1	2.8	0.2	0.2	3	1.55		11
R	R_dR_115991	R_dR_115991_3	Lecanora expallens	5		1		2	1	2	1	1	2											1.6	1.4	0	0	0.75		8
R	R_dR_115991	R_dR_115991_3	Melanelixia subaurifera	1		3	1																	1	0	0	0	0.25		3
R	R_dR_115991	R_dR_115991_3	Phaeophyscia orbicularis	1	5				3					1	2	3	3	2	2	1	1	5	5	1.2	0.6	2.2	2.8	1.7		13
R	R_dR_115991	R_dR_115991_3	Halecania viridescens	1	5	10	5			1														4.2	0.2	0	0	1.1		5
R	R_dR_115991	R_dR_115991_3	Hyperphyscia adglutinata		1		3		5	1		1	1			1	2		5	5	1	3		0.8	1.6	0.6	2.8	1.45		12
R	R_dR_115991	R_dR_115991_3	Lecanora barkmaniana		1																			0.2	0	0	0	0.05		1
R	R_dR_115991	R_dR_115991_3	Flavoparmelia soredians																2	1				0	0	0	0.6	0.15		2
R	R_dR_115991	R_dR_115991_3	Physconia grisea																			3		0	0	0	0.6	0.15		1
R	R_dR_115991	R_dR_115991_3	Punctelia jeckeri																1		4	1		0	0	0	1.2	0.3		3
R	R_dR_115991	R_dR_115991_3	Orthotrichum diaphanum																				1	0	0	0	0.2	0.05		1
R	R_dR_115991	R_dR_115991_3	Dicranoweisia cirrata																				1	0	0	0	0.2	0.05		1
R	R_dR_115991	R_dR_115991_3	Bark	22	34	34	55	70	83	87	94	88	95	87	92	91	90	91	39	42	49	44	41	43	89.4	90.2	43	66.4		20
R	R_dR_117983	R_dR_117983_1	Xanthoria parietina	50	60	30	35	40	3				1	15	15	20	30	15	1	1				43	0.8	19	0.4	15.8		14
R	R_dR_117983	R_dR_117983_1	Candelaria concolor	1	2	5	10	10	1	1	2	1	1	60	50	60	50	60	5	2	5	4	3	5.6	1.2	56	3.8	16.65		20
R	R_dR_117983	R_dR_117983_1	Hyperphyscia adglutinata	1		5	10	10															1	5.2	0	0	0.2	1.35		5
R	R_dR_117983	R_dR_117983_1	Physcia adscendens	20	20	15	15	20	10	15	15	20	20	3	5	3	3	5	15	15	10	10	10	18	16	3.8	12	12.45		20
R	R_dR_117983	R_dR_117983_1	Physcia tenella	5	5	10	10	5	2	3	1		1						10	15	20	15	20	7	1.4	0	16	6.1		14
R	R_dR_117983	R_dR_117983_1	Phaeophyscia orbicularis	1	1		1																	0.6	0	0	0	0.15		3
A	A_dR_36791	A_dR_36791_1	Amandinea punctata								2			3	2	2	1	3						0	0.4	2.2	0	0.65		6
R	R_dR_117983	R_dR_117983_1	Candelariella reflexa						1	1			1	3	3				5	10	15	10	10	0	0.6	1.2	10	2.95		10
R	R_dR_117983	R_dR_117983_1	Flavoparmelia soredians											5	5	3	1	4						0	0	3.6	0	0.9		5
R	R_dR_117983	R_dR_117983_1	Orthotrichum sp.											1				3		1				0	0	0.8	0.2	0.25		3
R	R_dR_117983	R_dR_117983_1	Punctelia jeckeri											2	3	4	5							0	0	2.8	0	0.7		4
R	R_dR_117983	R_dR_117983_1	Punctelia subrudecta																	1				0	0	0	0.2	0.05		1
R	R_dR_117983	R_dR_117983_1	Apatococcus ammoniophilus																1	1	1	1		0	0	0	0.8	0.2		4
R	R_dR_117983	R_dR_117983_1	Orthotrichum pulchellum																	5				0	0	0	1	0.25		1
R	R_dR_117983	R_dR_117983_1	Bark	22	12	35	19	15	83	79	82	79	75	11	19	10	11	13	63	49	49	60	56	20.6	79.6	12.8	55.4	42.1		20
R	R_dR_117983	R_dR_117983_2	Physcia adscendens	1	1	1	2	1	1	1	1		1			3	2	2	3	2	1	1		1.2	0.8	1.4	1.4	1.2		16
R	R_dR_117983	R_dR_117983_2	Physcia tenella	1								1		5	5	8	5	5	2			2	2	0.2	0.2	5.6	1.2	1.8		10
A	A_dR_36791	A_dR_36791_2	Amandinea punctata																	2				0	0	0	0.4	0.1		1
R	R_dR_117983	R_dR_117983_2	Phaeophyscia orbicularis									1				3				1				0	0.2	0.6	0.2	0.25		3
R	R_dR_117983	R_dR_117983_2	Hyperphyscia adglutinata										1			2		2						0	0.2	0.8	0	0.25		3
R	R_dR_117983	R_dR_117983_2	Lecanora expallens																1		1		1	0	0	0	0.6	0.15		3
R	R_dR_117983	R_dR_117983_2	Candelaria concolor											5	5	5	5	5	1	1				0	0	5	0.4	1.35		7
R	R_dR_117983	R_dR_117983_2	Apatococcus ammoniophilus											5	5	5	5	5						0	0	5	0	1.25		5
R	R_dR_117983	R_dR_117983_2	Flavoparmelia caperata											1	3	1	1							0	0	1.2	0	0.3		4
R	R_dR_117983	R_dR_117983_2	Strangospora pinicola												3	1								0	0	0.8	0	0.2		2
R	R_dR_117983	R_dR_117983_2	Xanthoria parietina													1		1						0	0	0.4	0	0.1		2
R	R_dR_117983	R_dR_117983_2	Punctelia subrudecta													6								0	0	1.2	0	0.3		1
R	R_dR_117983	R_dR_117983_2	Punctelia jeckeri													3								0	0	0.6	0	0.15		1
R	R_dR_117983	R_dR_117983_2	Candelariella reflexa													1	10	5						0	0	3.2	0	0.8		3
R	R_dR_117983	R_dR_117983_2	Bark	98	98	98	98	98	99	98	99	98	98	34	49	21	62	45	93	96	97	96	97	98	98.4	42.2	95.8	83.6		20
R	R_dR_117983	R_dR_117983_3	Physcia adscendens	5	10	10	15	5	1	2	3	2		7	7	5	3	3	3	3	3	3	1	9	1.6	5	2.6	4.55		19
R	R_dR_117983	R_dR_117983_3	Physcia tenella	28	20	10	15	10		1			2	3	3	3	7	3	3	3	1		1	16.6	0.6	3.8	1.6	5.65		16
R	R_dR_117983	R_dR_117983_3	Candelaria concolor	10	7	7	5	7	3	2	3	5	2	40	35	35	30	20	5	5		5	2	7.2	3	32	3.4	11.4		19
R	R_dR_117983	R_dR_117983_3	Xanthoria parietina	1			3							1										0.8	0	0.2	0	0.25		3
R	R_dR_117983	R_dR_117983_3	Punctelia borreri	7	1									1			1							1.6	0	0.4	0	0.5		4
R	R_dR_117983	R_dR_117983_3	Punctelia subrudecta	5	3	3		5	2	2	3		1	1	3		2							3.2	1.6	1.2	0	1.5		11
R	R_dR_117983	R_dR_117983_3	Flavoparmelia soredians	7	2	3	3	2						1	3	1	1	1						3.4	0	1.4	0	1.2		10
R	R_dR_117983	R_dR_117983_3	Physciella chloantha	15	25	25	20	20	3															21	0.6	0	0	5.4		6
R	R_dR_117983	R_dR_117983_3	Apatococcus ammoniophilus	19	3			5	70	50	55	60	75											5.4	62	0	0	16.85		8
R	R_dR_117983	R_dR_117983_3	Phaeophyscia orbicularis	3				5										2				3	3	1.6	0	0.4	1.2	0.8		5
R	R_dR_117983	R_dR_117983_3	Melanelixia subaurifera			1																		0.2	0	0	0	0.05		1
R	R_dR_117983	R_dR_117983_3	Hyperphyscia adglutinata					1			1	2		3	5	3	5	2	5	3	3	5	3	0.2	0.6	3.6	3.8	2.05		13
R	R_dR_117983	R_dR_117983_3	Hypotrachyna revoluta									1												0	0.2	0	0	0.05		1
A	A_dR_36791	A_dR_36791_3	Amandinea punctata							2			2											0	0.8	0	0	0.2		2
R	R_dR_117983	R_dR_117983_3	Punctelia jeckeri													1								0	0	0.2	0	0.05		1
R	R_dR_117983	R_dR_117983_3	Syntrichia papillosa											1										0	0	0.2	0	0.05		1
R	R_dR_117983	R_dR_117983_3	Lecidella elaeochroma												1							1		0	0	0.2	0.2	0.1		2
R	R_dR_117983	R_dR_117983_3	Candelariella reflexa											5	10	10	10	10	15	15	10	5	10	0	0	9	11	5		10
R	R_dR_117983	R_dR_117983_3	Orthotrichum diaphanum																1					0	0	0	0.2	0.05		1
R	R_dR_117983	R_dR_117983_3	Bark	0	29	41	39	40	21	43	35	30	20	32	18	32	31	39	68	71	82	78	80	29.8	29.8	30.4	75.8	41.45		19
L	L_O_4514	L_O_4514_1	Physcia dubia											1										0	0	0.2	0	0.05		1
A	A_dR_48752	A_dR_48752_1	Amandinea punctata								15	10	10											0	7	0	0	1.75		3
L	L_O_4514	L_O_4514_1	Bryum capillare							1				3	2	3								0	0.2	1.6	0	0.45		4
L	L_O_4514	L_O_4514_1	Bryum argenteum											2			2							0	0	0.8	0	0.2		2
L	L_O_4514	L_O_4514_1	Hypnum cupressiforme	1										3			10	25						0.2	0	7.6	0	1.95		4
L	L_O_4514	L_O_4514_1	Dicranoweisia cirrata												3	5		5						0	0	2.6	0	0.65		3
L	L_O_4514	L_O_4514_1	Apatococcus ammoniophilus	15	10	10	5	2						5	5	5	3	3	10	10	15	5	5	8.4	0	4.2	9	5.4		15
L	L_O_4514	L_O_4514_1	Physcia adscendens		1								1			1	3	2						0.2	0.2	1.2	0	0.4		5
L	L_O_4514	L_O_4514_1	Orthotrichum affine													5	5	2						0	0	2.4	0	0.6		3
L	L_O_4514	L_O_4514_1	Syntrichia papillosa															5						0	0	1	0	0.25		1
L	L_O_4514	L_O_4514_1	Halecania viridescens																1					0	0	0	0.2	0.05		1
L	L_O_4514	L_O_4514_1	Arthonia radiata																3					0	0	0	0.6	0.15		1
L	L_O_4514	L_O_4514_1	Lepraria finkii																1					0	0	0	0.2	0.05		1
L	L_O_4514	L_O_4514_1	Bacidina adastra						2															0	0.4	0	0	0.1		1
L	L_O_4514	L_O_4514_1	Orthotrichum diaphanum									3												0	0.6	0	0	0.15		1
L	L_O_4514	L_O_4514_1	Bark	79	87	89	94	97	95	94	85	77	79	76	80	66	62	53	85	90	84	95	95	89.2	86	67.4	89.8	83.1		20
L	L_O_4514	L_O_4514_2	Hyperphyscia adglutinata						5	10	5	10	10	20	10	5		2						0	8	7.4	0	3.85		9
L	L_O_4514	L_O_4514_2	Physcia adscendens	20	15	15	10	10	20	17	20	15	10	15	20	20	5	2	1	3	1	1	1	14	16.4	12.4	1.4	11.05		20
L	L_O_4514	L_O_4514_2	Frullania dilatata											15										0	0	3	0	0.75		1
L	L_O_4514	L_O_4514_2	Punctelia jeckeri											5										0	0	1	0	0.25		1
L	L_O_4514	L_O_4514_2	Physcia tenella												3	2								0	0	1	0	0.25		2
L	L_O_4514	L_O_4514_2	Xanthoria parietina	1			1			1						5								0.4	0.2	1	0	0.4		4
A	A_dR_48752	A_dR_48752_2	Amandinea punctata								1	2							10	5				0	0.6	0	3	0.9		4
L	L_O_4514	L_O_4514_2	Lecanora expallens	10	7	7	3	5		3			2								1			6.4	1	0	0.2	1.9		8
L	L_O_4514	L_O_4514_2	Melanelixia subaurifera		2																			0.4	0	0	0	0.1		1
L	L_O_4514	L_O_4514_2	Catillaria nigroclavata		5						1		1											1	0.4	0	0	0.35		3
L	L_O_4514	L_O_4514_2	Physconia grisea					10																2	0	0	0	0.5		1
L	L_O_4514	L_O_4514_2	Hypnum cupressiforme					3																0.6	0	0	0	0.15		1
L	L_O_4514	L_O_4514_2	Apatococcus ammoniophilus					5	3		1													1	0.8	0	0	0.45		3
L	L_O_4514	L_O_4514_2	Dicranoweisia cirrata						4	5	1	3	1											0	2.8	0	0	0.7		5
L	L_O_4514	L_O_4514_2	Bryum capillare							1														0	0.2	0	0	0.05		1
L	L_O_4514	L_O_4514_2	Phaeophyscia orbicularis						5	3	5	2	2											0	3.4	0	0	0.85		5
L	L_O_4514	L_O_4514_2	Bark	68	71	78	85	67	58	55	67	70	73	45	67	68	95	96	98	96	98	99	99	73.8	64.6	74.2	98	77.65		20
L	L_O_4514	L_O_4514_3	Physconia grisea											25	15	5	2							0	0	9.4	0	2.35		4
L	L_O_4514	L_O_4514_3	Syntrichia papillosa			1								5	10	5	5	1						0.2	0	5.2	0	1.35		6
L	L_O_4514	L_O_4514_3	Orthotrichum diaphanum						10	5	3			10	15	10	5	5						0	3.6	9	0	3.15		8
L	L_O_4514	L_O_4514_3	Physcia adscendens	10	7	7	3	5						3	5	1		10		1	5	1	2	6.4	0	3.8	1.8	3		13
L	L_O_4514	L_O_4514_3	Hyperphyscia adglutinata											15	25	5	20	50						0	0	23	0	5.75		5
L	L_O_4514	L_O_4514_3	Hypnum cupressiforme					1									5							0.2	0	1	0	0.3		2
L	L_O_4514	L_O_4514_3	Phaeophyscia orbicularis														5	2						0	0	1.4	0	0.35		2
A	A_dR_48752	A_dR_48752_3	Amandinea punctata								3	2	6	3	5	2			3					0	2.2	2	0.6	1.2		7
L	L_O_4514	L_O_4514_3	Apatococcus ammoniophilus		5	5	10	10	10	5									3	10	5	15	5	6	3	0	7.6	4.15		11
L	L_O_4514	L_O_4514_3	Lecanora expallens						1	5	5	5	3											0	3.8	0	0	0.95		5
L	L_O_4514	L_O_4514_3	Lepraria incana						1															0	0.2	0	0	0.05		1
L	L_O_4514	L_O_4514_3	Bark	90	88	87	87	84	78	85	92	95	94	42	30	74	58	31	96	89	90	81	93	87.2	88.8	47	89.8	78.2		20
L	L_Y_7131	L_Y_7131_1	Punctelia subrudecta										3	25	15	30	15	10	5	3			3	0	0.6	19	2.2	5.45		9
L	L_Y_7131	L_Y_7131_1	Xanthoria parietina						5	10	5	3	3	5	5	1	5	5	2	5	10	3	3	0	5.2	4.2	4.6	3.5		15
L	L_Y_7131	L_Y_7131_1	Candelaria concolor			1					5	5	2	20	20	20	15	15	5					0.2	2.4	18	1	5.4		10
L	L_Y_7131	L_Y_7131_1	Physcia tribacioides											5										0	0	1	0	0.25		1
L	L_Y_7131	L_Y_7131_1	Physcia adscendens	2	1				10	5	10	10	10	15	20	15	25	25	15	15	10	10	15	0.6	9	20	13	10.65		17
A	A_O_22229	A_O_22229_1	Amandinea punctata															5						0	0	1	0	0.25		1
L	L_Y_7131	L_Y_7131_1	Hyperphyscia adglutinata						5	5	5	10	5	5	10	5	25	30		2			3	0	6	15	1	5.5		12
L	L_Y_7131	L_Y_7131_1	Phaeophyscia orbicularis											5				2					5	0	0	1.4	1	0.6		3
L	L_Y_7131	L_Y_7131_1	Physcia tenella							10	20	15	10		5	1	5	5	15	15	20	25	20	0	11	3.2	19	8.3		13
L	L_Y_7131	L_Y_7131_1	Flavoparmelia soredians														1							0	0	0.2	0	0.05		1
L	L_Y_7131	L_Y_7131_1	Hypotrachyna revoluta														1							0	0	0.2	0	0.05		1
L	L_Y_7131	L_Y_7131_1	Parmelia sulcata						15	15	15	5					5	2						0	10	1.4	0	2.85		6
L	L_Y_7131	L_Y_7131_1	Lecanora expallens																1		1		1	0	0	0	0.6	0.15		3
L	L_Y_7131	L_Y_7131_1	Athallia cerinella																	1				0	0	0	0.2	0.05		1
L	L_Y_7131	L_Y_7131_1	Candelariella reflexa																		1			0	0	0	0.2	0.05		1
L	L_Y_7131	L_Y_7131_1	Lecidella elaeochroma	1	5			15				5										5		4.2	1	0	1	1.55		5
L	L_Y_7131	L_Y_7131_1	Lecanora carpinea																			2		0	0	0	0.4	0.1		1
L	L_Y_7131	L_Y_7131_1	Arthonia radiata					5																1	0	0	0	0.25		1
L	L_Y_7131	L_Y_7131_1	Punctelia jeckeri						15	10		5												0	6	0	0	1.5		3
L	L_Y_7131	L_Y_7131_1	Physconia grisea						15															0	3	0	0	0.75		1
L	L_Y_7131	L_Y_7131_1	Bark	97	93	98	97	80	35	35	25	42	67	15	23	28	3	6	57	59	58	55	50	93	40.8	15	55.8	51.15		20
L	L_Y_7131	L_Y_7131_2	Hyperphyscia adglutinata										1	10	5	5		5		10			5	0	0.2	5	3	2.05		7
L	L_Y_7131	L_Y_7131_2	Xanthoria parietina					1		1	2	2		10	3	3			15			1	1	0.2	1	3.2	3.4	1.95		10
A	A_O_22229	A_O_22229_2	Amandinea punctata											5	7	10	10	12						0	0	8.8	0	2.2		5
L	L_Y_7131	L_Y_7131_2	Physcia adscendens							1	2		1	15	7	10	2	3	5	5	3	5	15	0	0.8	7.4	6.6	3.7		13
L	L_Y_7131	L_Y_7131_2	Flavoparmelia caperata											10	70	5	2	25						0	0	22.4	0	5.6		5
L	L_Y_7131	L_Y_7131_2	Punctelia subrudecta													60	75	25						0	0	32	0	8		3
L	L_Y_7131	L_Y_7131_2	Candelaria concolor						1				1				3		3	5	1	1	1	0	0.4	0.6	2.2	0.8		8
L	L_Y_7131	L_Y_7131_2	Candelariella reflexa						1	1			1						2					0	0.6	0	0.4	0.25		4
L	L_Y_7131	L_Y_7131_2	Punctelia jeckeri								20									5	2		2	0	4	0	1.8	1.45		4
L	L_Y_7131	L_Y_7131_2	Parmelia sulcata									25	75								2			0	20	0	0.4	5.1		3
L	L_Y_7131	L_Y_7131_2	Flavoparmelia soredians					1													2			0.2	0	0	0.4	0.15		2
L	L_Y_7131	L_Y_7131_2	Lecanora horiza																		1			0	0	0	0.2	0.05		1
L	L_Y_7131	L_Y_7131_2	Lecanora expallens		1	1			1															0.4	0.2	0	0	0.15		3
L	L_Y_7131	L_Y_7131_2	Melanelixia subaurifera						1	1														0	0.4	0	0	0.1		2
L	L_Y_7131	L_Y_7131_2	Bark	100	99	99	100	98	81	76	56	63	16	40	15	7	18	42	60	55	59	58	36	99.2	58.4	24.4	53.6	58.9		20
L	L_Y_7131	L_Y_7131_3	Xanthoria parietina											15	7	5	1	2	2	2	1		1	0	0	6	1.2	1.8		9
L	L_Y_7131	L_Y_7131_3	Candelaria concolor														1							0	0	0.2	0	0.05		1
L	L_Y_7131	L_Y_7131_3	Physcia adscendens		1				10	10	5	5	1	25	20	20	30	20	3	3	3	10	1	0.2	6.2	23	4	8.35		16
A	A_O_26882	A_O_26882_1	Amandinea punctata												1	1		1				1	1	0	0	0.6	0.4	0.25		5
L	L_Y_7131	L_Y_7131_3	Punctelia jeckeri											10										0	0	2	0	0.5		1
L	L_Y_7131	L_Y_7131_3	Hyperphyscia adglutinata											10	10	7	3	3	3			1		0	0	6.6	0.8	1.85		7
L	L_Y_7131	L_Y_7131_3	Lecanora chlarotera	3														5				5		0.6	0	1	1	0.65		3
L	L_Y_7131	L_Y_7131_3	Lecidella elaeochroma							5	5		5	2					5					0	3	0.4	1	1.1		5
L	L_Y_7131	L_Y_7131_3	Lecanora expallens	1	1		1		1				1						1					0.6	0.4	0	0.2	0.3		6
L	L_Y_7131	L_Y_7131_3	Bark	86	98	99	99	100	19	15	40	45	43	33	58	61	62	60	81	88	90	74	93	96.4	32.4	54.8	85.2	67.2		20
L	L_O_4683	L_O_4683_1	Physconia grisea						5	30	20		5	35	20	15	15	15	3		3		5	0	12	20	2.2	8.55		12
L	L_O_4683	L_O_4683_1	Candelaria concolor	5	5	10	25	10	5	5	5	5	10	5	5	5	10	5	3	3	15	10	30	11	6	6	12.2	8.8		20
L	L_O_4683	L_O_4683_1	Orthotrichum affine					5						15	10	30	15	10			15	5	5	1	0	16	5	5.5		9
L	L_O_4683	L_O_4683_1	Syntrichia papillosa		2	5	3	3						15	30	10	15	30	5	3	2	15		2.6	0	20	5	6.9		13
L	L_O_4683	L_O_4683_1	Apatococcus ammoniophilus											5	10									0	0	3	0	0.75		2
L	L_O_4683	L_O_4683_1	Bryum argenteum											3										0	0	0.6	0	0.15		1
L	L_O_4683	L_O_4683_1	Grimmia pulvinata												2									0	0	0.4	0	0.1		1
L	L_O_4683	L_O_4683_1	Bryum capillare													5								0	0	1	0	0.25		1
L	L_O_4683	L_O_4683_1	Parmelia sulcata														3							0	0	0.6	0	0.15		1
L	L_O_4683	L_O_4683_1	Orthotrichum lyelli															10						0	0	2	0	0.5		1
L	L_O_4683	L_O_4683_1	Punctelia subrudecta									10	10					5			5		10	0	4	1	3	2		5
L	L_O_4683	L_O_4683_1	Punctelia jeckeri		15	5												5	3	3				4	0	1	1.2	1.55		5
L	L_O_4683	L_O_4683_1	Hypnum cupressiforme																80	75	5	3		0	0	0	32.6	8.15		4
L	L_O_4683	L_O_4683_1	Phaeophyscia orbicularis						10	15	10	15	25						3		7	5		0	15	0	3	4.5		8
L	L_O_4683	L_O_4683_1	Dicranoweisia cirrata																1		5	5		0	0	0	2.2	0.55		3
L	L_O_4683	L_O_4683_1	Physcia adscendens	5	5	5			5		3									2	10			3	1.6	0	2.4	1.75		7
L	L_O_4683	L_O_4683_1	Xanthoria parietina							1											5			0	0.2	0	1	0.3		2
L	L_O_4683	L_O_4683_1	Hyperphyscia adglutinata	15	20	25	25	30	65	40	30	60	25									15	20	23	44	0	7	18.5		12
L	L_O_4683	L_O_4683_1	Frullania dilatata	15				20																7	0	0	0	1.75		2
L	L_O_4683	L_O_4683_1	Bacidina adastra	15	15	10	5																	9	0	0	0	2.25		4
L	L_O_4683	L_O_4683_1	Punctelia borreri	20				1																4.2	0	0	0	1.05		2
L	L_O_4683	L_O_4683_1	Physcia tenella	2		5	5	5	10	5		10	5											3.4	6	0	0	2.35		8
L	L_O_4683	L_O_4683_1	Radula complanata				35																	7	0	0	0	1.75		1
L	L_O_4683	L_O_4683_1	Bark	23	38	35	2	26	0	4	32	0	20	22	23	35	42	20	2	14	28	42	30	24.8	11.2	28.4	23.2	21.9		18
L	L_O_4683	L_O_4683_2	Punctelia borreri						95	98	97	95	90	97	98	98	98	95	20	50	5			0	95	97.2	15	51.8		13
L	L_O_4683	L_O_4683_2	Candelaria concolor	5	3	2	2	3	2	2	3	5	5	3	2	2	2	5	5	2	3	5	3	3	3.4	2.8	3.6	3.2		20
L	L_O_4683	L_O_4683_2	Hyperphyscia adglutinata																10	10	5			0	0	0	5	1.25		3
L	L_O_4683	L_O_4683_2	Punctelia jeckeri																		75	85	85	0	0	0	49	12.25		3
L	L_O_4683	L_O_4683_2	Lecanora expallens	5	3	15	5	2																6	0	0	0	1.5		5
L	L_O_4683	L_O_4683_2	Physcia adscendens	5	5	5	5	3																4.6	0	0	0	1.15		5
L	L_O_4683	L_O_4683_2	Phaeophyscia orbicularis		10																			2	0	0	0	0.5		1
L	L_O_4683	L_O_4683_2	Flavoparmelia caperata						3															0	0.6	0	0	0.15		1
L	L_O_4683	L_O_4683_2	Bark	85	79	78	88	92	0	0	0	0	5	0	0	0	0	0	65	38	12	10	12	84.4	1	0	27.4	28.2		11
L	L_O_4683	L_O_4683_3	Parmelia sulcata											15	10									0	0	5	0	1.25		2
L	L_O_4683	L_O_4683_3	Physconia grisea											15		5		10						0	0	6	0	1.5		3
L	L_O_4683	L_O_4683_3	Physcia tenella						5		3			20	15	5	10					5		0	1.6	10	1	3.15		7
L	L_O_4683	L_O_4683_3	Physcia adscendens		2				2	5	2	2		20	15	25	25	30						0.4	2.2	23	0	6.4		10
L	L_O_4683	L_O_4683_3	Candelaria concolor					15		1		1	1	3	5	3	5	5						3	0.6	4.2	0	1.95		9
L	L_O_4683	L_O_4683_3	Xanthoria parietina												5	2	5	10						0	0	4.4	0	1.1		4
L	L_O_4683	L_O_4683_3	Punctelia borreri	1											20									0.2	0	4	0	1.05		2
L	L_O_4683	L_O_4683_3	Punctelia subrudecta												5	3		2						0	0	2	0	0.5		3
L	L_O_4683	L_O_4683_3	Hyperphyscia adglutinata					3						5	15	10	20	15						0.6	0	13	0	3.4		6
L	L_O_4683	L_O_4683_3	Phaeophyscia orbicularis								10	15	15		5	15	10	3						0	8	6.6	0	3.65		7
L	L_O_4683	L_O_4683_3	Lepraria incana													3	3							0	0	1.2	0	0.3		2
A	A_O_26882	A_O_26882_2	Amandinea punctata														2							0	0	0.4	0	0.1		1
L	L_O_4683	L_O_4683_3	Candelariella reflexa											3										0	0	0.6	0	0.15		1
L	L_O_4683	L_O_4683_3	Halecania viridescens											2				1						0	0	0.6	0	0.15		2
L	L_O_4683	L_O_4683_3	Metzgeria furcata				3	25											60	40	50	30	20	5.6	0	0	40	11.4		7
L	L_O_4683	L_O_4683_3	Hypnum cupressiforme	90	75	65	40	10											30	50	40	30	40	56	0	0	38	23.5		10
L	L_O_4683	L_O_4683_3	Bryum capillare	5															5	10	8	10	5	1	0	0	7.6	2.15		6
L	L_O_4683	L_O_4683_3	Rhynchostegium confertum		10	10																5	20	4	0	0	5	2.25		4
L	L_O_4683	L_O_4683_3	Frullania dilatata		10	5	10	20																9	0	0	0	2.25		4
L	L_O_4683	L_O_4683_3	Hypnum andoi			15	25																	8	0	0	0	2		2
L	L_O_4683	L_O_4683_3	Syntrichia papillosa					2																0.4	0	0	0	0.1		1
L	L_O_4683	L_O_4683_3	Bark	4	3	5	22	25	93	92	85	82	84	17	0	29	19	19	5	0	2	20	15	11.8	87.2	16.8	8.4	31.05		18
L	L_O_5360	L_O_5360_1	Phaeophyscia orbicularis			10		10	5	10	10	15	15	15	15	20	20	5						4	11	15	0	7.5		12
L	L_O_5360	L_O_5360_1	Physcia caesia											20	20	15	20	15						0	0	18	0	4.5		5
L	L_O_5360	L_O_5360_1	Candelaria concolor	5	5	7	5	5	20	10	5	10	20	25	30	10	15	10	15	10	5	10	7	5.4	13	18	9.4	11.45		20
L	L_O_5360	L_O_5360_1	Xanthoria parietina	1	1	5	2			2		5				5								1.8	1.4	1	0	1.05		7
L	L_O_5360	L_O_5360_1	Physcia adscendens	30	5	15	15	25	15	30	10	20	20	5	10	20	15	5	10	10	10	5	10	18	19	11	9	14.25		20
L	L_O_5360	L_O_5360_1	Punctelia subrudecta							3			5	5										0	1.6	1	0	0.65		3
L	L_O_5360	L_O_5360_1	Orthotrichum sp.											3	1									0	0	0.8	0	0.2		2
L	L_O_5360	L_O_5360_1	Phaeophyscia nigricans											1		1								0	0	0.4	0	0.1		2
L	L_O_5360	L_O_5360_1	Physconia grisea											2										0	0	0.4	0	0.1		1
L	L_O_5360	L_O_5360_1	Punctelia jeckeri						5						5	5								0	1	2	0	0.75		3
L	L_O_5360	L_O_5360_1	Dicranoweisia cirrata					2			3				2		2							0.4	0.6	0.8	0	0.45		4
L	L_O_5360	L_O_5360_1	Candelariella vitellina											5	10	5	2							0	0	4.4	0	1.1		4
L	L_O_5360	L_O_5360_1	Hyperphyscia adglutinata	10														2	25	20	25	30	30	2	0	0.4	26	7.1		7
L	L_O_5360	L_O_5360_1	Bacidina adastra	5		10	5	20											3					8	0	0	0.6	2.15		5
L	L_O_5360	L_O_5360_1	Lecanora expallens	3			1			1			1								1			0.8	0.4	0	0.2	0.35		5
L	L_O_5360	L_O_5360_1	Apatococcus ammoniophilus	3			2																	1	0	0	0	0.25		2
L	L_O_5360	L_O_5360_1	Lepraria incana	3		3	3			5														1.8	1	0	0	0.7		4
L	L_O_5360	L_O_5360_1	Physcia tenella	5	25				20	10														6	6	0	0	3		4
L	L_O_5360	L_O_5360_1	Lepraria finkii		2																			0.4	0	0	0	0.1		1
A	A_O_26882	A_O_26882_3	Amandinea punctata								1													0	0.2	0	0	0.05		1
L	L_O_5360	L_O_5360_1	Flavoparmelia soredians						5															0	1	0	0	0.25		1
L	L_O_5360	L_O_5360_1	Melanelixia subaurifera						1															0	0.2	0	0	0.05		1
L	L_O_5360	L_O_5360_1	Physciella chloantha							1														0	0.2	0	0	0.05		1
L	L_O_5360	L_O_5360_1	Bark	35	62	50	67	36	25	18	62	35	29	19	7	19	26	63	47	60	59	55	53	50	33.8	26.8	54.8	41.35		20
L	L_O_5360	L_O_5360_2	Candelaria concolor	2	3	5	3	2	5	10	10	7	5	5	5	7	10	5	20	30	15	15	15	3	7.4	6.4	19	8.95		20
L	L_O_5360	L_O_5360_2	Punctelia jeckeri						80	65	50	60	60	65	65	50	40	35			5	2		0	63	51	1.4	28.85		12
L	L_O_5360	L_O_5360_2	Lecanora expallens	1	1		1	1				1		1					4					0.8	0.2	0.2	0.8	0.5		7
L	L_O_5360	L_O_5360_2	Orthotrichum diaphanum											5	10		2							0	0	3.4	0	0.85		3
L	L_O_5360	L_O_5360_2	Physcia adscendens	20	15	20	20	20			5	5		2	5	10	5	5	7	3	5	3	3	19	2	5.4	4.2	7.65		17
L	L_O_5360	L_O_5360_2	Phaeophyscia orbicularis	10	15	5	5	5						10	10	15	20	10						8	0	13	0	5.25		10
A	A_O_27674	A_O_27674_1	Amandinea punctata	3					15	13	20	13	15		5	5	10		10					0.6	15.2	4	2	5.45		10
L	L_O_5360	L_O_5360_2	Candelariella vitellina	2										2		3	2		5	10	10	10	10	0.4	0	1.4	9	2.7		9
L	L_O_5360	L_O_5360_2	Orthotrichum affine													10	2	3						0	0	3	0	0.75		3
L	L_O_5360	L_O_5360_2	Hyperphyscia adglutinata				5										10		5	5				1	0	2	2	1.25		4
L	L_O_5360	L_O_5360_2	Apatococcus ammoniophilus																3	10	10	15	10	0	0	0	9.6	2.4		5
L	L_O_5360	L_O_5360_2	Physcia tenella	10	15	20	20	20				5												17	1	0	0	4.5		6
L	L_O_5360	L_O_5360_2	Xanthoria parietina	5	5			1				1												2.2	0.2	0	0	0.6		4
L	L_O_5360	L_O_5360_2	Melanelixia subaurifera			3	5																	1.6	0	0	0	0.4		2
L	L_O_5360	L_O_5360_2	Evernia prunastri							10														0	2	0	0	0.5		1
L	L_O_5360	L_O_5360_2	Flavoparmelia soredians							3		1	5											0	1.8	0	0	0.45		3
L	L_O_5360	L_O_5360_2	Bark	50	46	47	41	51	10	2	30	15	28	5	0	0	9	35	56	42	55	55	62	47	17	9.8	54	31.95		18
L	L_O_5360	L_O_5360_3	Punctelia subrudecta	10	15	3								3			5			5				5.6	0	1.6	1	2.05		6
L	L_O_5360	L_O_5360_3	Orthotrichum affine		20		5	3						10	15		2			2				5.6	0	5.4	0.4	2.85		7
L	L_O_5360	L_O_5360_3	Candelariella vitellina	5		5								15	20	10	15	10						2	0	14	0	4		7
L	L_O_5360	L_O_5360_3	Candelaria concolor	10	15	10	5		2	2	2	5		5	5		5	7	3	15	5	3	10	8	2.2	4.4	7.2	5.45		17
L	L_O_5360	L_O_5360_3	Xanthoria parietina	10	5	5	10	1							3				2	5	2			6.2	0	0.6	1.8	2.15		9
L	L_O_5360	L_O_5360_3	Punctelia jeckeri				5	10							20	70	50	30						3	0	34	0	9.25		6
L	L_O_5360	L_O_5360_3	Physcia adscendens	15	5	3	20	20	20	30	30	30	15	15	5	5	15	15	50	50	20	5	10	12.6	25	11	27	18.9		20
A	A_O_27674	A_O_27674_2	Amandinea punctata	5					25	30	25	20	25											1	25	0	0	6.5		6
L	L_O_5360	L_O_5360_3	Syntrichia papillosa											5	5		2							0	0	2.4	0	0.6		3
L	L_O_5360	L_O_5360_3	Physcia tenella	10	15	5		10							3					5				8	0	0.6	1	2.4		6
L	L_O_5360	L_O_5360_3	Hyperphyscia adglutinata														2	5		5	3		5	0	0	1.4	2.6	1		5
L	L_O_5360	L_O_5360_3	Physconia grisea															5						0	0	1	0	0.25		1
L	L_O_5360	L_O_5360_3	Dicranoweisia cirrata												1									0	0	0.2	0	0.05		1
L	L_O_5360	L_O_5360_3	Phaeophyscia orbicularis						30	30	50	50	60			5		5		5	3		10	0	44	2	3.6	12.4		10
L	L_O_5360	L_O_5360_3	Lecanora expallens			1		1											5	3	2	2	3	0.4	0	0	3	0.85		7
L	L_O_5360	L_O_5360_3	Apatococcus ammoniophilus	5															5					1	0	0	1	0.5		2
L	L_O_5360	L_O_5360_3	Bacidina adastra																		5			0	0	0	1	0.25		1
L	L_O_5360	L_O_5360_3	Orthotrichum sp.	2																				0.4	0	0	0	0.1		1
L	L_O_5360	L_O_5360_3	Physcia caesia							5		3	3											0	2.2	0	0	0.55		3
L	L_O_5360	L_O_5360_3	Bark	33	25	68	55	55	48	33	18	12	22	42	18	7	4	23	35	5	60	90	62	47.2	26.6	18.8	50.4	35.75		20
L	L_O_5085	L_O_5085_1	Hyperphyscia adglutinata				5	10						20	20	20	30	30						3	0	24	0	6.75		7
L	L_O_5085	L_O_5085_1	Physcia adscendens	30	50	50	20	20	20	10	20	25	25	30	28	35	20	20	20	30	10	10	10	34	20	26.6	16	24.15		20
L	L_O_5085	L_O_5085_1	Physcia tenella		10	10	15	10						5	5									9	0	2	0	2.75		6
L	L_O_5085	L_O_5085_1	Phaeophyscia orbicularis						30	15	15	20	25	30	28	35	20	25	10	2				0	21	27.6	2.4	12.75		12
L	L_O_5085	L_O_5085_1	Candelaria concolor	1	1	1	1	1	10	7	5	3	5	1		1		2	5	5	3			1	6	0.8	2.6	2.6		16
L	L_O_5085	L_O_5085_1	Punctelia jeckeri				15	10	5	10	10	25	15		5		2		54	30	30	50	50	5	13	1.4	42.8	15.55		14
L	L_O_5085	L_O_5085_1	Grimmia pulvinata																3					0	0	0	0.6	0.15		1
L	L_O_5085	L_O_5085_1	Physconia grisea																2		15			0	0	0	3.4	0.85		2
A	A_O_27674	A_O_27674_3	Amandinea punctata									5		1	1	5	3	3	3	5	1	2	2	0	1	2.6	2.6	1.55		11
L	L_O_5085	L_O_5085_1	Flavoparmelia caperata																1		5	15		0	0	0	4.2	1.05		3
L	L_O_5085	L_O_5085_1	Parmelia sulcata																	20	10	20		0	0	0	10	2.5		3
L	L_O_5085	L_O_5085_1	Orthotrichum affine																		2		2	0	0	0	0.8	0.2		2
L	L_O_5085	L_O_5085_1	Lecanora expallens	5	3	1	5	2																3.2	0	0	0	0.8		5
L	L_O_5085	L_O_5085_1	Punctelia subrudecta	15		10																		5	0	0	0	1.25		2
L	L_O_5085	L_O_5085_1	Xanthoria parietina			3																		0.6	0	0	0	0.15		1
L	L_O_5085	L_O_5085_1	Bark	49	36	25	39	47	35	58	50	17	20	14	14	9	28	23	0	13	23	5	38	39.2	36	17.6	15.8	27.15		19
A	A_O_30293	A_O_30293_1	Amandinea punctata															5						0	0	1	0	0.25		1
L	L_O_5085	L_O_5085_2	Candelaria concolor													1								0	0	0.2	0	0.05		1
L	L_O_5085	L_O_5085_2	Physcia adscendens						1	1	1	2				1	10		5	10	10	5		0	1	2.2	6	2.3		10
L	L_O_5085	L_O_5085_2	Phaeophyscia orbicularis													1	20	40	30	30	20	30	35	0	0	12.2	29	10.3		8
L	L_O_5085	L_O_5085_2	Physcia dubia																3					0	0	0	0.6	0.15		1
L	L_O_5085	L_O_5085_2	Physcia tenella																			3		0	0	0	0.6	0.15		1
L	L_O_5085	L_O_5085_2	Xanthoria parietina																			1		0	0	0	0.2	0.05		1
L	L_O_5085	L_O_5085_2	Apatococcus ammoniophilus	2	3	3	2	3																2.6	0	0	0	0.65		5
L	L_O_5085	L_O_5085_2	Bark	88	92	92	91	92	84	54	79	48	30	30	40	32	10	20	2	10	20	1	5	91	59	26.4	7.6	46		20
L	L_O_5085	L_O_5085_3	Physcia adscendens	10	10	5	10	10	10	5	20	30	30	40	40	30	40	50	35	50	45	20	20	9	19	40	34	25.5		20
L	L_O_5085	L_O_5085_3	Phaeophyscia orbicularis	5		5	10		20	20	30	40	40	40	40	50	50	40	40	40	30	20	20	4	30	44	30	27		18
L	L_O_5085	L_O_5085_3	Candelaria concolor											1		1			1			1		0	0	0.4	0.4	0.2		4
L	L_O_5085	L_O_5085_3	Xanthoria parietina	1		2	2				1							1						1	0.2	0.2	0	0.35		5
L	L_O_5085	L_O_5085_3	Punctelia subrudecta																5			5	5	0	0	0	3	0.75		3
L	L_O_5085	L_O_5085_3	Physcia tenella	1																	3			0.2	0	0	0.6	0.2		2
L	L_O_5085	L_O_5085_3	Hyperphyscia adglutinata	10	20	15	10	10		10	5	5	2											13	4.4	0	0	4.35		9
L	L_O_5085	L_O_5085_3	Orthotrichum diaphanum							5		2	1											0	1.6	0	0	0.4		3
L	L_O_5085	L_O_5085_3	Bark	73	70	73	68	80	70	60	44	23	27	19	20	19	10	9	19	10	22	54	55	72.8	44.8	15.4	32	41.25		20
L	L_O_4709	L_O_4709_1	Orthotrichum affine								3			5	5	20	20	10	30	20	15	10	10	0	0.6	12	17	7.4		11
L	L_O_4709	L_O_4709_1	Physconia grisea											2				20		5	25		5	0	0	4.4	7	2.85		5
L	L_O_4709	L_O_4709_1	Xanthoria parietina						5	10	5		5	5	5	5	5	3			5	20		0	5	4.6	5	3.65		11
L	L_O_4709	L_O_4709_1	Phaeophyscia orbicularis											5	10	5	20	15	20	15	15	15	5	0	0	11	14	6.25		10
L	L_O_4709	L_O_4709_1	Physcia adscendens	15	5			1						15	10	15	5	10	10	2	3	5	2	4.2	0	11	4.4	4.9		13
L	L_O_4709	L_O_4709_1	Physcia tenella	25	10	5	5	5	85	85	80	80	80	15	25	15	5	5						10	82	13	0	26.25		15
L	L_O_4709	L_O_4709_1	Orthotrichum diaphanum						1		1			10	15	5	10	15			5	10	5	0	0.4	11	4	3.85		10
L	L_O_4709	L_O_4709_1	Evernia prunastri												5									0	0	1	0	0.25		1
L	L_O_4709	L_O_4709_1	Grimmia pulvinata													5			5	10			5	0	0	1	4	1.25		4
L	L_O_4709	L_O_4709_1	Hyperphyscia adglutinata					5						10	10	13	15	15	10	15		10	15	1	0	12.6	10	5.9		10
L	L_O_4709	L_O_4709_1	Physcia caesia															2				10		0	0	0.4	2	0.6		2
L	L_O_4709	L_O_4709_1	Bryum capillare																			10	5	0	0	0	3	0.75		2
L	L_O_4709	L_O_4709_1	Dicranoweisia cirrata																				2	0	0	0	0.4	0.1		1
L	L_O_4709	L_O_4709_1	Lecanora expallens	5	10	5	10	5																7	0	0	0	1.75		5
L	L_O_4709	L_O_4709_1	Halecania viridescens	1	1	1																		0.6	0	0	0	0.15		3
L	L_O_4709	L_O_4709_1	Bark	54	74	89	85	84	9	5	11	20	15	33	15	17	20	5	25	33	32	10	46	77.2	12	18	29.2	34.1		20
L	L_O_4709	L_O_4709_2	Lecanora compallens											5	1		1	1						0	0	1.6	0	0.4		4
L	L_O_4709	L_O_4709_2	Orthotrichum diaphanum						5	2	1	5	5	5	5	5	5	25	65	78	80	60	60	0	3.6	9	68.6	20.3		15
L	L_O_4709	L_O_4709_2	Phaeophyscia orbicularis											15	15	10	10	5				2		0	0	11	0.4	2.85		6
L	L_O_4709	L_O_4709_2	Physcia adscendens	5	10	5	10	20	15	10	15	15	10	15	20	30	15	5	5	5	5	5	10	10	13	17	6	11.5		20
L	L_O_4709	L_O_4709_2	Hyperphyscia adglutinata						60	60	55	50	60	10	10	10	15	20						0	57	13	0	17.5		10
L	L_O_4709	L_O_4709_2	Physcia tenella	5		10	5		1	5	2	2	5		3						3			4	3	0.6	0.6	2.05		10
L	L_O_4709	L_O_4709_2	Physconia grisea													5	10	15		2				0	0	6	0.4	1.6		4
L	L_O_4709	L_O_4709_2	Xanthoria parietina										10				3		5	5	5	10	15	0	2	0.6	8	2.65		7
L	L_O_4709	L_O_4709_2	Syntrichia papillosa																15	5	1			0	0	0	4.2	1.05		3
L	L_O_4709	L_O_4709_2	Lecanora expallens	15	5	5	5	5																7	0	0	0	1.75		5
L	L_O_4709	L_O_4709_2	Melanelixia subaurifera					5																1	0	0	0	0.25		1
L	L_O_4709	L_O_4709_2	Bark	75	85	80	80	70	19	23	27	28	10	50	46	40	41	29	10	5	6	23	15	78	21.4	41.2	11.8	38.1		20
L	L_O_4709	L_O_4709_3	Punctelia jeckeri											40										0	0	8	0	2		1
L	L_O_4709	L_O_4709_3	Xanthoria parietina	5			5	5	10	10		20	1	7	5	3	2		5	10	5	10	5	3	8.2	3.4	7	5.4		16
L	L_O_4709	L_O_4709_3	Orthotrichum diaphanum	5	15	1		5	2	2	2	5	10	5	20	15	5	3	5	5		5		5.2	4.2	9.6	3	5.5		17
L	L_O_4709	L_O_4709_3	Phaeophyscia orbicularis		5	5		5	10	20	20	25	25	10	25	30	10	10	40	45	50	30	15	3	20	17	36	19		18
L	L_O_4709	L_O_4709_3	Physcia adscendens	5	5	5	10	10	10	2		2	1	5	5		5							7	3	3	0	3.25		12
L	L_O_4709	L_O_4709_3	Physcia tenella	1	10		5	5	50	30	40	35	30		2	2								4.2	37	0.8	0	10.5		11
L	L_O_4709	L_O_4709_3	Hyperphyscia adglutinata	3	10	10	5	10						5	10	15	5	5	10	10	10	20	15	7.6	0	8	13	7.15		15
L	L_O_4709	L_O_4709_3	Physcia caesia										5			5			10					0	1	1	2	1		3
L	L_O_4709	L_O_4709_3	Hypnum cupressiforme														1							0	0	0.2	0	0.05		1
L	L_O_4709	L_O_4709_3	Grimmia pulvinata															5						0	0	1	0	0.25		1
L	L_O_4709	L_O_4709_3	Syntrichia papillosa														3	3			7		7	0	0	1.2	2.8	1		4
L	L_O_4709	L_O_4709_3	Orthotrichum affine														10	7				5	3	0	0	3.4	1.6	1.25		4
L	L_O_4709	L_O_4709_3	Lecanora expallens	1			1		5	5	5	1	10											0.4	5.2	0	0	1.4		7
L	L_O_4709	L_O_4709_3	Dicranoweisia cirrata						2			2												0	0.8	0	0	0.2		2
A	A_O_30293	A_O_30293_2	Amandinea punctata									3				3	3							0	0.6	1.2	0	0.45		3
L	L_O_4709	L_O_4709_3	Melanelixia subaurifera								3													0	0.6	0	0	0.15		1
L	L_O_4709	L_O_4709_3	Bark	80	55	79	74	60	6	26	20	0	8	28	33	30	59	67	30	30	28	30	55	69.6	12	43.4	34.6	39.9		19
L	L_O_5263	L_O_5263_1	Lecanora compallens									3		2	1	1	3	1						0	0.6	1.6	0	0.55		6
L	L_O_5263	L_O_5263_1	Parmelia sulcata									1	10	10										0	2.2	2	0	1.05		3
L	L_O_5263	L_O_5263_1	Punctelia jeckeri	10					10	10	25	40	5	60	60	70	70	60						2	18	64	0	21		11
L	L_O_5263	L_O_5263_1	Melanelixia subaurifera							10	10	5	2	5		5	5							0	5.4	3	0	2.1		7
L	L_O_5263	L_O_5263_1	Candelariella vitellina				1					1		3										0.2	0.2	0.6	0	0.25		3
L	L_O_5263	L_O_5263_1	Punctelia subrudecta						60	30	5		5	5	10		5	10			1			0	20	6	0.2	6.55		9
L	L_O_5263	L_O_5263_1	Candelaria concolor	5	1	1	1	1	1	3	1	2	3	1	2	1	2	1						1.8	2	1.4	0	1.3		15
L	L_O_5263	L_O_5263_1	Hypogymnia tubulosa											5										0	0	1	0	0.25		1
L	L_O_5263	L_O_5263_1	Xanthoria parietina												2									0	0	0.4	0	0.1		1
L	L_O_5263	L_O_5263_1	Lecanora expallens	1							1		1						1					0.2	0.4	0	0.2	0.2		4
L	L_O_5263	L_O_5263_1	Physcia adscendens	3	1	1	2	1	2		1	3	1						5					1.6	1.4	0	1	1		10
L	L_O_5263	L_O_5263_1	Halecania viridescens							2									1				3	0	0.4	0	0.8	0.3		3
L	L_O_5263	L_O_5263_1	Parmotrema perlatum						5	5														0	2	0	0	0.5		2
L	L_O_5263	L_O_5263_1	Hypotrachyna revoluta								10		30											0	8	0	0	2		2
L	L_O_5263	L_O_5263_1	Flavoparmelia soredians								2													0	0.4	0	0	0.1		1
L	L_O_5263	L_O_5263_1	Orthotrichum diaphanum								1													0	0.2	0	0	0.05		1
L	L_O_5263	L_O_5263_1	Apatococcus ammoniophilus									3												0	0.6	0	0	0.15		1
L	L_O_5263	L_O_5263_1	Bark	81	98	98	96	98	22	40	44	42	43	9	25	23	15	28	93	100	99	100	97	94.2	38.2	20	97.8	62.55		20
L	L_O_5263	L_O_5263_2	Hyperphyscia adglutinata	30	15	45	10	15	20	15	30	40	20	75	70	80	60	80	5	5		5	2	23	25	73	3.4	31.1		19
L	L_O_5263	L_O_5263_2	Xanthoria parietina	3	1		1	1	3	5			1	3	5		1					1		1.2	1.8	1.8	0.2	1.25		11
L	L_O_5263	L_O_5263_2	Candelaria concolor	3	1	5	1	3	1			1	1	3	1	3	1	1						2.6	0.6	1.8	0	1.25		13
L	L_O_5263	L_O_5263_2	Physcia adscendens		5	15	3	5				5	5	3	1	1	3	3	1		2	1		5.6	2	2.2	0.8	2.65		14
L	L_O_5263	L_O_5263_2	Phaeophyscia orbicularis							15		10	10	10	5		3							0	7	3.6	0	2.65		6
L	L_O_5263	L_O_5263_2	Pertusaria sp.													1								0	0	0.2	0	0.05		1
L	L_O_5263	L_O_5263_2	Lecanora expallens			1																		0.2	0	0	0	0.05		1
L	L_O_5263	L_O_5263_2	Parmelia sulcata	30		1													2					6.2	0	0	0.4	1.65		3
L	L_O_5263	L_O_5263_2	Apatococcus ammoniophilus	1																				0.2	0	0	0	0.05		1
L	L_O_5263	L_O_5263_2	Bacidina adastra		1																			0.2	0	0	0	0.05		1
L	L_O_5263	L_O_5263_2	Punctelia jeckeri						60	40	10		20											0	26	0	0	6.5		4
L	L_O_5263	L_O_5263_2	Lecanora compallens						2	1	1													0	0.8	0	0	0.2		3
L	L_O_5263	L_O_5263_2	Physconia grisea						1															0	0.2	0	0	0.05		1
L	L_O_5263	L_O_5263_2	Flavoparmelia soredians						1															0	0.2	0	0	0.05		1
L	L_O_5263	L_O_5263_2	Phaeophyscia nigricans								1													0	0.2	0	0	0.05		1
L	L_O_5263	L_O_5263_2	Bark	33	77	33	85	76	12	24	58	44	43	6	18	15	32	16	92	95	98	93	98	60.8	36.2	17.4	95.2	52.4		20
L	L_O_5263	L_O_5263_3	Hyperphyscia adglutinata			5	3		2	3				20	5	5	3	5				2		1.6	1	7.6	0.4	2.65		10
L	L_O_5263	L_O_5263_3	Candelaria concolor	3					5	4	5	5	5	2	1	1	1	1						0.6	4.8	1.2	0	1.65		11
L	L_O_5263	L_O_5263_3	Catillaria nigroclavata					2						1										0.4	0	0.2	0	0.15		2
L	L_O_5263	L_O_5263_3	Physcia adscendens	3	2	2				1					1				1					1.4	0.2	0.2	0.2	0.5		6
L	L_O_5263	L_O_5263_3	Xanthoria parietina													1	1							0	0	0.4	0	0.1		2
L	L_O_5263	L_O_5263_3	Lecanora expallens	1								1									1			0.2	0.2	0	0.2	0.15		3
L	L_O_5263	L_O_5263_3	Punctelia jeckeri	5																				1	0	0	0	0.25		1
L	L_O_5263	L_O_5263_3	Bacidina adastra		5																			1	0	0	0	0.25		1
L	L_O_5263	L_O_5263_3	Lecidella elaeochroma					1																0.2	0	0	0	0.05		1
L	L_O_5263	L_O_5263_3	Bark	88	93	93	97	97	93	92	95	94	95	77	93	93	95	94	99	100	99	98	100	93.6	93.8	90.4	99.2	94.25		20
L	L_O_7208	L_O_7208_1	Orthotrichum affine											5	5	3	5	1	5	5				0	0	3.8	2	1.45		7
L	L_O_7208	L_O_7208_1	Punctelia borreri						15					25	5		5							0	3	7	0	2.5		4
L	L_O_7208	L_O_7208_1	Xanthoria parietina		10					5	5		3	7	5	10	5	3		9	2	5	10	2	2.6	6	5.2	3.95		13
L	L_O_7208	L_O_7208_1	Candelaria concolor	2	1	1		3	5	5	3	2	1	5	5	3	5	3	10	5	7	7	10	1.4	3.2	4.2	7.8	4.15		19
L	L_O_7208	L_O_7208_1	Syntrichia papillosa											3	2	1		3						0	0	1.8	0	0.45		4
L	L_O_7208	L_O_7208_1	Physcia caesia											10										0	0	2	0	0.5		1
L	L_O_7208	L_O_7208_1	Physcia adscendens	2	5	5		5	5	10	15	15	10	15	5	1	1		3		5	5		3.4	11	4.4	2.6	5.35		16
L	L_O_7208	L_O_7208_1	Physconia grisea											5	7	5	20		5	5		3		0	0	7.4	2.6	2.5		7
L	L_O_7208	L_O_7208_1	Physcia tenella	2			7	5	15	10	5	10	20	5	10	10	10	7	25	23	25	30	20	2.8	12	8.4	24.6	11.95		18
L	L_O_7208	L_O_7208_1	Punctelia jeckeri											5	50	40	15	50		10	15	5	5	0	0	32	7	9.75		9
L	L_O_7208	L_O_7208_1	Hyperphyscia adglutinata						15	20	15	15	10	5	3	2	5						3	0	15	3	0.6	4.65		10
L	L_O_7208	L_O_7208_1	Phaeophyscia orbicularis						15	10	20	15	10	5	3	5	10		10	5		10		0	14	4.6	5	5.9		12
A	A_O_32655	A_O_32655_2	Amandinea punctata						1	2		3	3	5	10	8	10	10	1		3		10	0	1.8	8.6	2.8	3.3		12
L	L_O_7208	L_O_7208_1	Candelariella vitellina			5			3		3					10	5		10	5		3	3	1	1.2	3	4.2	2.35		9
L	L_O_7208	L_O_7208_1	Punctelia subrudecta										3				5		20	10			5	0	0.6	1	7	2.15		5
L	L_O_7208	L_O_7208_1	Hypotrachyna revoluta														3							0	0	0.6	0	0.15		1
L	L_O_7208	L_O_7208_1	orthotrichum striatum															5						0	0	1	0	0.25		1
L	L_O_7208	L_O_7208_1	Flavoparmelia soredians															10			10			0	0	2	2	1		2
L	L_O_7208	L_O_7208_1	Evernia prunastri																5					0	0	0	1	0.25		1
L	L_O_7208	L_O_7208_1	Parmelia sulcata				3												5	18	15	10	10	0.6	0	0	11.6	3.05		6
L	L_O_7208	L_O_7208_1	Candelariella reflexa																	5	7	5	6	0	0	0	4.6	1.15		4
L	L_O_7208	L_O_7208_1	Lecanora chlarotera																		5			0	0	0	1	0.25		1
L	L_O_7208	L_O_7208_1	Lecanora compallens																		1			0	0	0	0.2	0.05		1
L	L_O_7208	L_O_7208_1	Hypnum cupressiforme																				5	0	0	0	1	0.25		1
L	L_O_7208	L_O_7208_1	Lecanora expallens	15	5	1	3		3	5	3	4	1											4.8	3.2	0	0	2		9
L	L_O_7208	L_O_7208_1	Halecania viridescens		5	10	10	15																8	0	0	0	2		4
L	L_O_7208	L_O_7208_1	Melanelixia subaurifera		5			4																1.8	0	0	0	0.45		2
L	L_O_7208	L_O_7208_1	Candelariella xanthostigma								3													0	0.6	0	0	0.15		1
L	L_O_7208	L_O_7208_1	Bark	79	69	78	77	68	24	35	28	36	42	5	0	7	3	18	2	0	8	17	23	74.2	33	6.6	10	30.95		18
L	L_O_7208	L_O_7208_2	Hyperphyscia adglutinata							5	7	10	5	55	45	40	50	10				3		0	5.4	40	0.6	11.5		10
L	L_O_7208	L_O_7208_2	Phaeophyscia orbicularis					5	15	10	10	10	5	15	10	20	15	15	1	1	2		3	1	10	15	1.4	6.85		15
L	L_O_7208	L_O_7208_2	Candelaria concolor	5	1	1	1	1	3			1	1	5	7	3	10	5	10	10	7	7	10	1.8	1	6	8.8	4.4		18
L	L_O_7208	L_O_7208_2	Xanthoria parietina			1	4	1		5				10	10	10	7	10					5	1.2	1	9.4	1	3.15		10
L	L_O_7208	L_O_7208_2	Orthotrichum diaphanum											2				2						0	0	0.8	0	0.2		2
L	L_O_7208	L_O_7208_2	Orthotrichum affine											2		5								0	0	1.4	0	0.35		2
L	L_O_7208	L_O_7208_2	Dicranoweisia cirrata											2	5	3	2	2	15	10				0	0	2.8	5	1.95		7
L	L_O_7208	L_O_7208_2	Punctelia jeckeri											5		15		5	15			15		0	0	5	6	2.75		5
L	L_O_7208	L_O_7208_2	Physconia grisea											1	5			5						0	0	2.2	0	0.55		3
L	L_O_7208	L_O_7208_2	Syntrichia papillosa											1										0	0	0.2	0	0.05		1
L	L_O_7208	L_O_7208_2	Physcia caesia												10		5	5						0	0	4	0	1		3
L	L_O_7208	L_O_7208_2	Candelariella reflexa	15	5	2	15			3	5		5		3							5		7.4	2.6	0.6	1	2.9		9
L	L_O_7208	L_O_7208_2	Physcia tenella	10	2	15	5	5	20	30	20	20	30		3			5	1	10	15	20	15	7.4	24	1.6	12.2	11.3		17
L	L_O_7208	L_O_7208_2	Physcia adscendens	1			5		15	5	10	10	20		2	2		5	5	5				1.2	12	1.8	2	4.25		12
L	L_O_7208	L_O_7208_2	Punctelia subrudecta														3							0	0	0.6	0	0.15		1
L	L_O_7208	L_O_7208_2	Melanohalea exasperatula	10	5		30	5	5	5	5	10	3						35	35	40	30	15	10	5.6	0	31	11.65		14
L	L_O_7208	L_O_7208_2	Hypogymnia physodes																	15				0	0	0	3	0.75		1
L	L_O_7208	L_O_7208_2	Apatococcus ammoniophilus																	5	5			0	0	0	2	0.5		2
L	L_O_7208	L_O_7208_2	Parmotrema perlatum					5														3		1	0	0	0.6	0.4		2
L	L_O_7208	L_O_7208_2	Parmelia sulcata	2	80			5					3									3		17.4	0.6	0	0.6	4.65		5
L	L_O_7208	L_O_7208_2	Lecanora chlarotera																				15	0	0	0	3	0.75		1
L	L_O_7208	L_O_7208_2	Evernia prunastri																				20	0	0	0	4	1		1
L	L_O_7208	L_O_7208_2	Halecania viridescens	3	5	2																		2	0	0	0	0.5		3
L	L_O_7208	L_O_7208_2	Lecanora expallens						3	5	6	2	1											0	3.4	0	0	0.85		5
A	A_O_32655	A_O_32655_3	Amandinea punctata												2	2	3	5						0	0	2.4	0	0.6		4
L	L_O_7208	L_O_7208_2	Bark	54	2	79	40	73	24	22	34	32	20	2	0	2	8	31	18	9	31	14	17	49.6	26.4	8.6	17.8	25.6		19
L	L_O_7208	L_O_7208_3	Physcia adscendens	5		2	5	1	15			1	2	7	5	5	7	5	15	10	12	15	10	2.6	3.6	5.8	12.4	6.1		17
L	L_O_7208	L_O_7208_3	Physcia tenella	5	5	1		7	5	5	5	5	7	7	5	5	3	8		10	10	10	15	3.6	5.4	5.6	9	5.9		18
L	L_O_7208	L_O_7208_3	Candelaria concolor	1	1	1	1	1	10	20	15	10	20	50	60	65	60	49	5	5	7	7	10	1	15	56.8	6.8	19.9		20
L	L_O_7208	L_O_7208_3	Xanthoria parietina	1	1				20		5			15	10	10	7	10	10					0.4	5	10.4	2	4.45		10
L	L_O_7208	L_O_7208_3	Punctelia subrudecta						10	5				5	5	2								0	3	2.4	0	1.35		5
L	L_O_7208	L_O_7208_3	Parmelia sulcata											2	2			15	15	30	20			0	0	3.8	13	4.2		6
L	L_O_7208	L_O_7208_3	Orthotrichum affine											5										0	0	1	0	0.25		1
L	L_O_7208	L_O_7208_3	Physconia grisea												5	1				5	7	10	20	0	0	1.2	8.4	2.4		6
L	L_O_7208	L_O_7208_3	Lecanora chlarotera									2			5									0	0.4	1	0	0.35		2
L	L_O_7208	L_O_7208_3	Phaeophyscia orbicularis						10			10	10	5		7	10	5		10	15	10	10	0	6	5.4	9	5.1		11
L	L_O_7208	L_O_7208_3	Hyperphyscia adglutinata						5						2		2	1		2	1		2	0	1	1	1	0.75		7
L	L_O_7208	L_O_7208_3	Punctelia jeckeri														5							0	0	1	0	0.25		1
A	A_O_51345	A_O_51345_2	Amandinea punctata							1			5						2	2	3	4	2	0	1.2	0	2.6	0.95		7
L	L_O_7208	L_O_7208_3	Ramalina farinacea																30	5				0	0	0	7	1.75		2
L	L_O_7208	L_O_7208_3	Parmelina tiliacea																			20		0	0	0	4	1		1
L	L_O_7208	L_O_7208_3	Orthotrichum affine																				5	0	0	0	1	0.25		1
L	L_O_7208	L_O_7208_3	Grimmia pulvinata																				1	0	0	0	0.2	0.05		1
L	L_O_7208	L_O_7208_3	Syntrichia papillosa																				1	0	0	0	0.2	0.05		1
L	L_O_7208	L_O_7208_3	Halecania viridescens	3		2		2																1.4	0	0	0	0.35		3
L	L_O_7208	L_O_7208_3	Bacidina adastra	20	20	20	25	25																22	0	0	0	5.5		5
L	L_O_7208	L_O_7208_3	Evernia prunastri	5																				1	0	0	0	0.25		1
L	L_O_7208	L_O_7208_3	Hypotrachyna revoluta				60																	12	0	0	0	3		1
L	L_O_7208	L_O_7208_3	Flavoparmelia soredians								5													0	1	0	0	0.25		1
L	L_O_7208	L_O_7208_3	Bark	60	73	74	9	64	24	65	65	65	51	4	1	2	1	0	20	18	23	23	21	56	54	1.6	21	33.15		19
A	A_dR_29990	A_dR_29990_1	Physcia adscendens	25	5	10	10	10	20	10	15	15	10	5	10	10	10	10	5	10	5	15	15	12	14	9	10	11.25		20
A	A_dR_29990	A_dR_29990_1	Xanthoria parietina	5		1								1	5									1.2	0	1.2	0	0.6		4
A	A_dR_29990	A_dR_29990_1	Candelaria concolor	5	15	5	5	10	10	15	15	10	15	15	15	10	15	15	2	10	5	1	10	8	13	14	5.6	10.15		20
A	A_O_51345	A_O_51345_3	Amandinea punctata								5	5	5	2	3		2							0	3	1.4	0	1.1		6
A	A_dR_29990	A_dR_29990_1	Syntrichia papillosa										3	1	1	5	5	2	1	1	1			0	0.6	2.8	0.6	1		9
A	A_dR_29990	A_dR_29990_1	Hyperphyscia adglutinata						10	10	15	15	15	2	1	5	5	3						0	13	3.2	0	4.05		10
A	A_dR_29990	A_dR_29990_1	Lecania cyrtella											1										0	0	0.2	0	0.05		1
A	A_dR_29990	A_dR_29990_1	Phaeophyscia nigricans											1										0	0	0.2	0	0.05		1
A	A_dR_29990	A_dR_29990_1	Tortula muralis												1	3	5							0	0	1.8	0	0.45		3
A	A_dR_29990	A_dR_29990_1	Punctelia borreri						5							1		5		2			5	0	1	1.2	1.4	0.9		5
A	A_dR_29990	A_dR_29990_1	Apatococcus ammoniophilus	20	20	25	25	25	20	15	15	15	10			5		5		3				23	15	2	0.6	10.15		13
A	A_dR_29990	A_dR_29990_1	Orthotrichum affine							5							3			4		1	5	0	1	0.6	2	0.9		5
A	A_dR_29990	A_dR_29990_1	Physcia tenella	7	5	10			20	5							5	10	2		5			4.4	5	3	1.4	3.45		9
A	A_dR_29990	A_dR_29990_1	Physcia aipolia														2							0	0	0.4	0	0.1		1
A	A_dR_29990	A_dR_29990_1	Bryum argenteum															2						0	0	0.4	0	0.1		1
A	A_dR_29990	A_dR_29990_1	Candelariella vitellina	2	5			5											70	60	70	70	55	2.4	0	0	65	16.85		8
A	A_dR_29990	A_dR_29990_1	Dicranoweisia cirrata																5	2	1			0	0	0	1.6	0.4		3
A	A_dR_29990	A_dR_29990_1	Punctelia jeckeri				10				5									5				2	1	0	1	1		3
A	A_dR_29990	A_dR_29990_1	Physconia grisea		10	5		5	2												5		3	4	0.4	0	1.6	1.5		6
A	A_dR_29990	A_dR_29990_1	Phaeophyscia orbicularis		10			20	10													5		6	2	0	1	2.25		4
A	A_dR_29990	A_dR_29990_1	Melanelixia subaurifera		3		5				3		5									3	5	1.6	1.6	0	1.6	1.2		6
A	A_dR_29990	A_dR_29990_1	Melanohalea exasperatula	5	3			5																2.6	0	0	0	0.65		3
A	A_dR_29990	A_dR_29990_1	Punctelia subrudecta	5						3														1	0.6	0	0	0.4		2
A	A_dR_29990	A_dR_29990_1	Grimmia pulvinata			3																		0.6	0	0	0	0.15		1
A	A_dR_29990	A_dR_29990_1	Lecidella elaeochroma				5																	1	0	0	0	0.25		1
A	A_dR_29990	A_dR_29990_1	Orthotrichum sp.						2															0	0.4	0	0	0.1		1
A	A_dR_29990	A_dR_29990_1	Orthotrichum diaphanum							5	5													0	2	0	0	0.5		2
A	A_dR_29990	A_dR_29990_1	Flavoparmelia soredians									3												0	0.6	0	0	0.15		1
A	A_dR_29990	A_dR_29990_1	Bark	24	24	41	40	20	1	32	27	42	42	44	37	41	25	18	13	1	3	0	1	29.8	28.8	33	3.6	23.8		19
A	A_dR_29990	A_dR_29990_2	Physcia adscendens			1	2	15	15	15	10	10	15	20	25	10	10	10	10	7	10	5	5	3.6	13	15	7.4	9.75		18
A	A_Y_16003	A_Y_16003_1	Amandinea punctata						5	3	2	2	5	5										0	3.4	1	0	1.1		6
A	A_dR_29990	A_dR_29990_2	Candelaria concolor	10	10	10	10	7	5	5	10	7	5	5	10	10	5	5	3	3	3		3	9.4	6.4	7	2.4	6.3		19
A	A_dR_29990	A_dR_29990_2	Apatococcus ammoniophilus	30	35	40	20	20	15	30	25	25	25	5	10	5	3	3						29	24	5.2	0	14.55		15
A	A_dR_29990	A_dR_29990_2	Phaeophyscia orbicularis											15	10	10	5	5	5	5				0	0	9	2	2.75		7
A	A_dR_29990	A_dR_29990_2	Lecanora chlarotera													5	5							0	0	2	0	0.5		2
A	A_dR_29990	A_dR_29990_2	Physcia tenella											5	3	3	3	5						0	0	3.8	0	0.95		5
A	A_dR_29990	A_dR_29990_2	Dicranoweisia cirrata											3										0	0	0.6	0	0.15		1
A	A_dR_29990	A_dR_29990_2	Lecanora compallens															15						0	0	3	0	0.75		1
A	A_dR_29990	A_dR_29990_2	Xanthoria parietina			1			10	5	3	1	1	5					5	5				0.2	4	1	2	1.8		9
A	A_dR_29990	A_dR_29990_2	Hyperphyscia adglutinata								3								20	20	10	10	10	0	0.6	0	14	3.65		6
A	A_dR_29990	A_dR_29990_2	Syntrichia papillosa	1				5		2		2												1.2	0.8	0	0	0.5		4
A	A_dR_29990	A_dR_29990_2	Orthotrichum sp.	1																				0.2	0	0	0	0.05		1
A	A_dR_29990	A_dR_29990_2	Punctelia subrudecta		15						5													3	1	0	0	1		2
A	A_dR_29990	A_dR_29990_2	Lecanora expallens		1			1			1													0.4	0.2	0	0	0.15		3
A	A_dR_29990	A_dR_29990_2	Physconia grisea						15															0	3	0	0	0.75		1
A	A_dR_29990	A_dR_29990_2	Tortula muralis							2														0	0.4	0	0	0.1		1
A	A_dR_29990	A_dR_29990_2	Melanelixia subaurifera										2											0	0.4	0	0	0.1		1
A	A_dR_29990	A_dR_29990_2	Bark	58	39	48	68	47	20	26	28	35	42	32	32	42	64	47	52	55	72	75	77	52	30.2	43.4	66.2	47.95		20
A	A_dR_29990	A_dR_29990_3	Physcia adscendens	3	5	5	3	3	5	3	3	5	5	15	10	5	5	5	5	5	5	5	2	3.8	4.2	8	4.4	5.1		20
A	A_Y_16003	A_Y_16003_2	Amandinea punctata			5			10	10	10	10	10			10	10							1	10	4	0	3.75		8
A	A_dR_29990	A_dR_29990_3	Candelaria concolor	5	3	5	3	3						5	5	5	5	5	3	3	1	3	1	3.8	0	5	2.2	2.75		15
A	A_dR_29990	A_dR_29990_3	Apatococcus ammoniophilus	40	30	35	20	25	50	40	35	25	30	5	10	10	15	15	5				5	30	36	11	2	19.75		17
A	A_dR_29990	A_dR_29990_3	Flavoparmelia soredians																					0	0	0	0	0		0
A	A_dR_29990	A_dR_29990_3	Punctelia subrudecta	1			1		2	5		5	1	3	3						2	2		0.4	2.6	1.2	0.8	1.25		10
A	A_dR_29990	A_dR_29990_3	Hyperphyscia adglutinata													3	2	3		3			2	0	0	1.6	1	0.65		5
A	A_dR_29990	A_dR_29990_3	Xanthoria parietina	3						1	10	5	1						10					0.6	3.4	0	2	1.5		6
A	A_dR_29990	A_dR_29990_3	Lecanora barkmaniana																5					0	0	0	1	0.25		1
A	A_dR_29990	A_dR_29990_3	Dicranoweisia cirrata									1							2					0	0.2	0	0.4	0.15		2
A	A_dR_29990	A_dR_29990_3	Orthotrichum diaphanum																2					0	0	0	0.4	0.1		1
A	A_dR_29990	A_dR_29990_3	Melanohalea exasperatula																	3				0	0	0	0.6	0.15		1
A	A_dR_29990	A_dR_29990_3	Parmelia sulcata						3											3				0	0.6	0	0.6	0.3		2
A	A_dR_29990	A_dR_29990_3	Lecanora expallens																		3	1		0	0	0	0.8	0.2		2
A	A_dR_29990	A_dR_29990_3	Candelariella reflexa			1		1														5		0.4	0	0	1	0.35		3
A	A_dR_29990	A_dR_29990_3	Melanelixia subaurifera						5	5														0	2	0	0	0.5		2
A	A_dR_29990	A_dR_29990_3	Syntrichia papillosa						15	5	10	10	10											0	10	0	0	2.5		5
A	A_dR_29990	A_dR_29990_3	Bark	48	62	54	73	68	20	38	39	44	46	67	62	72	63	67	68	83	84	81	90	61	37.4	66.2	81.2	61.45		20
A	A_dR_34164	A_dR_34164_1	Physcia adscendens	5					2	5		2		10	20	20	15	5	35	30	20	5		1	1.8	14	18	8.7		13
A	A_dR_34164	A_dR_34164_1	Candelaria concolor		2			2	5	7	5	1	2	2	10	7	5	2	30	30	25	10	5	0.8	4	5.2	20	7.5		17
A	A_dR_34164	A_dR_34164_1	Xanthoria parietina							1			1	1					10	5				0	0.4	0.2	3	0.9		5
A	A_dR_34164	A_dR_34164_1	Hyperphyscia adglutinata	5												5	5	3	5	5	5	5		1	0	2.6	4	1.9		8
A	A_dR_34164	A_dR_34164_1	Orthotrichum diaphanum		5	5										5		10						2	0	3	0	1.25		4
A	A_dR_34164	A_dR_34164_1	Phaeophyscia orbicularis														5	5	10	10	5	1		0	0	2	5.2	1.8		6
A	A_dR_34164	A_dR_34164_1	Apatococcus ammoniophilus	3	10	7	5	25																10	0	0	0	2.5		5
A	A_dR_34164	A_dR_34164_1	Orthotrichum sp.	2																				0.4	0	0	0	0.1		1
A	A_dR_34164	A_dR_34164_1	Bark	85	83	88	95	73	93	87	95	97	97	87	70	63	70	75	10	20	45	79	95	84.8	93.8	73	49.8	75.35		20
A	A_dR_34164	A_dR_34164_2	Physcia adscendens	7		5	2	3	15	15	10	7	7	25	35	10	10	15	15	20	10	10	5	3.4	10.8	19	12	11.3		19
A	A_dR_34164	A_dR_34164_2	Physcia tenella											10	10	5	5							0	0	6	0	1.5		4
A	A_dR_34164	A_dR_34164_2	Candelaria concolor	2	1	3	1	1	3	2	5	3	1	5	15	20	10	10	30	25	20	30	20	1.6	2.8	12	25	10.35		20
A	A_dR_34164	A_dR_34164_2	Xanthoria parietina						1						5	25			10	10				0	0.2	6	4	2.55		5
A	A_dR_34164	A_dR_34164_2	Orthotrichum acuminatum													10								0	0	2	0	0.5		1
A	A_Y_16003	A_Y_16003_3	Amandinea punctata								5													0	1	0	0	0.25		1
A	A_dR_34164	A_dR_34164_2	Phaeophyscia orbicularis		10				5	5	7	7	5	5	10	5	5	5	10	5	5	1	5	2	5.8	6	5.2	4.75		16
A	A_dR_34164	A_dR_34164_2	Hyperphyscia adglutinata		5										1		1							1	0	0.4	0	0.35		3
A	A_dR_34164	A_dR_34164_2	Punctelia jeckeri												5									0	0	1	0	0.25		1
A	A_dR_34164	A_dR_34164_2	Candelariella reflexa														5	5						0	0	2	0	0.5		2
A	A_dR_34164	A_dR_34164_2	Syntrichia papillosa																5	5	5	5	7	0	0	0	5.4	1.35		5
A	A_dR_34164	A_dR_34164_2	Orthotrichum diaphanum																1	15	10	5	5	0	0	0	7.2	1.8		5
A	A_dR_34164	A_dR_34164_2	Orthotrichum sp.																1	1	1		5	0	0	0	1.6	0.4		4
A	A_dR_34164	A_dR_34164_2	Lecanora chlarotera																	5				0	0	0	1	0.25		1
A	A_dR_34164	A_dR_34164_2	Orthotrichum affine																	5		3		0	0	0	1.6	0.4		2
A	A_dR_34164	A_dR_34164_2	Physconia grisea																	3	25			0	0	0	5.6	1.4		2
A	A_dR_34164	A_dR_34164_2	Candelariella vitellina																			10	10	0	0	0	4	1		2
A	A_dR_34164	A_dR_34164_2	Bark	91	84	92	97	96	71	78	78	83	87	55	14	20	54	55	28	4	24	36	43	92	79.4	39.6	27	59.5		20
A	A_dR_34164	A_dR_34164_3	Physcia adscendens	3	3						2		2	75	75	75	75	75	3	5	3	5	5	1.2	0.8	75	4.2	20.3		14
A	A_dR_34164	A_dR_34164_3	Xanthoria parietina											5	3	3	3		10	10	5	5	10	0	0	2.8	8	2.7		9
A	A_dR_34164	A_dR_34164_3	Hyperphyscia adglutinata		5	5			1	2		2		3	3	1		3						2	1	2	0	1.25		9
A	A_dR_34164	A_dR_34164_3	Phaeophyscia orbicularis		3		1		3					5	7	5	5	7	3	3	5			0.8	0.6	5.8	2.2	2.35		11
A	A_dR_34164	A_dR_34164_3	Orthotrichum affine																5			7		0	0	0	2.4	0.6		2
A	A_dR_34164	A_dR_34164_3	Syntrichia papillosa																5	5	7	5	5	0	0	0	5.4	1.35		5
A	A_dR_34164	A_dR_34164_3	Physconia grisea																5		3			0	0	0	1.6	0.4		2
A	A_dR_34164	A_dR_34164_3	Punctelia subrudecta																1	4	5	5		0	0	0	3	0.75		4
A	A_dR_34164	A_dR_34164_3	Orthotrichum sp.																1	3			1	0	0	0	1	0.25		3
A	A_dR_34164	A_dR_34164_3	Orthotrichum diaphanum																	5		5	5	0	0	0	3	0.75		3
A	A_dR_34164	A_dR_34164_3	Candelaria concolor			1	1	1	3										60	60	60	60	70	0.6	0.6	0	62	15.8		9
A	A_dR_34164	A_dR_34164_3	Punctelia borreri																		5			0	0	0	1	0.25		1
A	A_dR_34164	A_dR_34164_3	Bark	97	89	94	98	99	93	98	98	98	98	12	12	16	17	15	7	5	7	8	4	95.4	97	14.4	6.2	53.25		20
A	A_dR_35737	A_dR_35737_1	Apatococcus ammoniophilus	5	15	15	10	15						1	1		1							12	0	0.6	0	3.15		8
A	A_dR_35737	A_dR_35737_1	Hyperphyscia adglutinata	7	7	5	10	5	7	5	5	5							5	5	5	5	3	6.8	4.4	0	4.6	3.95		14
A	A_dR_35737	A_dR_35737_1	Syntrichia papillosa																1			1		0	0	0	0.4	0.1		2
A	A_dR_35737	A_dR_35737_1	Candelaria concolor	2	3	3	5	3	5	3	5	2	7						5	5	3	5	2	3.2	4.4	0	4	2.9		15
A	A_dR_35737	A_dR_35737_1	Physcia adscendens					1																0.2	0	0	0	0.05		1
A	A_dR_35737	A_dR_35737_1	Phaeophyscia orbicularis	7	2	1	2		10	10	15	15	10									2	5	2.4	12	0	1.4	3.95		11
A	A_dR_35737	A_dR_35737_1	Orthotrichum diaphanum	2	2	1		1																1.2	0	0	0	0.3		4
A	A_dR_35737	A_dR_35737_1	Punctelia subrudecta							2														0	0.4	0	0	0.1		1
A	A_dR_35737	A_dR_35737_1	Bark	77	71	75	73	75	78	80	75	78	83	99	99	100	99	100	89	90	92	87	90	74.2	78.8	99.4	89.6	85.5		20
A	A_dR_35737	A_dR_35737_2	Apatococcus ammoniophilus			3								1						1				0.6	0	0.2	0.2	0.25		3
A	A_dR_35737	A_dR_35737_2	Hyperphyscia adglutinata	10	3			5	3	2														3.6	1	0	0	1.15		5
A	A_dR_35737	A_dR_35737_2	Orthotrichum diaphanum		2																			0.4	0	0	0	0.1		1
A	A_dR_35737	A_dR_35737_2	Bark	90	95	97	100	95	97	98	100	100	100	99	100	100	100	100	100	99	100	100	100	95.4	99	99.8	99.8	98.5		20
A	A_dR_35737	A_dR_35737_3	Hyperphyscia adglutinata		2	1	2			5	3									5	3			1	1.6	0	1.6	1.05		7
A	A_dR_35737	A_dR_35737_3	Orthotrichum diaphanum							2	1									2	1			0	0.6	0	0.6	0.3		4
A	A_dR_35737	A_dR_35737_3	Physcia adscendens										1											0	0.2	0	0	0.05		1
A	A_dR_35737	A_dR_35737_3	Bark	100	98	99	98	100	100	93	96	100	99	100	100	100	100	100	100	93	96	100	100	99	97.6	100	97.8	98.6		20
A	A_dR_35709	A_dR_35709_1	Hyperphyscia adglutinata	7	3	5			5	4	4	2	7	85	80	75	70	70	7		3			3	4.4	76	2	21.35		15
A	A_dR_35709	A_dR_35709_1	Orthotrichum diaphanum											2	2	1	5		15					0	0	2	3	1.25		5
A	A_dR_35709	A_dR_35709_1	Orthotrichum affine												3	5								0	0	1.6	0	0.4		2
A	A_dR_35709	A_dR_35709_1	Physcia adscendens	2	2		3				3	3	1	2	1		3	2						1.4	1.4	1.6	0	1.1		10
A	A_dR_35709	A_dR_35709_1	Syntrichia papillosa												1									0	0	0.2	0	0.05		1
A	A_dR_35709	A_dR_35709_1	Candelaria concolor	2	1	2								1		4								1	0	1	0	0.5		5
A	A_dR_35709	A_dR_35709_1	Apatococcus ammoniophilus	5		7	7	1	60	65	50	50	50			4		1	40	2	10	3	5	4	55	1	12	18		16
A	A_Y_18860	A_Y_18860_1	Amandinea punctata	3			5		1	1	1	1	1			1		1	1	1		2		1.6	1	0.4	0.8	0.95		12
A	A_dR_35709	A_dR_35709_1	Orthotrichum sp.															3						0	0	0.6	0	0.15		1
A	A_dR_35709	A_dR_35709_1	Lecanora expallens					5															3	1	0	0	0.6	0.4		2
A	A_dR_35709	A_dR_35709_1	Lepraria incana																				1	0	0	0	0.2	0.05		1
A	A_dR_35709	A_dR_35709_1	Bark	84	91	86	90	93	35	31	43	45	42	10	13	11	20	24	38	98	87	97	91	88.8	39.2	15.6	82.2	56.45		20
A	A_dR_35709	A_dR_35709_2	Physcia adscendens						5	3	2	1	1	5	5	2	1	3		1	1	1	1	0	2.4	3.2	0.8	1.6		14
A	A_dR_35709	A_dR_35709_2	Candelaria concolor	2		1		2	3	3	2	5	2	5	10	3	1	3	3	3	2	5	2	1	3	4.4	3	2.85		18
A	A_dR_35709	A_dR_35709_2	Apatococcus ammoniophilus	5	3	5	1	1	5	1			5	1	1				1	1			1	3	2.2	0.4	0.6	1.55		13
A	A_dR_35709	A_dR_35709_2	Hyperphyscia adglutinata											3	3	1			3	1	1	1	1	0	0	1.4	1.4	0.7		8
A	A_dR_35709	A_dR_35709_2	Xanthoria parietina												2									0	0	0.4	0	0.1		1
A	A_dR_35709	A_dR_35709_2	Bark	93	97	94	99	97	87	93	96	94	92	86	79	94	98	94	93	94	96	93	95	96	92.4	90.2	94.2	93.2		20
A	A_dR_35709	A_dR_35709_3	Orthotrichum affine											20	25	20	15	20			10	7	7	0	0	20	4.8	6.2		8
A	A_dR_35709	A_dR_35709_3	Orthotrichum lyelli											20	15	15	10	10						0	0	14	0	3.5		5
A	A_dR_35709	A_dR_35709_3	Dicranoweisia cirrata	5		2	5	5						15	10	10	5		10	7	5	10	5	3.4	0	8	7.4	4.7		13
A	A_dR_35709	A_dR_35709_3	Grimmia pulvinata											5	3	15				3				0	0	4.6	0.6	1.3		4
A	A_dR_35709	A_dR_35709_3	Syntrichia papillosa											2	15	30	25	25	5	7	7	7	10	0	0	19.4	7.2	6.65		10
A	A_dR_35709	A_dR_35709_3	Orthotrichum diaphanum	15	15	5	5	5	20	20	20	15	5		2	4		5	15	20	15	10	15	9	16	2.2	15	10.55		18
A	A_dR_35709	A_dR_35709_3	Bryum argenteum														2				2			0	0	0.4	0.4	0.2		2
A	A_dR_35709	A_dR_35709_3	Hypnum cupressiforme	1															10	15				0.2	0	0	5	1.3		3
A	A_dR_35709	A_dR_35709_3	Orthotrichum acuminatum																			4		0	0	0	0.8	0.2		1
A	A_dR_35709	A_dR_35709_3	Orthotrichum sp.																3	4	3	5	7	0	0	0	4.4	1.1		5
A	A_dR_35709	A_dR_35709_3	Apatococcus ammoniophilus	10	5		5	10																6	0	0	0	1.5		4
A	A_dR_35709	A_dR_35709_3	Naetrocymbe punctiformis						50	30														0	16	0	0	4		2
A	A_dR_35709	A_dR_35709_3	Bark	69	80	93	85	80	30	50	80	85	95	38	30	6	43	40	57	44	58	57	56	81.4	68	31.4	54.4	58.8		20
R	R_dR_112033	R_dR_112033_1	Physcia adscendens	25	25	15	15	20	30	30	20	25	25	5	15	30	20	15	40	30	15	15	20	20	26	17	24	21.75		20
R	R_dR_112033	R_dR_112033_1	Physcia tenella	25	25	15	15	20			5	5	5	4	5	5		5	10			10	15	20	3	3.8	7	8.45		15
R	R_dR_112033	R_dR_112033_1	Candelaria concolor	15	15	20	15	15	10	5	5	7	7	20	20	25	25	30	20	20	20	30	30	16	6.8	24	24	17.7		20
R	R_dR_112033	R_dR_112033_1	Orthotrichum diaphanum											3	3	1	2	3	5	5	7	2	3	0	0	2.4	4.4	1.7		10
R	R_dR_112033	R_dR_112033_1	Orthotrichum affine	5										10	5		2		2			7		1	0	3.4	1.8	1.55		6
R	R_dR_112033	R_dR_112033_1	Physconia grisea											1	1		15	3						0	0	4	0	1		4
R	R_dR_112033	R_dR_112033_1	Phaeophyscia orbicularis			5	7	7				5		5	5	3	7	5	5		5	5		3.8	1	5	3	3.2		12
R	R_dR_112033	R_dR_112033_1	Hyperphyscia adglutinata	5	15	20	20	25				10	10	1	5		3	5	3	3				17	4	2.8	1.2	6.25		13
R	R_dR_112033	R_dR_112033_1	Bryum capillare											5	10								3	0	0	3	0.6	0.9		3
R	R_dR_112033	R_dR_112033_1	Punctelia subrudecta						13	5	5		2	2	1					3				0	5	0.6	0.6	1.55		7
R	R_dR_112033	R_dR_112033_1	Xanthoria parietina				2									15								0.4	0	3	0	0.85		2
R	R_dR_112033	R_dR_112033_1	Lecanora expallens								3									1			5	0	0.6	0	1.2	0.45		3
R	R_dR_112033	R_dR_112033_1	Tortula muralis																			5		0	0	0	1	0.25		1
R	R_dR_112033	R_dR_112033_1	Bryum argenteum																			2	1	0	0	0	0.6	0.15		2
R	R_dR_112033	R_dR_112033_1	Punctelia borreri	15	5	3	7	5																7	0	0	0	1.75		5
R	R_dR_112033	R_dR_112033_1	Syntrichia papillosa	5	10	5	7	3																6	0	0	0	1.5		5
R	R_dR_112033	R_dR_112033_1	Evernia prunastri							1														0	0.2	0	0	0.05		1
R	R_dR_112033	R_dR_112033_1	Parmelia sulcata								3													0	0.6	0	0	0.15		1
R	R_dR_112033	R_dR_112033_1	Candelariella vitellina								3	5												0	1.6	0	0	0.4		2
R	R_dR_112033	R_dR_112033_1	Bark	5	5	17	12	5	47	59	56	43	51	44	30	21	26	34	15	38	53	24	23	8.8	51.2	31	30.6	30.4		20
R	R_dR_112033	R_dR_112033_2	Punctelia jeckeri			5						5		10				5						1	1	3	0	1.25		4
R	R_dR_112033	R_dR_112033_2	Candelaria concolor	10	10	20	20	15	84	75	60	55	60	30	25	25	30	30	80	60	84	85	70	15	66.8	28	75.8	46.4		20
R	R_dR_112033	R_dR_112033_2	Physcia adscendens	30	30	25	25	10						30	25	15	5	1	1	5	5	1	5	24	0	15.2	3.4	10.65		15
R	R_dR_112033	R_dR_112033_2	Phaeophyscia orbicularis						3	3	3	4	5	10	7	7	20	20	3	15	10	5	10	0	3.6	12.8	8.6	6.25		15
R	R_dR_112033	R_dR_112033_2	Hyperphyscia adglutinata	2	2	3	3	5	5	5	3	3	3	10	10	25	25	40						3	3.8	22	0	7.2		15
R	R_dR_112033	R_dR_112033_2	Flavoparmelia soredians						5	3	1				3									0	1.8	0.6	0	0.6		4
R	R_dR_112033	R_dR_112033_2	Physcia caesia													3			3					0	0	0.6	0.6	0.3		2
R	R_dR_112033	R_dR_112033_2	Punctelia subrudecta																		1			0	0	0	0.2	0.05		1
R	R_dR_112033	R_dR_112033_2	Physcia tenella	5		7	10	5																5.4	0	0	0	1.35		4
A	A_Y_18860	A_Y_18860_2	Amandinea punctata				1		7	5	3	5	7		1	1	1		5	7	7	10	10	0.2	5.4	0.6	7.8	3.5		14
R	R_dR_112033	R_dR_112033_2	Bark	53	58	40	42	65	0	11	28	28	25	10	30	25	20	4	13	20	0	9	15	51.6	18.4	17.8	11.4	24.8		18
R	R_dR_112033	R_dR_112033_3	Physcia adscendens	20	20	15	15	25	10	30	25	10	20	20	10	10	15	20		2		15		19	19	15	3.4	14.1		17
R	R_dR_112033	R_dR_112033_3	Flavoparmelia soredians						1	3	10	1	30	25	45	50	30	25	5		3	2	10	0	9	35	4	12		14
R	R_dR_112033	R_dR_112033_3	Candelaria concolor	10	10	15	10	17	5	3	5	3	1	1		1		5	70	50	75	50	70	12.4	3.4	1.4	63	20.05		18
R	R_dR_112033	R_dR_112033_3	Xanthoria parietina												1			1	5					0	0	0.4	1	0.35		3
R	R_dR_112033	R_dR_112033_3	Phaeophyscia orbicularis						5	5	7	15		5	5	5	7	5		5	3			0	6.4	5.4	1.6	3.35		11
R	R_dR_112033	R_dR_112033_3	Physcia tenella	20	20	15	15	25						10	5	7		10			3			19	0	6.4	0.6	6.5		10
R	R_dR_112033	R_dR_112033_3	Catillaria nigroclavata											7		1	1	10	5					0	0	3.8	1	1.2		5
R	R_dR_112033	R_dR_112033_3	Hyperphyscia adglutinata											7	3	3	5	10						0	0	5.6	0	1.4		5
A	A_Y_18860	A_Y_18860_3	Amandinea punctata						7	5	3	2	7	10	7	10	5	10	14	20	7	2	10	0	4.8	8.4	10.6	5.95		15
R	R_dR_112033	R_dR_112033_3	Physconia grisea	5			2	3											10		5	5	10	2	0	0	6	2		7
R	R_dR_112033	R_dR_112033_3	Punctelia jeckeri																	1				0	0	0	0.2	0.05		1
R	R_dR_112033	R_dR_112033_3	Orthotrichum affine																				5	0	0	0	1	0.25		1
R	R_dR_112033	R_dR_112033_3	Parmelia sulcata		3	5		3		5														2.2	1	0	0	0.8		4
R	R_dR_112033	R_dR_112033_3	Lecanora expallens			1																		0.2	0	0	0	0.05		1
R	R_dR_112033	R_dR_112033_3	Lecanora chlarotera				2																	0.4	0	0	0	0.1		1
R	R_dR_112033	R_dR_112033_3	Bark	45	47	49	56	27	79	54	53	71	49	25	31	23	42	14	0	32	6	23	2	44.8	61.2	27	12.6	36.4		19
R	R_dR_108916	R_dR_108916_1	Physcia adscendens	3	3	5	5	7	15	10	7	7	5	35	20	20	25	25	25	30	30	20	30	4.6	8.8	25	27	16.35		20
R	R_dR_108916	R_dR_108916_1	Phaeophyscia orbicularis											10	15	7	10	5	5	15	15	10	10	0	0	9.4	11	5.1		10
R	R_dR_108916	R_dR_108916_1	Candelaria concolor	2	5	2	3	3	1	1	3			5	5	2	7	1	5	5	5	5	3	3	1	4	4.6	3.15		18
R	R_dR_108916	R_dR_108916_1	Punctelia subrudecta			10	10							3	3									4	0	1.2	0	1.3		4
R	R_dR_108916	R_dR_108916_1	Hyperphyscia adglutinata		10	5	20	20			2			7	5			5	10	5	10	5	5	11	0.4	3.4	7	5.45		13
R	R_dR_108916	R_dR_108916_1	Apatococcus ammoniophilus			20								1		2	1		5					4	0	0.8	1	1.45		5
R	R_dR_108916	R_dR_108916_1	Physcia tenella	65	60	30	40	40						3	5									47	0	1.6	0	12.15		7
R	R_dR_108916	R_dR_108916_1	Orthotrichum sp.												1						3			0	0	0.2	0.6	0.2		2
R	R_dR_108916	R_dR_108916_1	Melanelixia subaurifera															2				3	3	0	0	0.4	1.2	0.4		3
A	A_Y_26375	A_Y_26375_2	Amandinea punctata			5						2			1									1	0.4	0.2	0	0.4		3
R	R_dR_108916	R_dR_108916_1	Xanthoria parietina	1															15	15				0.2	0	0	6	1.55		3
R	R_dR_108916	R_dR_108916_1	Evernia prunastri																1					0	0	0	0.2	0.05		1
R	R_dR_108916	R_dR_108916_1	Physconia grisea																				2	0	0	0	0.4	0.1		1
R	R_dR_108916	R_dR_108916_1	Flavoparmelia soredians	1																				0.2	0	0	0	0.05		1
R	R_dR_108916	R_dR_108916_1	Orthotrichum affine				5																	1	0	0	0	0.25		1
R	R_dR_108916	R_dR_108916_1	Melanohalea elegantula					4																0.8	0	0	0	0.2		1
R	R_dR_108916	R_dR_108916_1	Bark	28	22	28	17	26	84	89	88	93	95	36	46	69	57	60	24	15	17	42	27	24.2	89.8	53.6	25	48.15		20
R	R_dR_108916	R_dR_108916_2	Physcia adscendens	5	5	3	10	5	15	25	10	5	15	20	20	20	20	10	10	15	10	15	15	5.6	14	18	13	12.65		20
R	R_dR_108916	R_dR_108916_2	Phaeophyscia orbicularis				5							50	40	30	60	70	5					1	0	50	1	13		7
R	R_dR_108916	R_dR_108916_2	Hyperphyscia adglutinata				5							10	20	15	5	10		5	10			1	0	12	3	4		8
R	R_dR_108916	R_dR_108916_2	Candelaria concolor	7	3	5	2	7	5	5	3	5	2	1	1	1	1	3	3	3	2	7	5	4.8	4	1.4	4	3.55		20
R	R_dR_108916	R_dR_108916_2	Punctelia subrudecta						2			2				15	5			5				0	0.8	4	1	1.45		5
R	R_dR_108916	R_dR_108916_2	Flavoparmelia soredians														2		1	1		5	2	0	0	0.4	1.8	0.55		5
R	R_dR_108916	R_dR_108916_2	Xanthoria parietina															1		2	3	2	2	0	0	0.2	1.8	0.5		5
R	R_dR_108916	R_dR_108916_2	Punctelia borreri	5	5	10	5	3											20	15	15	25	20	5.6	0	0	19	6.15		10
R	R_dR_108916	R_dR_108916_2	Candelariella xanthostigma																3					0	0	0	0.6	0.15		1
R	R_dR_108916	R_dR_108916_2	Apatococcus ammoniophilus	10	10	15	7	15											5	7	10		10	11.4	0	0	6.4	4.45		9
R	R_dR_108916	R_dR_108916_2	Phaeophyscia nigricans																2					0	0	0	0.4	0.1		1
R	R_dR_108916	R_dR_108916_2	Candelariella reflexa		3			3											3	2	3	3	3	1.2	0	0	2.8	1		7
R	R_dR_108916	R_dR_108916_2	Melanelixia subaurifera																			3	2	0	0	0	1	0.25		2
R	R_dR_108916	R_dR_108916_2	Physcia tenella	15	10	10			10	15		10												7	7	0	0	3.5		6
R	R_dR_108916	R_dR_108916_2	Bark	58	64	57	66	67	68	55	87	78	83	19	19	19	7	6	48	45	47	40	41	62.4	74.2	14	44.2	48.7		20
R	R_dR_108916	R_dR_108916_3	Physcia adscendens	15	5	5	5	7	30	25	30	20	10	15	10	10	15	15	15	10	5	10		7.4	23	13	8	12.85		19
R	R_dR_108916	R_dR_108916_3	Physcia tenella											2	5			10	15	5				0	0	3.4	4	1.85		5
R	R_dR_108916	R_dR_108916_3	Candelaria concolor	5	5	5	5	7	3	3	3	2	2		3	1	3		5	7	10	5	20	5.4	2.6	1.4	9.4	4.7		18
R	R_dR_108916	R_dR_108916_3	Xanthoria parietina						5			5	3	1		5	5		1			1		0	2.6	2.2	0.4	1.3		8
A	A_Y_29821	A_Y_29821_3	Amandinea punctata											20	5	5	5	3	5				3	0	0	7.6	1.6	2.3		7
R	R_dR_108916	R_dR_108916_3	Phaeophyscia orbicularis	5		5	5	1		2			1		3	5		5	10	10	10	5		3.2	0.6	2.6	7	3.35		13
R	R_dR_108916	R_dR_108916_3	Hypotrachyna revoluta																3	1				0	0	0	0.8	0.2		2
R	R_dR_108916	R_dR_108916_3	Punctelia borreri		10														5		15	5	5	2	0	0	6	2		5
R	R_dR_108916	R_dR_108916_3	Apatococcus ammoniophilus	15	15	10	25	25											10	10	10	15	15	18	0	0	12	7.5		10
R	R_dR_108916	R_dR_108916_3	Hyperphyscia adglutinata																5					0	0	0	1	0.25		1
R	R_dR_108916	R_dR_108916_3	Bacidina adastra																1					0	0	0	0.2	0.05		1
R	R_dR_108916	R_dR_108916_3	Punctelia subrudecta																	2		5		0	0	0	1.4	0.35		2
R	R_dR_108916	R_dR_108916_3	Grimmia pulvinata																		20		10	0	0	0	6	1.5		2
R	R_dR_108916	R_dR_108916_3	Parmelia sulcata																		2			0	0	0	0.4	0.1		1
R	R_dR_108916	R_dR_108916_3	Candelariella reflexa	5	3	2	3	1														5		2.8	0	0	1	0.95		6
R	R_dR_108916	R_dR_108916_3	Bryum capillare																				5	0	0	0	1	0.25		1
R	R_dR_108916	R_dR_108916_3	Lecanora barkmaniana																				15	0	0	0	3	0.75		1
R	R_dR_108916	R_dR_108916_3	Melanelixia subaurifera	5																				1	0	0	0	0.25		1
R	R_dR_108916	R_dR_108916_3	Punctelia jeckeri					5																1	0	0	0	0.25		1
R	R_dR_108916	R_dR_108916_3	Melanohalea exasperatula					5																1	0	0	0	0.25		1
R	R_dR_108916	R_dR_108916_3	Bark	45	62	68	50	46	62	70	67	73	84	82	69	64	67	65	20	48	18	46	23	54.2	71.2	69.4	31	56.45		20
R	R_dR_114026	R_dR_114026_1	Physcia adscendens						5					10	10	10	5	10	20	10	5	5	5	0	1	9	9	4.75		11
R	R_dR_114026	R_dR_114026_1	Xanthoria parietina									1			1				5	5	10	10		0	0.2	0.2	6	1.6		6
R	R_dR_114026	R_dR_114026_1	Hyperphyscia adglutinata						20	5	10	10	20					2	10					0	13	0.4	2	3.85		7
R	R_dR_114026	R_dR_114026_1	Apatococcus ammoniophilus						5										30	30	40	50	55	0	1	0	41	10.5		6
R	R_dR_114026	R_dR_114026_1	Dicranoweisia cirrata																		5		2	0	0	0	1.4	0.35		2
R	R_dR_114026	R_dR_114026_1	Syntrichia papillosa																		10	15	5	0	0	0	6	1.5		3
R	R_dR_114026	R_dR_114026_1	Grimmia pulvinata																			5		0	0	0	1	0.25		1
R	R_dR_114026	R_dR_114026_1	Candelaria concolor						2															0	0.4	0	0	0.1		1
A	A_Y_33205	A_Y_33205_1	Amandinea punctata											1	1					2			5	0	0	0.4	1.4	0.45		4
R	R_dR_114026	R_dR_114026_1	Bark	100	100	100	100	100	68	94	87	89	75	90	89	90	95	88	35	55	30	15	33	100	82.6	90.4	33.6	76.65		20
R	R_dR_114026	R_dR_114026_2	Hyperphyscia adglutinata	5	5									40	50	45	45	60	65	60	60	55	55	2	0	48	59	27.25		12
R	R_dR_114026	R_dR_114026_2	Apatococcus ammoniophilus	10	15	10	2		40	50	40	35	25	10	10	10	20	25	20	25	20	25	25	7.4	38	15	23	20.85		19
R	R_dR_114026	R_dR_114026_2	Physcia adscendens														5					5	5	0	0	1	2	0.75		3
R	R_dR_114026	R_dR_114026_2	Bryum capillare																			5		0	0	0	1	0.25		1
R	R_dR_114026	R_dR_114026_2	Xanthoria parietina						1															0	0.2	0	0	0.05		1
R	R_dR_114026	R_dR_114026_2	Bark	85	80	90	98	100	59	50	60	65	75	50	40	45	30	15	15	15	20	10	15	90.6	61.8	36	15	50.85		20
R	R_dR_114026	R_dR_114026_3	Candelaria concolor	1	2	5	2		10	5	1	1	1	2	1	1	1	1	5	7	5	10	5	2	3.6	1.2	6.4	3.3		19
R	R_dR_114026	R_dR_114026_3	Physcia adscendens		2		1	1	5	3			2	5	7	10	10	10						0.8	2	8.4	0	2.8		11
R	R_dR_114026	R_dR_114026_3	Phaeophyscia orbicularis		2				5	5					2		5	5	10	5		5		0.4	2	2.4	4	2.2		9
R	R_dR_114026	R_dR_114026_3	Hyperphyscia adglutinata	1	2	2	1	1	5	3	3	3							10	10	20	20	25	1.4	2.8	0	17	5.3		14
R	R_dR_114026	R_dR_114026_3	Apatococcus ammoniophilus								2	2												0	0.8	0	0	0.2		2
R	R_dR_114026	R_dR_114026_3	Bark	98	92	93	96	98	75	84	94	94	97	93	90	89	84	84	75	78	75	65	70	95.4	88.8	88	72.6	86.2		20
R	R_O_118570	R_O_118570_1	Candelaria concolor	5	3	3	5	3	5	5	3	15	15	20	15	10	15	20	10	15	5	10	15	3.8	8.6	16	11	9.85		20
R	R_O_118570	R_O_118570_1	Xanthoria parietina			1			5		1			5	5	15	5	3	1	1	5	5		0.2	1.2	6.6	2.4	2.6		12
R	R_O_118570	R_O_118570_1	Physcia adscendens						5	3	3	1	5	10	10	15	5	5						0	3.4	9	0	3.1		10
R	R_O_118570	R_O_118570_1	Orthotrichum affine											5					3					0	0	1	0.6	0.4		2
R	R_O_118570	R_O_118570_1	Lecanora chlarotera												3									0	0	0.6	0	0.15		1
R	R_O_118570	R_O_118570_1	Lecidella elaeochroma											3										0	0	0.6	0	0.15		1
R	R_O_118570	R_O_118570_1	Phaeophyscia orbicularis	15		3	3	3	10	15	5	10	25	10	10	5	10	5	30	40	50	40	40	4.8	13	8	40	16.45		19
R	R_O_118570	R_O_118570_1	Syntrichia papillosa											5										0	0	1	0	0.25		1
R	R_O_118570	R_O_118570_1	Hyperphyscia adglutinata	5	3	3	2	3	5	5	15	20	25	1					30	20	15	20	15	3.2	14	0.2	20	9.35		16
R	R_O_118570	R_O_118570_1	Orthotrichum diaphanum												3			3	15	20	10		5	0	0	1.2	10	2.8		6
A	A_Y_33205	A_Y_33205_2	Amandinea punctata								2	2	3	1	2	5	7	10	1	1				0	1.4	5	0.4	1.7		10
R	R_O_118570	R_O_118570_1	Apatococcus ammoniophilus									5	5											0	2	0	0	0.5		2
R	R_O_118570	R_O_118570_1	Bark	75	94	90	90	91	70	69	73	49	25	41	54	55	55	54	11	4	15	25	25	88	57.2	51.8	16	53.25		20
R	R_O_118570	R_O_118570_2	Physcia adscendens	5	7		5	5	20	20	15	15	10	10	10	15	20	15	5	5	5	3	5	4.4	16	14	4.6	9.75		19
R	R_O_118570	R_O_118570_2	Candelaria concolor	5	5	3	3	2	15	20	5	5	7	40	15	20	15	25	3	7	10	3	3	3.6	10.4	23	5.2	10.55		20
R	R_O_118570	R_O_118570_2	Phaeophyscia orbicularis	5	5	5		5	5		5	5	3	20	15	25	20	15	10	10	10	5	5	4	3.6	19	8	8.65		18
A	A_Y_33205	A_Y_33205_3	Amandinea punctata																10	2	2	5	7	0	0	0	5.2	1.3		5
R	R_O_118570	R_O_118570_2	Hyperphyscia adglutinata	65	65	75	75	75											3	5	5	10	15	71	0	0	7.6	19.65		10
R	R_O_118570	R_O_118570_2	Xanthoria parietina							5	50	30	10		7	15	5	20	5	5	5			0	19	9.4	3	7.85		11
R	R_O_118570	R_O_118570_2	Orthotrichum diaphanum	5				3											15	10	7	7	5	1.6	0	0	8.8	2.6		7
R	R_O_118570	R_O_118570_2	Physconia grisea								5	5	10											0	4	0	0	1		3
R	R_O_118570	R_O_118570_2	Orthotrichum affine						5															0	1	0	0	0.25		1
R	R_O_118570	R_O_118570_2	Bark	15	18	17	17	10	55	55	20	40	60	25	48	25	40	25	59	58	58	72	67	15.4	46	32.6	62.8	39.2		20
R	R_O_118570	R_O_118570_3	Candelaria concolor	15	10	10	20	10	70	70	70	60	60	50	50	50	30	35	30	30	40	35	20	13	66	43	31	38.25		20
R	R_O_118570	R_O_118570_3	Xanthoria parietina						5				25		15	10		10	10	20	10	15	20	0	6	7	15	7		10
R	R_O_118570	R_O_118570_3	Physcia adscendens	5	5	7	7	5		5	5	3	5	5	7	7	5	7	20	15	5	5	5	5.8	3.6	6.2	10	6.4		19
R	R_O_118570	R_O_118570_3	Phaeophyscia orbicularis	10	10	15	10	5						10	10	5	5	7	5			5	5	10	0	7.4	3	5.1		13
R	R_O_118570	R_O_118570_3	Punctelia jeckeri														30	20						0	0	10	0	2.5		2
R	R_O_118570	R_O_118570_3	Physconia grisea															15	5	5	3		3	0	0	3	3.2	1.55		5
R	R_O_118570	R_O_118570_3	Syntrichia papillosa								3	3	3		5	5	5							0	1.8	3	0	1.2		6
R	R_O_118570	R_O_118570_3	Orthotrichum diaphanum	10	5	1			10	10	5	5	3	2	5	3	3	5	5	5	5	3	7	3.2	6.6	3.6	5	4.6		18
R	R_O_118570	R_O_118570_3	Orthotrichum affine														5			5				0	0	1	1	0.5		2
A	A_Y_45020	A_Y_45020_1	Amandinea punctata						2	5	2	3	6	5	3	1			1	3	3	10		0	3.6	1.8	3.4	2.2		12
R	R_O_118570	R_O_118570_3	Hyperphyscia adglutinata	5	3	3	5	7																4.6	0	0	0	1.15		5
R	R_O_118570	R_O_118570_3	Bark	45	67	59	53	70	15	15	17	29	4	33	8	20	17	1	25	20	37	37	40	58.8	16	15.8	31.8	30.6		20
L	L_Y_3986	L_Y_3986_1	Punctelia jeckeri											10	4	5								0	0	3.8	0	0.95		3
L	L_Y_3986	L_Y_3986_1	Hypotrachyna revoluta											5			5							0	0	2	0	0.5		2
L	L_Y_3986	L_Y_3986_1	Hyperphyscia adglutinata											5	10	10	10	20	1					0	0	11	0.2	2.8		6
L	L_Y_3986	L_Y_3986_1	Physcia adscendens	3		7		3	1	1	1	1	3	7	5	10		5	15	15	15	10	5	2.6	1.4	5.4	12	5.35		17
L	L_Y_3986	L_Y_3986_1	Physcia tenella				10	1				5	3	3	5	20	30	30			10			2.2	1.6	17.6	2	5.85		10
L	L_Y_3986	L_Y_3986_1	Candelaria concolor											2	2	3	5	5			5			0	0	3.4	1	1.1		6
L	L_Y_3986	L_Y_3986_1	Xanthoria parietina												10		5		2	5	1			0	0	3	1.6	1.15		5
L	L_Y_3986	L_Y_3986_1	Phaeophyscia orbicularis											2		2		5			7			0	0	1.8	1.4	0.8		4
L	L_Y_3986	L_Y_3986_1	Parmelia sulcata												20	40	35	25						0	0	24	0	6		4
L	L_Y_3986	L_Y_3986_1	Physconia grisea												10									0	0	2	0	0.5		1
L	L_Y_3986	L_Y_3986_1	Punctelia subrudecta													3								0	0	0.6	0	0.15		1
L	L_Y_3986	L_Y_3986_1	Flavoparmelia soredians													5		2						0	0	1.4	0	0.35		2
L	L_Y_3986	L_Y_3986_1	Punctelia borreri															5			1			0	0	1	0.2	0.3		2
L	L_Y_3986	L_Y_3986_1	Lecanora compallens																10	7	7	3		0	0	0	5.4	1.35		4
L	L_Y_3986	L_Y_3986_1	Lecania cyrtella																1					0	0	0	0.2	0.05		1
L	L_Y_3986	L_Y_3986_1	Catillaria nigroclavata																	1				0	0	0	0.2	0.05		1
L	L_Y_3986	L_Y_3986_1	Lecanora dispersa																	1				0	0	0	0.2	0.05		1
L	L_Y_3986	L_Y_3986_1	Candelariella reflexa																	2				0	0	0	0.4	0.1		1
L	L_Y_3986	L_Y_3986_1	Melanelixia subaurifera																				1	0	0	0	0.2	0.05		1
A	A_Y_45020	A_Y_45020_2	Amandinea punctata																	3		3		0	0	0	1.2	0.3		2
L	L_Y_3986	L_Y_3986_1	Lecanora expallens	1		1						1												0.4	0.2	0	0	0.15		3
L	L_Y_3986	L_Y_3986_1	Bark	96	100	92	90	96	99	99	99	93	94	66	34	2	10	3	71	69	54	87	91	94.8	96.8	23	74.4	72.25		20
L	L_Y_3986	L_Y_3986_2	Phaeophyscia orbicularis		3				5	5	1		2	7	3	15	20	25		3	20	25	25	0.6	2.6	14	14.6	7.95		14
L	L_Y_3986	L_Y_3986_2	Hyperphyscia adglutinata							1	1			5		3								0	0.4	1.6	0	0.5		4
L	L_Y_3986	L_Y_3986_2	Physcia adscendens	5	5	2	7	7	40		5	3	10	7		5	5	7		5	15	10	5	5.2	11.6	4.8	7	7.15		17
L	L_Y_3986	L_Y_3986_2	Physcia tenella	5				3	20	15			25	5		3					5	5	5	1.6	12	1.6	3	4.55		10
L	L_Y_3986	L_Y_3986_2	Physconia grisea											5	2					1	5	5	5	0	0	1.4	3.2	1.15		6
L	L_Y_3986	L_Y_3986_2	Candelaria concolor	2		1			3					1		2	5	7			2	5	1	0.6	0.6	3	1.6	1.45		10
L	L_Y_3986	L_Y_3986_2	Xanthoria parietina				1	3			1		2			10	1							0.8	0.6	2.2	0	0.9		6
L	L_Y_3986	L_Y_3986_2	Lecanora expallens					1	4				2	7			1					1		0.2	1.2	1.6	0.2	0.8		6
L	L_Y_3986	L_Y_3986_2	Bacidina adastra	5																				1	0	0	0	0.25		1
L	L_Y_3986	L_Y_3986_2	Candelariella reflexa	1																				0.2	0	0	0	0.05		1
L	L_Y_3986	L_Y_3986_2	Flavoparmelia soredians						1															0	0.2	0	0	0.05		1
L	L_Y_3986	L_Y_3986_2	Lecanora carpinea								1													0	0.2	0	0	0.05		1
L	L_Y_3986	L_Y_3986_2	Catillaria nigroclavata									1												0	0.2	0	0	0.05		1
L	L_Y_3986	L_Y_3986_2	Bark	82	92	97	92	86	27	79	91	96	59	63	95	62	68	61	100	91	53	49	59	89.8	70.4	69.8	70.4	75.1		20
L	L_Y_3986	L_Y_3986_3	Punctelia subrudecta									1		15	15	5	5	10						0	0.2	10	0	2.55		6
L	L_Y_3986	L_Y_3986_3	Flavoparmelia soredians				3							20	35	20	25	15						0.6	0	23	0	5.9		6
L	L_Y_3986	L_Y_3986_3	Phaeophyscia orbicularis								3			7	3	15	10	7						0	0.6	8.4	0	2.25		6
L	L_Y_3986	L_Y_3986_3	Hyperphyscia adglutinata						5	10	10	30	30	5	10	15	29	25						0	17	16.8	0	8.45		10
L	L_Y_3986	L_Y_3986_3	Candelaria concolor			1	5	3	2	5	2	5	5	5	5	5	7	5						1.8	3.8	5.4	0	2.75		13
L	L_Y_3986	L_Y_3986_3	Xanthoria parietina	1	1	2				3	5				2	3		5			1		1	0.8	1.6	2	0.4	1.2		10
L	L_Y_3986	L_Y_3986_3	Physcia adscendens		15	5	7	10							10	10	5	5						7.4	0	6	0	3.35		8
L	L_Y_3986	L_Y_3986_3	Physconia grisea						2							5	3							0	0.4	1.6	0	0.5		3
L	L_Y_3986	L_Y_3986_3	Punctelia jeckeri													15	10	15						0	0	8	0	2		3
L	L_Y_3986	L_Y_3986_3	Evernia prunastri				2		5		2	7				5								0.4	2.8	1	0	1.05		5
L	L_Y_3986	L_Y_3986_3	Physcia caesia														5							0	0	1	0	0.25		1
A	A_Y_45020	A_Y_45020_3	Amandinea punctata						3	3	4	4	5	5	5	5								0	3.8	3	0	1.7		8
L	L_Y_3986	L_Y_3986_3	Lecanora expallens	2	2	3	1	2	2	1									2	2	3	1	2	2	0.6	0	2	1.15		12
L	L_Y_3986	L_Y_3986_3	Physcia tenella	35	30	40	35	40	5	5	5	15	20											36	10	0	0	11.5		10
L	L_Y_3986	L_Y_3986_3	Melanelixia subaurifera	1	1	1						5												0.6	1	0	0	0.4		4
L	L_Y_3986	L_Y_3986_3	Parmelia sulcata									2												0	0.4	0	0	0.1		1
L	L_Y_3986	L_Y_3986_3	Bark	61	50	47	45	45	79	76	73	35	45	48	20	2	0	13	98	98	96	99	97	49.6	61.6	16.6	97.6	56.35		19
A	A_Y_59511	A_Y_59511_1	Amandinea punctata												3		3	5	5	5	10	5	5	0	0	2.2	6	2.05		8
L	L_Y_6111	L_Y_6111_1	Phaeophyscia orbicularis	5	5	5	3	3		5		5		5	3	7	5	20	20	5	5	8		4.2	2	8	7.6	5.45		16
L	L_Y_6111	L_Y_6111_1	Physcia adscendens	20			10	10	10	5	5	3	5	15	15	15	10	10	10	3		8		8	5.6	13	4.2	7.7		16
L	L_Y_6111	L_Y_6111_1	Candelaria concolor	5	7	10	7	5	3	3	3			1	1	1		2	10	7	7	7	7	6.8	1.8	1	7.6	4.3		17
L	L_Y_6111	L_Y_6111_1	Hyperphyscia adglutinata			15	15	15						3	10	5	10	10	5	7	10	8	10	9	0	7.6	8	6.15		13
L	L_Y_6111	L_Y_6111_1	Orthotrichum sp.	2											10	5	2				3	8		0.4	0	3.4	2.2	1.5		6
L	L_Y_6111	L_Y_6111_1	Physconia grisea	20	20										3				3	15	7	15	20	8	0	0.6	12	5.15		8
L	L_Y_6111	L_Y_6111_1	Lecanora expallens						2							1								0	0.4	0.2	0	0.15		2
L	L_Y_6111	L_Y_6111_1	Physcia aipolia														5							0	0	1	0	0.25		1
L	L_Y_6111	L_Y_6111_1	Syntrichia papillosa														3							0	0	0.6	0	0.15		1
L	L_Y_6111	L_Y_6111_1	Orthotrichum affine														3	2		5			5	0	0	1	2	0.75		4
L	L_Y_6111	L_Y_6111_1	Ulota sp.																5					0	0	0	1	0.25		1
L	L_Y_6111	L_Y_6111_1	Syntrichia laevipila																10					0	0	0	2	0.5		1
L	L_Y_6111	L_Y_6111_1	Physcia caesia					5											15	10	5	15	25	1	0	0	14	3.75		6
L	L_Y_6111	L_Y_6111_1	Flavoparmelia soredians																2	5	5			0	0	0	2.4	0.6		3
L	L_Y_6111	L_Y_6111_1	Punctelia borreri			5													5					1	0	0	1	0.5		2
L	L_Y_6111	L_Y_6111_1	Parmelia sulcata																7	10				0	0	0	3.4	0.85		2
L	L_Y_6111	L_Y_6111_1	Punctelia subrudecta		5					5									3	3				1	1	0	1.2	0.8		4
L	L_Y_6111	L_Y_6111_1	Xanthoria calcicola																	7				0	0	0	1.4	0.35		1
L	L_Y_6111	L_Y_6111_1	Syntrichia papillosa																	2	10	10	7	0	0	0	5.8	1.45		4
L	L_Y_6111	L_Y_6111_1	Dicranoweisia cirrata																	2	2	5	2	0	0	0	2.2	0.55		4
L	L_Y_6111	L_Y_6111_1	Physcia dubia																			15		0	0	0	3	0.75		1
L	L_Y_6111	L_Y_6111_1	Punctelia jeckeri	17	10	20	10	30													10			17.4	0	0	2	4.85		6
L	L_Y_6111	L_Y_6111_1	Grimmia pulvinata																				3	0	0	0	0.6	0.15		1
L	L_Y_6111	L_Y_6111_1	Hypnum cupressiforme	5																				1	0	0	0	0.25		1
L	L_Y_6111	L_Y_6111_1	Bacidina adastra	5	5	1	1	1																2.6	0	0	0	0.65		5
L	L_Y_6111	L_Y_6111_1	Xanthoria parietina	3																				0.6	0	0	0	0.15		1
L	L_Y_6111	L_Y_6111_1	Hypotrachyna revoluta	5																				1	0	0	0	0.25		1
L	L_Y_6111	L_Y_6111_1	Lecanora chlarotera						2															0	0.4	0	0	0.1		1
L	L_Y_6111	L_Y_6111_1	Lepraria incana	2	5																			1.4	0	0	0	0.35		2
L	L_Y_6111	L_Y_6111_1	Homalothecium sericeum		2	3		3																1.6	0	0	0	0.4		3
L	L_Y_6111	L_Y_6111_1	Physcia tenella		20	20	20	25	25	20	15	15	20											17	19	0	0	9		9
L	L_Y_6111	L_Y_6111_1	Apatococcus ammoniophilus	5	5	10	10																	6	0	0	0	1.5		4
L	L_Y_6111	L_Y_6111_1	Frullania dilatata	5	5																			2	0	0	0	0.5		2
L	L_Y_6111	L_Y_6111_1	Bryum capillare			5																		1	0	0	0	0.25		1
L	L_Y_6111	L_Y_6111_1	Bark	1	11	6	24	3	38	37	47	52	55	46	28	31	37	31	5	16	36	1	21	9	45.8	34.6	15.8	26.3		20
L	L_Y_6111	L_Y_6111_2	Xanthoria parietina									5		2			2							0	1	0.8	0	0.45		3
L	L_Y_6111	L_Y_6111_2	Phaeophyscia orbicularis						10	5	10	15	20	7	15	15	10	15					5	0	12	12.4	1	6.35		11
L	L_Y_6111	L_Y_6111_2	Hyperphyscia adglutinata		5	3			25	35	30	30	35	7	20	20	35	35						1.6	31	23.4	0	14		12
L	L_Y_6111	L_Y_6111_2	Physcia adscendens	5	15	15	5	5		20	15	10	15	15				15		20		25	25	9	12	6	14	10.25		14
L	L_Y_6111	L_Y_6111_2	Bryum capillare											3						10				0	0	0.6	2	0.65		2
L	L_Y_6111	L_Y_6111_2	Orthotrichum sp.											3	3				5					0	0	1.2	1	0.55		3
L	L_Y_6111	L_Y_6111_2	Punctelia subrudecta												15	25	30	10	20	5				0	0	16	5	5.25		6
L	L_Y_6111	L_Y_6111_2	Grimmia pulvinata												3									0	0	0.6	0	0.15		1
L	L_Y_6111	L_Y_6111_2	Hypnum cupressiforme												3				7					0	0	0.6	1.4	0.5		2
L	L_Y_6111	L_Y_6111_2	Catillaria nigroclavata															10	5					0	0	2	1	0.75		2
L	L_Y_6111	L_Y_6111_2	Parmelia sulcata																	5	20	5		0	0	0	6	1.5		3
L	L_Y_6111	L_Y_6111_2	Physconia grisea																10				35	0	0	0	9	2.25		2
L	L_Y_6111	L_Y_6111_2	Evernia prunastri																5					0	0	0	1	0.25		1
L	L_Y_6111	L_Y_6111_2	Hypogymnia tubulosa																5					0	0	0	1	0.25		1
L	L_Y_6111	L_Y_6111_2	Melanelixia subaurifera																3	3				0	0	0	1.2	0.3		2
A	A_Y_59511	A_Y_59511_2	Amandinea punctata	2	2	2	2	2						5	2	4	6	5	5	5	3	2	4	2	0	4.4	3.8	2.55		15
L	L_Y_6111	L_Y_6111_2	Candelaria concolor	3	5	5		2				3												3	0.6	0	0	0.9		5
L	L_Y_6111	L_Y_6111_2	Lecanora expallens				5																	1	0	0	0	0.25		1
L	L_Y_6111	L_Y_6111_2	Physcia tenella						10	5		5												0	4	0	0	1		3
L	L_Y_6111	L_Y_6111_2	Bark	92	75	77	90	93	55	25	35	17	20	63	41	40	23	15	40	57	75	60	20	85.4	30.4	36.4	50.4	50.65		20
L	L_Y_6111	L_Y_6111_3	Grimmia pulvinata											5	5									0	0	2	0	0.5		2
L	L_Y_6111	L_Y_6111_3	Bryum argenteum											10	15									0	0	5	0	1.25		2
L	L_Y_6111	L_Y_6111_3	Physconia grisea	5	10	10	15	20						10	25	15	10	10	15	10	7	10	13	12	0	14	11	9.25		15
L	L_Y_6111	L_Y_6111_3	Orthotrichum affine											5	5					10	2			0	0	2	2.4	1.1		4
L	L_Y_6111	L_Y_6111_3	Hypnum cupressiforme					5						20	10							15	5	1	0	6	4	2.75		5
L	L_Y_6111	L_Y_6111_3	Dicranoweisia cirrata											3							20	20	5	0	0	0.6	9	2.4		4
L	L_Y_6111	L_Y_6111_3	Candelaria concolor	2	2	1	1	1						7	5	10	10	10	5	10	5	5	7	1.4	0	8.4	6.4	4.05		15
L	L_Y_6111	L_Y_6111_3	Xanthoria parietina	2										1										0.4	0	0.2	0	0.15		2
L	L_Y_6111	L_Y_6111_3	Physcia adscendens	35	30	10	5	15						10	5				20	10	10	10	15	19	0	3	13	8.75		12
L	L_Y_6111	L_Y_6111_3	Hyperphyscia adglutinata			3	5	3						10	10	20	20	15	10	10	10	15	10	2.2	0	15	11	7.05		13
L	L_Y_6111	L_Y_6111_3	Phaeophyscia orbicularis											10	5	10	20	15	10	10	10	5	5	0	0	12	8	5		10
A	A_Y_59511	A_Y_59511_3	Amandinea punctata											5	5	7	3			5	7	3	4	0	0	4	3.8	1.95		8
L	L_Y_6111	L_Y_6111_3	Orthotrichum diaphanum													10	5							0	0	3	0	0.75		2
L	L_Y_6111	L_Y_6111_3	Physcia caesia																5					0	0	0	1	0.25		1
L	L_Y_6111	L_Y_6111_3	Apatococcus ammoniophilus																10		10	10	5	0	0	0	7	1.75		4
L	L_Y_6111	L_Y_6111_3	Physcia dubia																	20	10	5		0	0	0	7	1.75		3
L	L_Y_6111	L_Y_6111_3	Lecanora expallens	5	2	1		1																1.8	0	0	0	0.45		4
L	L_Y_6111	L_Y_6111_3	Bark	51	56	75	74	55	100	100	100	100	100	4	10	25	35	45	15	10	11	0	25	62.2	100	23.8	12.2	49.55		19
L	L_B_0818	L_B_0818_1	Amandinea punctata	5	5	3								10	7	10	20	15	10	15	10	25	10	2.6	0	12.4	14	7.25		13
L	L_B_0818	L_B_0818_1	Candelaria concolor	1	1	1		1	1	1			1	1	2	2	1	1	1	3	2	3	5	0.8	0.6	1.4	2.8	1.4		17
L	L_B_0818	L_B_0818_1	Xanthoria parietina	1		2	1		1	1	5	2	20	1	2	1	1	1	2		1	3	5	0.8	5.8	1.2	2.2	2.5		17
L	L_B_0818	L_B_0818_1	Physcia adscendens	15	10	12	5	5	5	7	10	15	15	60	35	50	35	50	20	30	25	20	20	9.4	10.4	46	23	22.2		20
L	L_B_0818	L_B_0818_1	Lecidella elaeochroma														10						15	0	0	2	3	1.25		2
L	L_B_0818	L_B_0818_1	Melanelixia subaurifera																5					0	0	0	1	0.25		1
L	L_B_0818	L_B_0818_1	Parmelia sulcata																5					0	0	0	1	0.25		1
L	L_B_0818	L_B_0818_1	Phaeophyscia orbicularis																		1			0	0	0	0.2	0.05		1
L	L_B_0818	L_B_0818_1	Candelariella reflexa	10	10	7	3		1	2	3	3	3								5	5	5	6	2.4	0	3	2.85		12
L	L_B_0818	L_B_0818_1	Hyperphyscia adglutinata		7	10					5		3									5		3.4	1.6	0	1	1.5		5
L	L_B_0818	L_B_0818_1	Lecanora chlarotera																				3	0	0	0	0.6	0.15		1
L	L_B_0818	L_B_0818_1	Lecanora expallens	1	1	1																		0.6	0	0	0	0.15		3
L	L_B_0818	L_B_0818_1	Bacidina adastra		1			4																1	0	0	0	0.25		2
L	L_B_0818	L_B_0818_1	Bark	67	65	64	91	90	92	89	77	80	58	28	54	37	33	33	57	52	56	39	37	75.4	79.2	37	48.2	59.95		20
L	L_B_0818	L_B_0818_2	Amandinea punctata			3			3					50	20	25	45	70		2	2	3	4	0.6	0.6	42	2.2	11.35		11
L	L_B_0818	L_B_0818_2	Candelaria concolor	3	3	3	2	3	1	1	1	2	2	2	3	5	5	5	2	5	3	3	5	2.8	1.4	4	3.6	2.95		20
L	L_B_0818	L_B_0818_2	Xanthoria parietina	3	3	1		1		1		1			5				1	3	1			1.6	0.4	1	1	1		10
L	L_B_0818	L_B_0818_2	Physcia adscendens	30	30	20	25	20	20	15	10	10	5	15	15	20	25	15	60	55	50	50	50	25	12	18	53	27		20
L	L_B_0818	L_B_0818_2	Punctelia subrudecta											2	2									0	0	0.8	0	0.2		2
L	L_B_0818	L_B_0818_2	Phaeophyscia orbicularis											2			1							0	0	0.6	0	0.15		2
L	L_B_0818	L_B_0818_2	Lecanora barkmaniana												1	1								0	0	0.4	0	0.1		2
L	L_B_0818	L_B_0818_2	Melanelixia subaurifera														1							0	0	0.2	0	0.05		1
L	L_B_0818	L_B_0818_2	Flavoparmelia soredians																2			5		0	0	0	1.4	0.35		2
L	L_B_0818	L_B_0818_2	Candelariella reflexa	5	3	2	1	1		1		1	1						2	3	3	3	1	2.4	0.6	0	2.4	1.35		13
L	L_B_0818	L_B_0818_2	Lecanora expallens	1							1													0.2	0.2	0	0	0.1		2
L	L_B_0818	L_B_0818_2	Lecidella elaeochroma			10																		2	0	0	0	0.5		1
L	L_B_0818	L_B_0818_2	Bark	58	61	61	72	75	76	82	88	86	92	29	54	49	23	10	33	32	41	36	40	65.4	84.8	33	36.4	54.9		20
L	L_B_0818	L_B_0818_3	Candelaria concolor	10	15	10	5	2	2	1	3	2	3	65	50	30	0	5	5	1		7	3	8.4	2.2	30	3.2	10.95		18
L	L_B_0818	L_B_0818_3	Xanthoria parietina		5	1			2	1	1	1	5	3	15	20	15		20	25	15	7	15	1.2	2	10.6	16.4	7.55		16
L	L_B_0818	L_B_0818_3	Physcia adscendens	20	15	5	3	3	10	15	15	20	30	15	20	20	15	15	15	10	5	7	10	9.2	18	17	9.4	13.4		20
L	L_B_0818	L_B_0818_3	Amandinea punctata		2	10	27	5						10	10	15	20	20			10	10		8.8	0	15	4	6.95		11
L	L_B_0818	L_B_0818_3	Hyperphyscia adglutinata								2	2	3	5	3	10	15	15	10	20	30	30	10	0	1.4	9.6	20	7.75		13
L	L_B_0818	L_B_0818_3	Phaeophyscia orbicularis																15	15	10	10		0	0	0	10	2.5		4
L	L_B_0818	L_B_0818_3	Punctelia subrudecta																		10			0	0	0	2	0.5		1
L	L_B_0818	L_B_0818_3	Lecidella elaeochroma					5	7														5	1	1.4	0	1	0.85		3
L	L_B_0818	L_B_0818_3	Arthonia radiata			10																		2	0	0	0	0.5		1
L	L_B_0818	L_B_0818_3	Bark	70	63	64	65	85	79	83	79	75	59	2	2	5	35	45	35	29	20	29	57	69.4	75	17.8	34	49.05		20
R	R_Y_136996	R_Y_136996_1	Candelaria concolor	5	5	5	15	15	7	3	2	5	5	10	15	10	10	5	10	10	20	7	7	9	4.4	10	10.8	8.55		20
R	R_Y_136996	R_Y_136996_1	Xanthoria parietina	3	15	5		5	1	5	10	5	7	5		5	12	15				5		5.6	5.6	7.4	1	4.9		14
R	R_Y_136996	R_Y_136996_1	Physcia adscendens	15	10	5			10	10	10	10	10	25	25	20	10	10	10		5			6	10	18	3	9.25		15
R	R_Y_136996	R_Y_136996_1	Physcia tenella	15	20	25	30	20	50	60	60	40	40	13	25	20	30	35	35	40	35	20	15	22	50	24.6	29	31.4		20
R	R_Y_136996	R_Y_136996_1	Hyperphyscia adglutinata											7	5	4	5	7	10	10	10	10	10	0	0	5.6	10	3.9		10
R	R_Y_136996	R_Y_136996_1	Punctelia subrudecta	2	5		10							5	3							20	1	3.4	0	1.6	4.2	2.3		7
R	R_Y_136996	R_Y_136996_1	Phaeophyscia orbicularis											1										0	0	0.2	0	0.05		1
R	R_Y_136996	R_Y_136996_1	Phaeophyscia nigricans													2								0	0	0.4	0	0.1		1
R	R_Y_136996	R_Y_136996_1	Lecanora compallens													1								0	0	0.2	0	0.05		1
L	L_B_0880	L_B_0880_1	Amandinea punctata			1				1			1	1			1							0.2	0.4	0.4	0	0.25		5
R	R_Y_136996	R_Y_136996_1	Parmelia sulcata			5	5												5					2	0	0	1	0.75		3
R	R_Y_136996	R_Y_136996_1	Punctelia borreri				15	5													1			4	0	0	0.2	1.05		3
R	R_Y_136996	R_Y_136996_1	Physconia grisea			20																	5	4	0	0	1	1.25		2
R	R_Y_136996	R_Y_136996_1	Lecidella elaeochroma	2																			5	0.4	0	0	1	0.35		2
R	R_Y_136996	R_Y_136996_1	Melanelixia subaurifera	2	10	5																		3.4	0	0	0	0.85		3
R	R_Y_136996	R_Y_136996_1	Normandina pulchella	1																				0.2	0	0	0	0.05		1
R	R_Y_136996	R_Y_136996_1	Candelariella reflexa	10	10	10	7	10	10	10	10	5	5											9.4	8	0	0	4.35		10
R	R_Y_136996	R_Y_136996_1	Lecanora expallens		1				5	3														0.2	1.6	0	0	0.45		3
R	R_Y_136996	R_Y_136996_1	Punctelia jeckeri			10																		2	0	0	0	0.5		1
R	R_Y_136996	R_Y_136996_1	Orthotrichum affine				5	5																2	0	0	0	0.5		2
R	R_Y_136996	R_Y_136996_1	Bacidina adastra					5																1	0	0	0	0.25		1
R	R_Y_136996	R_Y_136996_1	Catillaria nigroclavata						5			2	3											0	2	0	0	0.5		3
R	R_Y_136996	R_Y_136996_1	Bark	35	24	10	13	35	2	4	3	18	20	34	27	35	28	13	10	20	9	13	27	23.4	9.4	27.4	15.8	19		20
L	L_B_3272	L_B_3272_1	Amandinea punctata	5					3			2		10	10	7	10	10	30	20	30	15	60	1	1	9.4	31	10.6		13
R	R_Y_136996	R_Y_136996_2	Catillaria nigroclavata							2	1			5	5									0	0.6	2	0	0.65		4
R	R_Y_136996	R_Y_136996_2	Candelaria concolor	1		2		1	2					15	25	35	60	60	33	45	40	50	40	0.8	0.4	39	41.6	20.45		14
R	R_Y_136996	R_Y_136996_2	Lecanora carpinea											5	5									0	0	2	0	0.5		2
R	R_Y_136996	R_Y_136996_2	Physcia adscendens											30	20	15	15	15	25	15	15	20	30	0	0	19	21	10		10
R	R_Y_136996	R_Y_136996_2	Hyperphyscia adglutinata												5	3			7					0	0	1.6	1.4	0.75		3
R	R_Y_136996	R_Y_136996_2	Phaeophyscia orbicularis												1	3			5	5	3	5	5	0	0	0.8	4.6	1.35		7
R	R_Y_136996	R_Y_136996_2	Physcia tenella	5	5	5	5	10	5	1	2	1	4			5			10	15	15	5	5	6	2.6	1	10	4.9		16
R	R_Y_136996	R_Y_136996_2	Orthotrichum affine																5					0	0	0	1	0.25		1
R	R_Y_136996	R_Y_136996_2	Lecidella elaeochroma																	5	3	3		0	0	0	2.2	0.55		3
R	R_Y_136996	R_Y_136996_2	Punctelia jeckeri																7	5	5			0	0	0	3.4	0.85		3
R	R_Y_136996	R_Y_136996_2	Xanthoria parietina	2	1		1	1	2	1	1		3						3		5	1		1	1.4	0	1.8	1.05		11
R	R_Y_136996	R_Y_136996_2	Orthotrichum sp.																	2				0	0	0	0.4	0.1		1
R	R_Y_136996	R_Y_136996_2	Orthotrichum diaphanum																	1		2		0	0	0	0.6	0.15		2
R	R_Y_136996	R_Y_136996_2	Punctelia subrudecta										3								5	1	1	0	0.6	0	1.4	0.5		4
R	R_Y_136996	R_Y_136996_2	Melanelixia subaurifera																			1		0	0	0	0.2	0.05		1
R	R_Y_136996	R_Y_136996_2	Lecanora expallens	5	5	5	4	1	5	5	7	5	2											4	4.8	0	0	2.2		10
R	R_Y_136996	R_Y_136996_2	Hypotrachyna revoluta	1																				0.2	0	0	0	0.05		1
R	R_Y_136996	R_Y_136996_2	Candelariella reflexa	5	5	3		1																2.8	0	0	0	0.7		4
R	R_Y_136996	R_Y_136996_2	Bacidina adastra						3		2		2											0	1.4	0	0	0.35		3
R	R_Y_136996	R_Y_136996_2	Bark	79	79	75	83	81	82	88	84	93	84	20	24	9	15	20	0	2	5	9	16	79.4	86.2	17.6	6.4	47.4		19
R	R_Y_136996	R_Y_136996_3	Candelaria concolor	20	20	25	30	20	15	20	15	15	5	60	65	70	60	60	25	30	35	25	20	23	14	63	27	31.75		20
R	R_Y_136996	R_Y_136996_3	Xanthoria parietina		1			1						3	1	3			5	5		5		0.4	0	1.4	3	1.2		8
R	R_Y_136996	R_Y_136996_3	Physcia adscendens		15	10		5	5	10	15	10	5	20	15	10	20	10	15	15	10	5	10	6	9	15	11	10.25		18
R	R_Y_136996	R_Y_136996_3	Physcia tenella	5	15	25	35	10	10	5									15	15	5	20	15	18	3	0	14	8.75		12
R	R_Y_136996	R_Y_136996_3	Hyperphyscia adglutinata						5	5	1			3	5	5	5	7	2	2	1	3	2	0	2.2	5	2	2.3		13
R	R_Y_136996	R_Y_136996_3	Orthotrichum affine											2										0	0	0.4	0	0.1		1
L	L_B_3272	L_B_3272_2	Amandinea punctata			1	1	2			5	5	5		3	5	15	5	20	10	15	10	10	0.8	3	5.6	13	5.6		15
R	R_Y_136996	R_Y_136996_3	Punctelia subrudecta	1			1										1	5		15				0.4	0	1.2	3	1.15		5
R	R_Y_136996	R_Y_136996_3	Orthotrichum sp.																1					0	0	0	0.2	0.05		1
R	R_Y_136996	R_Y_136996_3	Lecidella elaeochroma		3	5																	5	1.6	0	0	1	0.65		3
R	R_Y_136996	R_Y_136996_3	Lecanora expallens	1																				0.2	0	0	0	0.05		1
R	R_Y_136996	R_Y_136996_3	Melanelixia subaurifera			5	1	1																1.4	0	0	0	0.35		3
R	R_Y_136996	R_Y_136996_3	Punctelia borreri					15																3	0	0	0	0.75		1
R	R_Y_136996	R_Y_136996_3	Bark	73	41	25	23	45	62	57	68	75	90	12	13	12	13	8	37	18	44	39	47	41.4	70.4	11.6	37	40.1		20
R	R_O_138677	R_O_138677_1	Lecanora compallens											1	2									0	0	0.6	0	0.15		2
L	L_B_3272	L_B_3272_3	Amandinea punctata						3					10	10	20		10						0	0.6	10	0	2.65		5
R	R_O_138677	R_O_138677_1	Apatococcus ammoniophilus			1	13	5	1		1		5	5	5	5	3	3	5	2	2	1	1	3.8	1.4	4.2	2.2	2.9		16
R	R_O_138677	R_O_138677_1	Candelaria concolor											1	1		1	1	1	1	1	1	1	0	0	0.8	1	0.45		9
R	R_O_138677	R_O_138677_1	Physcia adscendens											1					1	1		1		0	0	0.2	0.6	0.2		4
R	R_O_138677	R_O_138677_1	Lecidella elaeochroma											1	2	5								0	0	1.6	0	0.4		3
R	R_O_138677	R_O_138677_1	Candelariella vitellina													1								0	0	0.2	0	0.05		1
R	R_O_138677	R_O_138677_1	Lecanora expallens				1																	0.2	0	0	0	0.05		1
R	R_O_138677	R_O_138677_1	Bark	100	100	99	86	95	99	100	99	100	95	88	89	88	96	96	90	93	96	96	98	96	98.6	91.4	94.6	95.15		20
R	R_O_138677	R_O_138677_2	Candelariella reflexa						15	15	10	15	10	2	10	5	10	10	10	7	5	5	5	0	13	7.4	6.4	6.7		15
R	R_O_138677	R_O_138677_2	Lecidella elaeochroma		1				5					7										0.2	1	1.4	0	0.65		3
R	R_O_138677	R_O_138677_2	Flavoparmelia caperata											1					1		25	15	35	0	0	0.2	15.2	3.85		5
R	R_O_138677	R_O_138677_2	Physcia adscendens						5	3	5	3	1	5	5	5	5	2				5		0	3.4	4.4	1	2.2		11
R	R_O_138677	R_O_138677_2	Candelaria concolor						5	10	10	10	5	2	10	5	2	5	1	5		1	1	0	8	4.8	1.6	3.6		14
R	R_O_138677	R_O_138677_2	Catillaria nigroclavata		5	2		1	1	5		2			15	5	10	10	2		1	1		1.6	1.6	8	0.8	3		13
R	R_O_138677	R_O_138677_2	Hyperphyscia adglutinata													5	3							0	0	1.6	0	0.4		2
L	L_B_3551	L_B_3551_1	Amandinea punctata														2							0	0	0.4	0	0.1		1
R	R_O_138677	R_O_138677_2	Lecanora barkmaniana														5	5						0	0	2	0	0.5		2
R	R_O_138677	R_O_138677_2	Punctelia subrudecta																1	10	10	3	10	0	0	0	6.8	1.7		5
R	R_O_138677	R_O_138677_2	Apatococcus ammoniophilus							5	15	5							5	7	10	5	5	0	5	0	6.4	2.85		8
R	R_O_138677	R_O_138677_2	Halecania viridescens	1	1	1	1	1																1	0	0	0	0.25		5
R	R_O_138677	R_O_138677_2	Lecanora expallens					3																0.6	0	0	0	0.15		1
R	R_O_138677	R_O_138677_2	Bark	99	93	97	99	95	64	52	45	38	64	83	60	65	40	43	55	46	19	35	24	96.6	52.6	58.2	35.8	60.8		20
R	R_O_138677	R_O_138677_3	Lecidella elaeochroma										5	20	10	10	15	5						0	1	12	0	3.25		6
L	L_B_3551	L_B_3551_3	Amandinea punctata							2														0	0.4	0	0	0.1		1
R	R_O_138677	R_O_138677_3	Candelaria concolor			1	1	1	5	5	2	7	3	10	5	5	5	3					5	0.6	4.4	5.6	1	2.9		14
R	R_O_138677	R_O_138677_3	Candelariella reflexa	1	1	1	1	1	5	2	1		2	5	5		5		20	30	30	30	20	1	2	3	26	8		17
R	R_O_138677	R_O_138677_3	Punctelia subrudecta	60	60	50	50	60	5			5		5	15	5	5		25	20	20	20	10	56	2	6	19	20.75		16
R	R_O_138677	R_O_138677_3	Lecanora chlarotera												5									0	0	1	0	0.25		1
R	R_O_138677	R_O_138677_3	Phaeophyscia orbicularis											10	5							2	1	0	0	3	0.6	0.9		4
R	R_O_138677	R_O_138677_3	Melanelixia subaurifera	10	10	7			5	5	3	5		1				1	25	35	30	30	30	5.4	3.6	0.4	30	9.85		14
R	R_O_138677	R_O_138677_3	Physconia grisea								1				10									0	0.2	2	0	0.55		2
R	R_O_138677	R_O_138677_3	Physcia caesia													2	10						3	0	0	2.4	0.6	0.75		3
R	R_O_138677	R_O_138677_3	Physcia adscendens						7	10	12	10	5					1					5	0	8.8	0.2	1	2.5		7
R	R_O_138677	R_O_138677_3	Apatococcus ammoniophilus	15	5	5																	10	5	0	0	2	1.75		4
R	R_O_138677	R_O_138677_3	Hyperphyscia adglutinata					5	3	5	7	7	3											1	5	0	0	1.5		6
R	R_O_138677	R_O_138677_3	Punctelia borreri				10	10		5	5													4	2	0	0	1.5		4
R	R_O_138677	R_O_138677_3	Bark	9	19	26	28	13	70	68	59	51	62	9	5	18	0	30	25	5	10	8	6	19	62	12.4	10.8	26.05		19
R	R_O_140663	R_O_140663_1	Candelaria concolor	5	5	3	1	7	5	5	10	5	10	45	40	40	30	35	50	40	40	50	50	4.2	7	38	46	23.8		20
R	R_O_140663	R_O_140663_1	Orthotrichum sp.											5			2	2		1	1			0	0	1.8	0.4	0.55		5
R	R_O_140663	R_O_140663_1	Apatococcus ammoniophilus	15	10	15	5	15						15	15	15	15	10						12	0	14	0	6.5		10
R	R_O_140663	R_O_140663_1	Orthotrichum affine											3			5	10	5			5		0	0	3.6	2	1.4		5
R	R_O_140663	R_O_140663_1	Syntrichia papillosa											20	5	10	20	20						0	0	15	0	3.75		5
R	R_O_140663	R_O_140663_1	Punctelia subrudecta		5	5	5							1								5		3	0	0.2	1	1.05		5
R	R_O_140663	R_O_140663_1	Punctelia jeckeri											5	15	25	2	5	10		10		10	0	0	10.4	6	4.1		8
R	R_O_140663	R_O_140663_1	Physcia adscendens	5	10	5	5	10	5	5	20	20	20	2	2		2	1	5		5			7	14	1.4	2	6.1		16
R	R_O_140663	R_O_140663_1	Bryum capillare											1										0	0	0.2	0	0.05		1
R	R_O_140663	R_O_140663_1	Xanthoria parietina	5		1					5	2		1	1				5	10	20			1.2	1.4	0.4	7	2.5		9
R	R_O_140663	R_O_140663_1	Hyperphyscia adglutinata												1	3	5	1	1		5	10	10	0	0	2	5.2	1.8		8
R	R_O_140663	R_O_140663_1	Hypnum cupressiforme														3	2	1	5				0	0	1	1.2	0.55		4
R	R_O_140663	R_O_140663_1	Bacidina adastra														5	3						0	0	1.6	0	0.4		2
R	R_O_140663	R_O_140663_1	Phaeophyscia orbicularis														1		10	15		10	5	0	0	0.2	8	2.05		5
R	R_O_140663	R_O_140663_1	Rhynchostegium confertum															1						0	0	0.2	0	0.05		1
R	R_O_140663	R_O_140663_1	Physcia tenella																5					0	0	0	1	0.25		1
R	R_O_140663	R_O_140663_1	Tortula muralis																	3				0	0	0	0.6	0.15		1
R	R_O_140663	R_O_140663_1	Hypogymnia physodes																		2	5		0	0	0	1.4	0.35		2
R	R_O_140663	R_O_140663_1	Melanelixia subaurifera	15	15	10	15	5																12	0	0	0	3		5
R	R_O_140663	R_O_140663_1	Parmelia sulcata	1																				0.2	0	0	0	0.05		1
R	R_O_140663	R_O_140663_1	Hypotrachyna revoluta		10			5																3	0	0	0	0.75		2
R	R_O_140663	R_O_140663_1	Bark	54	45	61	69	58	90	90	65	73	70	2	21	7	10	10	8	26	17	15	25	57.4	77.6	10	18.2	40.8		20
R	R_O_140663	R_O_140663_2	Physcia adscendens	15	20	20	20	20	10	20	20	10	10	5	5	5	5	3	7	10	10	10	5	19	14	4.6	8.4	11.5		20
R	R_O_140663	R_O_140663_2	Xanthoria parietina	5		5			5	10		10		2	1	1	3		20	50	40	39		2	5	1.4	29.8	9.55		13
R	R_O_140663	R_O_140663_2	Candelaria concolor	5	7	5	10	7	10	15	15	10	15				1		30	20	20	15	45	6.8	13	0.2	26	11.5		16
R	R_O_140663	R_O_140663_2	Phaeophyscia orbicularis						5		5	5		10	15							1	5	0	3	5	1.2	2.3		7
R	R_O_140663	R_O_140663_2	Flavoparmelia soredians																1					0	0	0	0.2	0.05		1
R	R_O_140663	R_O_140663_2	Punctelia borreri	1		1		5											1					1.4	0	0	0.2	0.4		4
R	R_O_140663	R_O_140663_2	Hyperphyscia adglutinata		5	5													5	5	10	20	5	2	0	0	9	2.75		7
R	R_O_140663	R_O_140663_2	Hypotrachyna revoluta			1			5	5	5	7	5						1					0.2	5.4	0	0.2	1.45		7
R	R_O_140663	R_O_140663_2	Punctelia subrudecta	3			3	3		3	3		3							1		2		1.8	1.8	0	0.6	1.05		8
R	R_O_140663	R_O_140663_2	Physcia tenella	15	10	20	2	5	10	10	5	10	7							5	5	10	5	10.4	8.4	0	5	5.95		14
R	R_O_140663	R_O_140663_2	Orthotrichum affine																		5		15	0	0	0	4	1		2
R	R_O_140663	R_O_140663_2	Apatococcus ammoniophilus																		2		10	0	0	0	2.4	0.6		2
R	R_O_140663	R_O_140663_2	Ulota sp.																		1			0	0	0	0.2	0.05		1
R	R_O_140663	R_O_140663_2	Syntrichia papillosa																			3	10	0	0	0	2.6	0.65		2
R	R_O_140663	R_O_140663_2	Melanelixia subaurifera	10	15	15	10	10																12	0	0	0	3		5
R	R_O_140663	R_O_140663_2	Bark	46	43	28	55	50	55	37	47	48	60	83	79	94	91	97	35	9	7	0	0	44.4	49.4	88.8	10.2	48.2		18
R	R_O_140663	R_O_140663_3	Apatococcus ammoniophilus							3				20	10	20	15	15		2	10			0	0.6	16	2.4	4.75		8
R	R_O_140663	R_O_140663_3	Lecanora compallens											1			2							0	0	0.6	0	0.15		2
R	R_O_140663	R_O_140663_3	Physcia adscendens	40	20	10	10	5	15	20	10	10	5			1			5	5	10	10	5	17	12	0.2	7	9.05		16
R	R_O_140663	R_O_140663_3	Phaeophyscia orbicularis		10		5	5	5	7	7	10	12				2	5					5	4	8.2	1.4	1	3.65		11
R	R_O_140663	R_O_140663_3	Hyperphyscia adglutinata														3							0	0	0.6	0	0.15		1
R	R_O_140663	R_O_140663_3	Hypnum cupressiforme																70	60	70	60	50	0	0	0	62	15.5		5
R	R_O_140663	R_O_140663_3	Orthotrichum diaphanum																10	5				0	0	0	3	0.75		2
R	R_O_140663	R_O_140663_3	Orthotrichum affine																10	10		10	20	0	0	0	10	2.5		4
R	R_O_140663	R_O_140663_3	Candelaria concolor	30	30	20	10	15	5	3	5	2	1						2	5	3	2	5	21	3.2	0	3.4	6.9		15
R	R_O_140663	R_O_140663_3	Punctelia borreri																	3	5	5		0	0	0	2.6	0.65		3
R	R_O_140663	R_O_140663_3	Bryum capillare																				10	0	0	0	2	0.5		1
R	R_O_140663	R_O_140663_3	Physcia tenella		20	30	10	30	5	5	10	5	7											18	6.4	0	0	6.1		9
R	R_O_140663	R_O_140663_3	Hypogymnia physodes			5		15																4	0	0	0	1		2
R	R_O_140663	R_O_140663_3	Lecanora chlarotera					5																1	0	0	0	0.25		1
R	R_O_140663	R_O_140663_3	Punctelia subrudecta			2	2	2																1.2	0	0	0	0.3		3
R	R_O_140663	R_O_140663_3	Candelariella reflexa							5	10		10											0	5	0	0	1.25		3
R	R_O_140663	R_O_140663_3	Lecanora expallens								1	1	2											0	0.8	0	0	0.2		3
R	R_O_140663	R_O_140663_3	Xanthoria parietina						1	1	1	2	5											0	2	0	0	0.5		5
R	R_O_140663	R_O_140663_3	Physconia grisea						5															0	1	0	0	0.25		1
R	R_O_140663	R_O_140663_3	Bark	30	15	33	63	23	64	56	56	70	58	79	90	79	78	80	3	10	2	13	5	32.8	60.8	81.2	6.6	45.35		20
R	R_Y_87098	R_Y_87098_1	Candelaria concolor	7	10	7	10	10	70	40	50	70	70	5	5	10	5	10	10	15	15	5	5	8.8	60	7	10	21.45		20
R	R_Y_87098	R_Y_87098_1	Xanthoria parietina											1	2					5				0	0	0.6	1	0.4		3
R	R_Y_87098	R_Y_87098_1	Physcia adscendens	10	5	10	5	10			5			15	20	10	10	15	15	25	30	10	10	8	1	14	18	10.25		16
R	R_Y_87098	R_Y_87098_1	Physcia tenella			5	10	10							2						5	10	5	5	0	0.4	4	2.35		7
R	R_Y_87098	R_Y_87098_1	Candelariella reflexa											2	2	5	1		10	10	10	7	7	0	0	2	8.8	2.7		9
R	R_Y_87098	R_Y_87098_1	Hyperphyscia adglutinata											1	5	2	5		1					0	0	2.6	0.2	0.7		5
R	R_Y_87098	R_Y_87098_1	Phaeophyscia orbicularis												5	1		5						0	0	2.2	0	0.55		3
L	L_B_4021	L_B_4021_1	Amandinea punctata																20	20	20	20	20	0	0	0	20	5		5
R	R_Y_87098	R_Y_87098_1	Melanelixia subaurifera	10	10	10		5			10	5							1		1			7	3	0	0.4	2.6		8
R	R_Y_87098	R_Y_87098_1	Evernia prunastri	15	10															1				5	0	0	0.2	1.3		3
R	R_Y_87098	R_Y_87098_1	Candelariella vitellina																5	5	5			0	0	0	3	0.75		3
R	R_Y_87098	R_Y_87098_1	Candelariella xanthostigma																	2				0	0	0	0.4	0.1		1
R	R_Y_87098	R_Y_87098_1	Punctelia subrudecta						5				5							1				0	2	0	0.2	0.55		3
R	R_Y_87098	R_Y_87098_1	Physcia aipolia																				1	0	0	0	0.2	0.05		1
R	R_Y_87098	R_Y_87098_1	Flavoparmelia caperata	10	10	7	15		5	5														8.4	2	0	0	2.6		6
R	R_Y_87098	R_Y_87098_1	Ramalina fastigiata		5																			1	0	0	0	0.25		1
R	R_Y_87098	R_Y_87098_1	Parmelia sulcata		5	5	5	5		40	20		10											4	14	0	0	4.5		7
R	R_Y_87098	R_Y_87098_1	Apatococcus ammoniophilus	5	15	5																		5	0	0	0	1.25		3
R	R_Y_87098	R_Y_87098_1	Physciella chloantha				5																	1	0	0	0	0.25		1
R	R_Y_87098	R_Y_87098_1	Lecanora expallens				10	5																3	0	0	0	0.75		2
R	R_Y_87098	R_Y_87098_1	Punctelia jeckeri	20	15	20	10		5		10	5												13	4	0	0	4.25		7
R	R_Y_87098	R_Y_87098_1	Melanohalea elegantula						10															0	2	0	0	0.5		1
R	R_Y_87098	R_Y_87098_1	Hypogymnia physodes										10											0	2	0	0	0.5		1
R	R_Y_87098	R_Y_87098_1	Bark	23	0	31	20	55	5	15	5	18	0	74	55	72	54	50	58	31	29	68	72	25.8	8.6	61	51.6	36.75		18
R	R_Y_87098	R_Y_87098_2	Candelaria concolor					3	5	10	10	15	20	50	30	35	50	40	15	15	20	10	15	0.6	12	41	15	17.15		16
R	R_Y_87098	R_Y_87098_2	Phaeophyscia orbicularis											5		1		5	5	5		5	5	0	0	2.2	4	1.55		7
R	R_Y_87098	R_Y_87098_2	Physcia adscendens											10	15	10	3	5	10	20	30	30	30	0	0	8.6	24	8.15		10
L	L_B_4915	L_B_4915_1	Amandinea punctata								5													0	1	0	0	0.25		1
R	R_Y_87098	R_Y_87098_2	Lecanora chlarotera											1										0	0	0.2	0	0.05		1
R	R_Y_87098	R_Y_87098_2	Flavoparmelia soredians												1	10		5	1			1		0	0	3.2	0.4	0.9		5
[truncated: 2,937 more rows]

## Sheet: Environmental data
City	Volgnummer	Date	Site	Tree_nr	Species	UHI	LiAv	DoC	DBH	Latitude (RD coordinates)	Longitude (RD coordinates)	UHI	Traffic intensity	Nitrogen Oxide
A	37	2023-05-25	A_B_11554	A_B_11554_1	Tilia europaea `Zwarte Linde`	B	25	45	66	114717	486475	0.824026	66	20.8444
A	38	2023-05-25	A_B_11554	A_B_11554_2	Tilia europaea `Zwarte Linde`	B	25	45	63	114728	486478	0.832618	68	20.8444
A	39	2023-05-25	A_B_11554	A_B_11554_3	Tilia europaea `Zwarte Linde`	B	20	45	60	114734	486481	0.84435	65	20.8444
A	46	2023-05-26	A_B_56669	A_B_56669_1	Tilia tomentosa `Brabant`	B	70	60	40	125251	478099	0.614276	65	20.0548
A	47	2023-05-26	A_B_56669	A_B_56669_2	Tilia tomentosa `Brabant`	B	70	60	44	125248	478105	0.612558	64	20.0548
A	48	2023-05-26	A_B_56669	A_B_56669_3	Tilia tomentosa `Brabant`	B	75	60	39	125238	478121	0.618905	64	20.0548
A	31	2023-05-25	A_B_5850	A_B_5850_1	Tilia tomentosa `Brabant`	B	70	50	34	113354	485485	0.99214	54	17.6892
A	32	2023-05-25	A_B_5850	A_B_5850_2	Tilia tomentosa `Brabant`	B	50	50	36	113366	485502	0.950077	54	17.6177
A	33	2023-05-25	A_B_5850	A_B_5850_3	Tilia tomentosa `Brabant`	B	20	50	44	113375	485519	0.90518	54	17.6177
A	73	2023-05-30	A_B_58568	A_B_58568_1	Tilia americana	B	80	60	51	125730	489164	0.807607	54	16.2771
A	74	2023-05-30	A_B_58568	A_B_58568_2	Tilia americana	B	80	60	49	125739	489167	0.810679	52	16.3182
A	75	2023-05-30	A_B_58568	A_B_58568_3	Tilia americana `Nova`	B	85	65	45	125745	489171	0.808979	53	16.3182
A	70	2023-05-30	A_B_59082	A_B_59082_1	Tilia americana	B	50	50	50	125936	489540	0.72478	57	17.2676
A	71	2023-05-30	A_B_59082	A_B_59082_2	Tilia americana	B	40	50	40	125929	489536	0.714872	60	17.2676
A	72	2023-05-30	A_B_59082	A_B_59082_3	Tilia americana	B	50	50	45	125922	489533	0.764457	60	17.2676
A	94	2023-06-02	A_B_69555	A_B_69555_1	Tilia tomentosa	B	10	50	34	128380	485105	0.593524	49	14.1751
A	95	2023-06-02	A_B_69555	A_B_69555_2	Tilia tomentosa	B	2	60	30	128393	485094	0.617476	50	14.1737
A	96	2023-06-02	A_B_69555	A_B_69555_3	Tilia tomentosa	B	5	60	30	128400	485086	0.617476	47	14.1737
A	34	2023-05-25	A_B_7919	A_B_7919_1	Tilia europaea `Pallida`	B	60	45	45	113871	486167	0.835179	64	18.1025
A	35	2023-05-25	A_B_7919	A_B_7919_2	Tilia europaea `Pallida`	B	75	50	47	113857	486156	0.803128	63	18.0021
A	36	2023-05-25	A_B_7919	A_B_7919_3	Tilia europaea `Pallida`	B	75	50	45	113850	486150	0.808004	63	18.0021
A	91	2023-06-01	A_dB_20989	A_dB_20989_1	Tilia cordata	DB	100	40	34	116886	481818	0.0574491	49	16.3594
A	92	2023-06-01	A_dB_20989	A_dB_20989_2	Tilia cordata	DB	100	40	30	116894	481821	0.0573873	49	16.3198
A	93	2023-06-01	A_dB_20989	A_dB_20989_3	Tilia cordata	DB	100	60	35	116909	481828	0.0563693	48	16.3375
A	88	2023-06-01	A_dB_26459	A_dB_26459_1	Tilia cordata	DB	10	20	70	118148	481318	0.397924	44	16.1712
A	89	2023-06-01	A_dB_26459	A_dB_26459_2	Tilia cordata	DB	50	30	50	118139	481317	0.39856	43	16.1712
A	90	2023-06-01	A_dB_26459	A_dB_26459_3	Tilia cordata	DB	15	40	60	118131	481317	0.391679	44	16.1619
A	76	2023-05-30	A_dB_59092	A_dB_59092_1	Tilia tomentosa `Brabant`	DB	40	10	38	125910	488959	0.441893	57	16.6778
A	77	2023-05-30	A_dB_59092	A_dB_59092_2	Tilia tomentosa `Brabant`	DB	40	10	34	125918	488963	0.441893	58	17.8423
A	78	2023-05-30	A_dB_59092	A_dB_59092_3	Tilia tomentosa `Brabant`	DB	30	10	30	125925	488967	0.444316	58	17.8423
A	67	2023-05-30	A_dB_60899	A_dB_60899_1	Tilia cordata	DB	99	10	50	126357	489739	0.398215	62	18.0985
A	68	2023-05-30	A_dB_60899	A_dB_60899_2	Tilia europaea `Pallida`	DB	100	10	49	126329	489728	0.427508	63	18.098
A	69	2023-05-30	A_dB_60899	A_dB_60899_3	Tilia europaea `Pallida`	DB	70	5	60	126318	489723	0.431139	63	18.098
A	100	2023-06-02	A_dB_60937	A_dB_60937_1	Tilia tomentosa	DB	80	40	33	126334	487433	0.327851	55	16.7663
A	101	2023-06-02	A_dB_60937	A_dB_60937_2	Tilia tomentosa	DB	70	40	35	126340	487428	0.32698	55	16.8206
A	102	2023-06-02	A_dB_60937	A_dB_60937_3	Tilia tomentosa	DB	80	45	31	126346	487423	0.326127	55	16.8206
A	97	2023-06-02	A_dB_66675	A_dB_66675_1	Tilia tomentosa `Doornik`	DB	95	99	30	127675	486297	0.343684	50	15.1404
A	98	2023-06-02	A_dB_66675	A_dB_66675_2	Tilia tomentosa `Doornik`	DB	100	99	30	127713	486241	0.37795	50	15.0052
A	99	2023-06-02	A_dB_66675	A_dB_66675_3	Tilia tomentosa `Doornik`	DB	100	99	32	127717	486234	0.366078	50	15.0052
A	40	2023-05-26	A_dB_67002	A_dB_67002_1	Tilia europaea	DB	50	15	30	127757	482192	0.433314	51	16.2688
A	41	2023-05-26	A_dB_67002	A_dB_67002_2	Tilia cordata	DB	30	15	31	127759	482201	0.447104	52	16.424
A	42	2023-05-26	A_dB_67002	A_dB_67002_3	Tilia cordata	DB	15	10	30	127764	482213	0.448578	52	16.4775
A	1	2023-04-13	A_dR_29990	A_dR_29990_1	Tilia tomentosa	R	40	95	37	119066	487956	2.01853	41	22.7006
A	2	2023-04-13	A_dR_29990	A_dR_29990_2	Tilia tomentosa	R	20	95	33	119074	487918	2.01457	42	22.6958
A	3	2023-04-13	A_dR_29990	A_dR_29990_3	Tilia tomentosa	R	30	95	34	119077	487904	2.01284	43	22.6958
A	4	2023-04-13	A_dR_34164	A_dR_34164_1	Tilia americana `Nova`	R	5	98	32	120058	486993	2.32911	56	23.7092
A	5	2023-04-13	A_dR_34164	A_dR_34164_2	Tilia americana `Nova`	R	5	98	34	120045	486993	2.35248	55	23.7092
A	6	2023-04-13	A_dR_34164	A_dR_34164_3	Tilia americana	R	5	98	38	119975	486965	2.28538	50	22.2827
A	10	2023-04-13	A_dR_35709	A_dR_35709_1	Tilia americana	R	50	80	43	120438	487934	2.19177	56	23.2386
A	11	2023-04-13	A_dR_35709	A_dR_35709_2	Tilia americana	R	5	80	32	120470	488016	2.21879	54	21.6542
A	12	2023-04-13	A_dR_35709	A_dR_35709_3	Tilia americana	R	65	80	60	120423	487899	2.2174	60	23.1016
A	7	2023-04-13	A_dR_35737	A_dR_35737_1	Tilia cordata	R	0	99	37	120428	486211	2.20989	65	26.5051
A	8	2023-04-13	A_dR_35737	A_dR_35737_2	Tilia cordata	R	5	99	33	120392	486212	2.18042	55	24.4972
A	9	2023-04-13	A_dR_35737	A_dR_35737_3	Tilia cordata	R	1	99	36	120377	486212	2.1346	54	23.7707
A	58	2023-05-29	A_dR_36791	A_dR_36791_1	Tilia europaea `Pallida`	R	15	98	44	120668	485390	2.15433	49	22.8295
A	59	2023-05-29	A_dR_36791	A_dR_36791_2	Tilia europaea `Pallida`	R	15	98	32	120660	485388	2.09078	51	22.831
A	60	2023-05-29	A_dR_36791	A_dR_36791_3	Tilia europaea `Pallida`	R	15	98	42	120650	485384	2.09413	50	22.831
A	55	2023-05-29	A_dR_39392	A_dR_39392_1	Tilia americana `Redmond`	R	0	99	30	121248	485321	2.22809	54	23.7613
A	56	2023-05-29	A_dR_39392	A_dR_39392_2	Tilia americana `Redmond`	R	0	99	30	121262	485324	2.24609	52	23.7605
A	57	2023-05-29	A_dR_39392	A_dR_39392_3	Tilia americana `Redmond`	R	0	99	31	121309	485339	2.19332	54	23.7593
A	52	2023-05-29	A_dR_48752	A_dR_48752_1	Tilia cordata	R	75	98	30	123463	485286	2.03951	44	20.7321
A	53	2023-05-29	A_dR_48752	A_dR_48752_2	Tilia europaea `Euchlora`	R	20	98	40	123476	485269	2.04221	47	20.7386
A	54	2023-05-29	A_dR_48752	A_dR_48752_3	Tilia europaea	R	50	98	36	123473	485264	2.0231	47	20.7386
A	22	2023-05-24	A_O_22229	A_O_22229_1	Tilia europaea	O	50	87	40	117227	485529	1.56565	65	21.4548
A	23	2023-05-24	A_O_22229	A_O_22229_2	Tilia europaea	O	50	70	50	117236	485529	1.55105	65	21.4548
A	24	2023-05-24	A_O_22229	A_O_22229_3	Tilia europaea	O	50	70	59	117247	485528	1.55105	65	21.9976
A	16	2023-05-24	A_O_26882	A_O_26882_1	Tilia americana	O	30	98	50	118336	487140	1.80529	44	22.5904
A	17	2023-05-24	A_O_26882	A_O_26882_2	Tilia americana	O	30	98	33	118340	487129	1.80151	44	22.744
A	18	2023-05-24	A_O_26882	A_O_26882_3	Tilia americana	O	35	98	42	118327	487169	1.8029	45	22.5918
A	13	2023-05-24	A_O_27674	A_O_27674_1	Tilia europaea `Koningslinde`	O	50	90	30	118537	486407	1.93203	62	22.6981
A	14	2023-05-24	A_O_27674	A_O_27674_2	Tilia europaea `Koningslinde`	O	50	90	30	118522	486406	1.93267	62	22.697
A	15	2023-05-24	A_O_27674	A_O_27674_3	Tilia europaea `Koningslinde`	O	60	93	30	118512	486406	1.93545	62	22.697
A	103	2023-06-02	A_O_30293	A_O_30293_1	Tilia europaea `Zwarte Linde`	O	30	98	45	119137	485273	1.93579	48	21.6863
A	104	2023-06-02	A_O_30293	A_O_30293_2	Tilia europaea `Pallida`	O	30	98	42	119124	485265	1.91929	46	21.6995
A	105	2023-06-02	A_O_30293	A_O_30293_3	Tilia europaea `Pallida`	O	30	98	46	119110	485260	1.87511	48	21.6993
A	79	2023-06-01	A_O_32655	A_O_32655_1	Tilia tomentosa	O	50	98	40	119689	483979	1.80624	57	20.6698
A	80	2023-06-01	A_O_32655	A_O_32655_2	Tilia tomentosa `Brabant`	O	70	98	40	119705	483981	1.80354	53	20.6698
A	81	2023-06-01	A_O_32655	A_O_32655_3	Tilia tomentosa	O	25	60	33	119696	483988	1.80624	55	20.6698
A	61	2023-05-29	A_O_51345	A_O_51345_1	Tilia cordata	O	35	80	31	124055	485726	1.68142	52	18.2308
A	62	2023-05-29	A_O_51345	A_O_51345_2	Tilia platyphyllos	O	30	70	53	124065	485729	1.65347	52	18.2362
A	63	2023-05-29	A_O_51345	A_O_51345_3	Tilia platyphyllos	O	30	70	38	124075	485732	1.62853	51	18.2362
A	49	2023-05-29	A_O_53943	A_O_53943_1	Tilia americana	O	35	75	50	124722	485838	1.51602	47	18.3473
A	50	2023-05-29	A_O_53943	A_O_53943_2	Tilia americana	O	15	70	30	124721	485847	1.55635	45	18.3473
A	51	2023-05-29	A_O_53943	A_O_53943_3	Tilia americana	O	40	60	62	124715	485855	1.55191	44	18.3372
A	28	2023-05-25	A_Y_16003	A_Y_16003_1	Tilia tomentosa `Brabant`	Y	5	65	45	115742	484649	1.17984	45	18.1357
A	29	2023-05-25	A_Y_16003	A_Y_16003_2	Tilia tomentosa `Brabant`	Y	5	50	40	115742	484674	1.18184	46	18.1198
A	30	2023-05-25	A_Y_16003	A_Y_16003_3	Tilia tomentosa `Brabant`	Y	10	40	47	115742	484685	1.17545	46	18.1198
A	25	2023-05-25	A_Y_18860	A_Y_18860_1	Tilia europaea `Zwarte Linde`	Y	35	35	47	116426	484860	1.30762	47	18.5888
A	26	2023-05-25	A_Y_18860	A_Y_18860_2	Tilia europaea `Zwarte Linde`	Y	40	30	48	116426	484850	1.30249	46	18.5888
A	27	2023-05-25	A_Y_18860	A_Y_18860_3	Tilia europaea `Zwarte Linde`	Y	70	30	53	116426	484829	1.32018	45	18.609
A	19	2023-05-24	A_Y_26375	A_Y_26375_1	Tilia europaea	Y	5	40	37	118206	486379	1.19864	59	22.6716
A	20	2023-05-24	A_Y_26375	A_Y_26375_2	Tilia europaea	Y	5	60	33	118196	486385	1.2568	63	22.6716
A	21	2023-05-24	A_Y_26375	A_Y_26375_3	Tilia europaea	Y	5	60	30	118189	486384	1.21475	63	22.6716
A	85	2023-06-01	A_Y_29821	A_Y_29821_1	Tilia europaea `Euchlora`	Y	20	98	32	118957	482304	1.04282	58	17.3364
A	86	2023-06-01	A_Y_29821	A_Y_29821_2	Tilia europaea `Euchlora`	Y	20	98	30	118987	482304	1.08591	58	17.9532
A	87	2023-06-01	A_Y_29821	A_Y_29821_3	Tilia europaea `Euchlora`	Y	45	98	30	119015	482304	1.08206	58	19.1978
A	82	2023-06-01	A_Y_33205	A_Y_33205_1	Tilia europaea `Pallida`	Y	15	90	30	119779	482074	1.47242	49	18.1453
A	83	2023-06-01	A_Y_33205	A_Y_33205_2	Tilia europaea `Pallida`	Y	30	98	31	119790	482069	1.44275	49	18.1343
A	84	2023-06-01	A_Y_33205	A_Y_33205_3	Tilia europaea `Pallida`	Y	20	80	42	119790	482053	1.44275	51	18.1343
A	64	2023-05-30	A_Y_45020	A_Y_45020_1	Tilia tomentosa	Y	20	70	57	122654	490888	1.22797	46	17.9668
A	65	2023-05-30	A_Y_45020	A_Y_45020_2	Tilia tomentosa	Y	15	70	60	122661	490883	1.22797	44	17.9668
A	66	2023-05-30	A_Y_45020	A_Y_45020_3	Tilia tomentosa `Brabant`	Y	15	70	50	122677	490871	1.24059	45	17.9535
A	43	2023-05-26	A_Y_59511	A_Y_59511_1	Tilia europaea `Pallida`	Y	25	50	39	126005	479270	1.05907	42	16.4128
A	44	2023-05-26	A_Y_59511	A_Y_59511_2	Tilia europaea `Pallida`	Y	20	50	40	126009	479263	1.05907	43	16.4128
A	45	2023-05-26	A_Y_59511	A_Y_59511_3	Tilia europaea `Pallida`	Y	25	50	38	126012	479255	1.0578	43	16.2009
L	76	2023-04-17	L_B_0818	L_B_0818_1	Tilia cordata 'Erecta'	B	90	50	41	90823.9	462246	0.736097	44	14.577
L	77	2023-04-17	L_B_0818	L_B_0818_2	Tilia cordata 'Erecta'	B	75	50	41	90834.4	462239	0.780658	44	14.577
L	78	2023-04-17	L_B_0818	L_B_0818_3	Tilia cordata 'Erecta'	B	85	50	45	90844.8	462232	0.773804	46	14.576
L	28	2023-03-02	L_B_0880	L_B_0880_1	Tilia europaea 'Koningslinde'	B	15	20	37	90874.6	464115	0.605831	59	17.8215
L	29	2023-03-02	L_B_0880	L_B_0880_2	Tilia europaea 'Koningslinde'	B	25	20	40	90879.9	464108	0.605831	59	17.8215
L	30	2023-03-02	L_B_0880	L_B_0880_3	Tilia europaea 'Koningslinde'	B	15	20	42	90889.5	464092	0.625568	58	17.4634
L	16	2023-03-01	L_B_3272	L_B_3272_1	Tilia x europaea 'Zwarte linde'	B	50	70	49	92499.3	465686	0.956248	66	17.9632
L	17	2023-03-01	L_B_3272	L_B_3272_2	Tilia x europaea 'Zwarte linde'	B	40	75	49	92519.6	465711	0.960576	66	18.0093
L	18	2023-03-01	L_B_3272	L_B_3272_3	Tilia x europaea 'Zwarte linde'	B	40	75	52	92526.4	465718	0.960576	65	18.0093
L	31	2023-03-03	L_B_3551	L_B_3551_1	Tilia europaea 'Koningslinde'	B	10	20	70	92675.9	465692	0.691763	47	16.1539
L	32	2023-03-03	L_B_3551	L_B_3551_2	Tilia europaea 'Koningslinde'	B	20	20	62	92683.7	465687	0.665489	47	16.1539
L	33	2023-03-03	L_B_3551	L_B_3551_3	Tilia europaea 'Koningslinde'	B	20	30	65	92691.8	465681	0.697936	47	16.1888
L	19	2023-03-01	L_B_4021	L_B_4021_1	Tilia x europaea	B	20	30	47	92985.9	465395	0.849211	53	15.9804
L	20	2023-03-01	L_B_4021	L_B_4021_2	Tilia x europaea	B	20	30	47	92988.2	465402	0.860474	55	15.9936
L	21	2023-03-01	L_B_4021	L_B_4021_3	Tilia x europaea	B	20	35	40	92991.3	465410	0.861035	52	15.9936
L	25	2023-03-02	L_B_4915	L_B_4915_1	Tilia europaea	B	90	25	52	93515.7	461901	0.810967	61	20.2942
L	26	2023-03-02	L_B_4915	L_B_4915_2	Tilia europaea	B	90	65	30	93530	461908	0.721112	63	20.2942
L	27	2023-03-02	L_B_4915	L_B_4915_3	Tilia europaea	B	90	65	55	93538.8	461912	0.695394	62	20.1522
L	22	2023-03-02	L_B_6979	L_B_6979_1	Tilia x europaea	B	20	80	37	94993.8	466449	0.706852	42	13.7082
L	23	2023-03-02	L_B_6979	L_B_6979_2	Tilia x europaea	B	60	90	39	94980.8	466448	0.6989	43	13.8596
L	24	2023-03-02	L_B_6979	L_B_6979_3	Tilia x europaea	B	50	85	39	95001.4	466440	0.74012	41	13.6711
L	79	2023-05-22	L_dB_loc1	L_dB_loc1_1	Tilia sp.	DB	90	65	35	88379	461320	0.403898	69	16.4476
L	80	2023-05-22	L_dB_loc1	L_dB_loc1_2	Tilia sp.	DB	90	60	46	88377	461329	0.423088	68	16.2915
L	81	2023-05-22	L_dB_loc1	L_dB_loc1_3	Tilia sp.	DB	90	60	46	88363	461341	0.432276	64	16.2915
L	82	2023-05-22	L_dB_loc2	L_dB_loc2_1	Tilia sp.	DB	15	20	40	88370	459040	0.0435617	38	13.9618
L	83	2023-05-22	L_dB_loc2	L_dB_loc2_2	Tilia sp.	DB	15	20	40	88372	459038	0.0435617	38	13.9618
L	84	2023-05-22	L_dB_loc2	L_dB_loc2_3	Tilia sp.	DB	0	10	42	88372	459038	0.0435617	38	13.9618
L	85	2023-05-22	L_dB_loc3	L_dB_loc3_1	Tilia sp.	DB	20	25	44	87922	458157	0.208107	38	14.5803
L	86	2023-05-22	L_dB_loc3	L_dB_loc3_2	Tilia sp.	DB	20	20	44	87927	458149	0.199413	38	14.5803
L	87	2023-05-22	L_dB_loc3	L_dB_loc3_3	Tilia sp.	DB	10	15	50	87934	458170	0.201052	38	14.5803
L	88	2023-05-22	L_dB_loc4	L_dB_loc4_1	Tilia sp.	DB	40	30	42	91598	459820	0.377827	53	15.2106
L	89	2023-05-22	L_dB_loc4	L_dB_loc4_2	Tilia sp.	DB	60	30	34	91588	459814	0.37507	53	15.2106
L	90	2023-05-22	L_dB_loc4	L_dB_loc4_3	Tilia sp.	DB	40	30	30	91574	459812	0.404132	53	15.1957
L	91	2023-06-29	L_dB_loc5	L_dB_loc5_1	Tilia cordata	DB	50	40	30	96547	465383	0.661393	61	15.6082
L	92	2023-06-29	L_dB_loc5	L_dB_loc5_2	Tilia cordata	DB	70	40	30	96587	465391	0.646731	57	14.9202
L	93	2023-06-29	L_dB_loc5	L_dB_loc5_3	Tilia cordata	DB	50	40	30	96600	465402	0.611255	58	16.2268
L	1	2023-02-23	L_dR_5444	L_dR_5444_1	Tilia platyphyllos	R	40	95	41	93903.4	463639	2.00984	57	18.7492
L	2	2023-02-23	L_dR_5444	L_dR_5444_2	Tilia platyphyllos	R	45	95	39	93905.5	463643	2.00984	54	18.7492
L	3	2023-02-23	L_dR_5444	L_dR_5444_3	Tilia platyphyllos	R	40	95	32	93907.9	463647	2.02356	54	18.7492
L	13	2023-02-27	L_dR_5635	L_dR_5635_1	Tilia europaea	R	70	90	41	94035.7	463353	1.9983	67	18.8358
L	14	2023-02-27	L_dR_5635	L_dR_5635_2	Tilia europaea	R	60	95	50	94009.1	463352	2.00816	67	19.4623
L	15	2023-02-27	L_dR_5635	L_dR_5635_3	Tilia europaea	R	60	95	39	93994.9	463350	2.00044	67	19.4623
L	7	2023-02-23	L_dR_5816	L_dR_5816_1	Tilia europaea	R	20	98	44	94154.6	463631	2.00396	49	17.6597
L	8	2023-02-23	L_dR_5816	L_dR_5816_2	Tilia europaea	R	40	95	48	94159.5	463648	2.02841	47	17.6497
L	9	2023-02-23	L_dR_5816	L_dR_5816_3	Tilia europaea	R	40	90	40	94169.1	463650	2.04211	51	17.6531
L	4	2023-02-23	L_dR_5905	L_dR_5905_1	Tilia europaea	R	45	90	43	94213.6	463837	2.00618	60	18.2266
L	5	2023-02-23	L_dR_5905	L_dR_5905_2	Tilia europaea	R	55	95	45	94207.3	463838	2.01207	61	18.4001
L	6	2023-02-23	L_dR_5905	L_dR_5905_3	Tilia europaea	R	55	95	45	94225.8	463885	2.02434	50	17.6
L	10	2023-02-23	L_dR_5907	L_dR_5907_1	Tilia cordata	R	30	92	34	94178.1	463739	1.99152	49	17.6307
L	11	2023-02-23	L_dR_5907	L_dR_5907_2	Tilia europaea	R	40	98	42	94197.9	463779	2.06232	53	17.6186
L	12	2023-02-27	L_dR_5907	L_dR_5907_3	Tilia cordata	R	60	95	40	94193.9	463762	2.04915	52	17.6284
L	46	2023-04-03	L_O_4514	L_O_4514_1	Tilia europaea	O	50	60	34	93286.6	463673	1.6843	60	18.6902
L	47	2023-04-03	L_O_4514	L_O_4514_2	Tilia europaea	O	45	60	31	93289.4	463663	1.65277	60	18.6959
L	48	2023-04-03	L_O_4514	L_O_4514_3	Tilia europaea	O	45	60	31	93299.4	463626	1.61777	59	18.7053
L	52	2023-04-03	L_O_4683	L_O_4683_1	Tilia platyphyllos	O	65	95	62	93402.5	464662	1.61953	53	19.1501
L	53	2023-04-03	L_O_4683	L_O_4683_2	Tilia platyphyllos	O	30	95	68	93405.5	464692	1.53939	48	19.1467
L	54	2023-04-03	L_O_4683	L_O_4683_3	Tilia platyphyllos	O	30	95	69	93406.9	464706	1.54082	47	19.1422
L	61	2023-04-04	L_O_4709	L_O_4709_1	Tilia europaea	O	70	45	41	93406.5	463103	1.69404	55	18.8446
L	62	2023-04-04	L_O_4709	L_O_4709_2	Tilia europaea	O	70	45	50	93393	463094	1.69624	54	18.8573
L	63	2023-04-04	L_O_4709	L_O_4709_3	Tilia europaea	O	75	45	40	93380.6	463086	1.63115	53	18.8526
L	58	2023-04-04	L_O_5085	L_O_5085_1	Tilia cordata	O	70	90	39	93680.6	462861	1.77649	48	18.496
L	59	2023-04-04	L_O_5085	L_O_5085_2	Tilia cordata	O	70	98	40	93639.3	462865	1.74253	48	18.49
L	60	2023-04-04	L_O_5085	L_O_5085_3	Tilia cordata	O	80	98	49	93624.9	462867	1.74174	49	18.4835
L	64	2023-04-11	L_O_5263	L_O_5263_1	Tilia europaea	O	20	98	43	93771.9	463329	1.86543	58	18.8124
L	65	2023-04-11	L_O_5263	L_O_5263_2	Tilia europaea	O	40	30	36	93759.4	463409	1.80544	58	18.7986
L	66	2023-04-11	L_O_5263	L_O_5263_3	Tilia europaea	O	50	20	45	93757.7	463421	1.76298	59	18.7986
L	55	2023-04-04	L_O_5360	L_O_5360_1	Tilia europaea	O	70	85	46	93859.7	463092	1.82794	67	20.705
L	56	2023-04-04	L_O_5360	L_O_5360_2	Tilia europaea	O	60	80	45	93854.6	463120	1.82806	68	21.1266
L	57	2023-04-04	L_O_5360	L_O_5360_3	Tilia europaea	O	60	80	47	93853.1	463129	1.82383	68	21.5691
L	67	2023-04-11	L_O_7208	L_O_7208_1	Tilia europaea	O	35	25	50	95078.2	463841	1.75059	55	17.6196
L	68	2023-04-11	L_O_7208	L_O_7208_2	Tilia europaea	O	55	25	46	95074	463836	1.7188	54	17.6196
L	69	2023-04-11	L_O_7208	L_O_7208_3	Tilia europaea	O	50	20	38	95067.4	463808	1.66688	52	17.635
L	40	2023-03-06	L_Y_2863	L_Y_2863_1	Tilia europaea 'Euchlora'	Y	50	95	31	92140.2	462285	1.41435	42	18.2796
L	41	2023-03-06	L_Y_2863	L_Y_2863_2	Tilia europaea 'Euchlora'	Y	20	98	34	92146.6	462286	1.42921	42	18.2796
L	42	2023-03-06	L_Y_2863	L_Y_2863_3	Tilia europaea 'Euchlora'	Y	20	98	45	92158.1	462289	1.42699	41	18.2796
L	34	2023-03-03	L_Y_3657	L_Y_3657_1	Tilia cordata	Y	75	50	47	92759.8	464885	1.23957	69	19.2817
L	35	2023-03-03	L_Y_3657	L_Y_3657_2	Tilia cordata	Y	65	45	39	92764.1	464901	1.17184	70	19.3614
L	36	2023-03-03	L_Y_3657	L_Y_3657_3	Tilia cordata	Y	65	45	40	92765	464910	1.17184	70	19.3614
L	70	2023-04-17	L_Y_3986	L_Y_3986_1	Tilia europaea 'Euchlora'	Y	30	50	43	92932.4	461848	1.01624	53	17.9144
L	71	2023-04-17	L_Y_3986	L_Y_3986_2	Tilia europaea 'Euchlora'	Y	30	50	50	92930.4	461855	1.02406	51	17.9144
L	72	2023-04-17	L_Y_3986	L_Y_3986_3	Tilia europaea 'Euchlora'	Y	50	60	41	92924.1	461841	1.00938	54	17.9385
L	43	2023-03-06	L_Y_4630	L_Y_4630_1	Tilia europaea	Y	55	90	45	93361.8	462284	1.45382	57	18.7929
L	44	2023-03-06	L_Y_4630	L_Y_4630_2	Tilia europaea	Y	50	80	38	93398.3	462288	1.44316	59	18.8178
L	45	2023-03-06	L_Y_4630	L_Y_4630_3	Tilia europaea	Y	55	85	50	93412.5	462290	1.43926	56	18.8336
L	73	2023-04-17	L_Y_6111	L_Y_6111_1	Tilia europaea	Y	70	75	51	94333.2	462644	1.36998	55	17.0845
L	74	2023-04-17	L_Y_6111	L_Y_6111_2	Tilia cordata	Y	90	80	40	94321	462641	1.33668	52	17.0845
L	75	2023-04-17	L_Y_6111	L_Y_6111_3	Tilia europaea	Y	70	75	53	94345	462656	1.39643	54	17.0779
L	49	2023-04-03	L_Y_7131	L_Y_7131_1	Tilia europaea 'Pallida'	Y	30	20	48	95023.6	462819	1.10657	64	19.0911
L	50	2023-04-03	L_Y_7131	L_Y_7131_2	Tilia europaea 'Pallida'	Y	30	20	42	95029.3	462828	1.08225	61	19.3028
L	51	2023-04-03	L_Y_7131	L_Y_7131_3	Tilia europaea 'Pallida'	Y	30	20	40	95034.6	462836	1.08225	62	19.3028
L	37	2023-03-03	L_Y_7473	L_Y_7473_1	Tilia europaea 'Koningslinde'	Y	30	50	42	95271.6	464708	1.41384	52	17.3523
L	38	2023-03-03	L_Y_7473	L_Y_7473_2	Tilia europaea 'Koningslinde'	Y	50	50	44	95284	464707	1.41384	52	17.3523
L	39	2023-03-03	L_Y_7473	L_Y_7473_3	Tilia europaea 'Koningslinde'	Y	70	50	43	95295.3	464707	1.40807	51	17.3569
R	55	2023-05-08	R_B_105179	R_B_105179_1	Tilia cordata	B	5	0	62	90404	439518	0.439499	52	20.859
R	56	2023-05-08	R_B_105179	R_B_105179_2	Tilia cordata	B	5	15	60	90409	439529	0.439871	51	20.7525
R	57	2023-05-08	R_B_105179	R_B_105179_3	Tilia x europaea	B	5	5	69	90441	439529	0.437271	51	20.6703
R	43	2023-05-05	R_B_111778	R_B_111778_1	Tilia platyphyllos 'Rubra'	B	10	50	31	91787	435402	0.677012	53	27.0612
R	44	2023-05-05	R_B_111778	R_B_111778_2	Tilia platyphyllos 'Rubra'	B	10	50	40	91793	435400	0.679149	53	27.0612
R	45	2023-05-05	R_B_111778	R_B_111778_3	Tilia platyphyllos 'Rubra'	B	5	50	34	91806	435403	0.666521	52	27.0612
R	88	2023-05-18	R_B_115527	R_B_115527_1	Tilia x europaea	B	80	25	60	92549	431828	0.962792	48	20.2731
R	89	2023-05-18	R_B_115527	R_B_115527_2	Tilia cordata	B	65	25	45	92541	431832	0.973606	48	20.2731
R	90	2023-05-18	R_B_115527	R_B_115527_3	Tilia cordata	B	65	10	56	92501	431833	1.00885	48	20.2197
R	73	2023-05-11	R_B_116779	R_B_116779_1	Tilia x europaea	B	15	15	40	92993	442221	0.789351	60	19.6915
R	74	2023-05-16	R_B_116779	R_B_116779_2	Tilia x europaea	B	15	10	46	92990	442211	0.775579	61	19.6915
R	75	2023-05-16	R_B_116779	R_B_116779_3	Tilia tomentosa	B	60	10	43	92989	442203	0.792334	59	19.6915
R	79	2023-05-16	R_B_118498	R_B_118498_1	Tilia cordata	B	30	50	48	93350	441290	0.857927	50	19.0243
R	80	2023-05-16	R_B_118498	R_B_118498_2	Tilia cordata	B	40	90	30	93370	441302	0.928992	51	19.0087
R	81	2023-05-16	R_B_118498	R_B_118498_3	Tilia cordata	B	70	90	34	93368	441318	0.940644	51	19.0087
R	85	2023-05-18	R_B_118650	R_B_118650_1	Tilia tomentosa	B	60	95	60	93247	431893	0.88601	54	21.6619
R	86	2023-05-18	R_B_118650	R_B_118650_2	Tilia tomentosa	B	30	98	48	93246	431911	0.895054	53	21.7695
R	87	2023-05-18	R_B_118650	R_B_118650_3	Tilia tomentosa	B	65	98	42	93241	431979	0.821227	59	20.3982
R	76	2023-05-16	R_B_124452	R_B_124452_1	Tilia tomentosa	B	70	50	64	94651	441881	0.775905	49	18.8273
R	77	2023-05-16	R_B_124452	R_B_124452_2	Tilia tomentosa	B	70	50	63	94638	441893	0.801777	49	18.8273
R	78	2023-05-16	R_B_124452	R_B_124452_3	Tilia tomentosa	B	70	70	68	94624	441904	0.778186	49	18.8204
R	100	2023-05-19	R_B_127093	R_B_127093_1	Tilia x europaea	B	5	0	32	95120	436630	0.856723	58	26.1462
R	101	2023-05-19	R_B_127093	R_B_127093_2	Tilia x europaea	B	15	0	44	95120	436646	0.872424	59	26.1462
R	102	2023-05-19	R_B_127093	R_B_127093_3	Tilia x europaea	B	15	0	40	95116	436651	0.88026	60	26.6891
R	61	2023-05-11	R_dB_108000	R_dB_108000_1	Tilia x europaea	DB	5	10	55	91074	440678	0.489655	56	21.2877
R	62	2023-05-11	R_dB_108000	R_dB_108000_2	Tilia x europaea	DB	5	10	47	91080	440683	0.495308	56	21.2877
R	63	2023-05-11	R_dB_108000	R_dB_108000_3	Tilia x europaea	DB	10	15	55	91084	440686	0.495308	56	21.2877
R	82	2023-05-18	R_dB_123767	R_dB_123767_1	Tilia cordata	DB	30	20	45	94333	431602	0.429563	56	22.5904
R	83	2023-05-18	R_dB_123767	R_dB_123767_2	Tilia cordata	DB	25	20	43	94344	431601	0.442879	56	22.6125
R	84	2023-05-18	R_dB_123767	R_dB_123767_3	Tilia cordata	DB	45	15	44	94366	431600	0.473317	56	22.6808
R	103	2023-05-19	R_dB_131602	R_dB_131602_1	Tilia x europaea	DB	5	5	40	96168	438790	0.434788	64	21.5909
R	104	2023-05-19	R_dB_131602	R_dB_131602_2	Tilia x europaea	DB	10	10	47	96170	438784	0.434788	64	21.5909
R	105	2023-05-19	R_dB_131602	R_dB_131602_3	Tilia x europaea	DB	50	0	43	96180	438748	0.445844	64	21.6104
R	70	2023-05-16	R_dB_89813	R_dB_89813_1	Tilia x europaea	DB	25	70	40	87108	441419	0.138386	66	18.0869
R	71	2023-05-16	R_dB_89813	R_dB_89813_2	Tilia x europaea	DB	70	70	42	87120	441421	0.134188	65	18.0114
R	72	2023-05-16	R_dB_89813	R_dB_89813_3	Tilia x europaea	DB	10	70	38	87120	441435	0.144618	64	17.9246
R	64	2023-05-16	R_dB_92903	R_dB_92903_1	Tilia x europaea 'Koningslinde'	DB	20	10	37	87601	440901	0.317874	57	19.2791
R	65	2023-05-16	R_dB_92903	R_dB_92903_2	Tilia x europaea 'Koningslinde'	DB	30	10	63	87600	440902	0.314875	57	19.2791
R	66	2023-05-16	R_dB_92903	R_dB_92903_3	Tilia x europaea	DB	50	10	68	87575	440936	0.293971	57	19.3151
R	67	2023-05-16	R_dB_93511	R_dB_93511_1	Tilia x europaea	DB	25	0	62	87842	441055	0.190109	59	19.4708
R	68	2023-05-16	R_dB_93511	R_dB_93511_2	Tilia x europaea 'Koningslinde'	DB	5	0	47	87904	441020	0.209231	61	19.5622
R	69	2023-05-16	R_dB_93511	R_dB_93511_3	Tilia x europaea	DB	5	0	62	87921	441011	0.204032	61	19.78
R	16	2023-04-14	R_dR_108916	R_dR_108916_1	Tilia x europaea 'Euchlora'	R	50	10	35	91188	436753	2.24508	66	25.3447
R	17	2023-04-14	R_dR_108916	R_dR_108916_2	Tilia x europaea 'Euchlora'	R	15	95	40	91207	436752	2.27952	58	25.3447
R	18	2023-04-14	R_dR_108916	R_dR_108916_3	Tilia x europaea 'Euchlora'	R	15	95	35	91227	436752	2.25505	55	25.5572
R	1	2023-03-28	R_dR_111164	R_dR_111164_1	Tilia cordata 'Bohlje'	R	25	15	38	91710	438213	2.00518	65	27.8269
R	2	2023-03-28	R_dR_111164	R_dR_111164_2	Tilia x europaea 'Euchlora'	R	30	25	40	91717	438219	2.09854	65	26.4102
R	3	2023-03-28	R_dR_111164	R_dR_111164_3	Tilia x europaea	R	25	30	53	91725	438207	2.05234	61	26.4102
R	13	2023-04-14	R_dR_112033	R_dR_112033_1	Tilia x europaea 'Koningslinde'	R	40	55	46	91901	437145	2.01362	42	24.8846
R	14	2023-04-14	R_dR_112033	R_dR_112033_2	Tilia cordata	R	50	55	32	91902	437164	2.03909	42	25.0027
R	15	2023-04-14	R_dR_112033	R_dR_112033_3	Tilia cordata	R	65	55	38	91900	437185	2.09517	44	25.2917
R	19	2023-04-14	R_dR_114026	R_dR_114026_1	Tilia cordata	R	5	85	49	92282	436849	2.12959	68	26.723
R	20	2023-04-14	R_dR_114026	R_dR_114026_2	Tilia cordata	R	5	80	40	92303	436856	2.04962	67	27.7174
R	21	2023-04-14	R_dR_114026	R_dR_114026_3	Tilia cordata	R	5	85	45	92312	436859	2.05141	71	27.0808
R	4	2023-03-28	R_dR_114575	R_dR_114575_1	Tilia x europaea	R	25	98	33	92440	438005	2.37561	62	24.4368
R	5	2023-03-28	R_dR_114575	R_dR_114575_2	Tilia x europaea	R	10	98	43	92452	438010	2.39572	62	24.4368
R	6	2023-03-28	R_dR_114575	R_dR_114575_3	Tilia x europaea	R	5	98	43	92463	438014	2.40433	60	24.1445
R	7	2023-03-28	R_dR_115991	R_dR_115991_1	Tilia cordata	R	70	40	49	92764	438241	2.10192	58	24.9823
R	8	2023-03-28	R_dR_115991	R_dR_115991_2	Tilia cordata	R	70	50	69	92771	438245	2.19495	58	24.9823
R	9	2023-03-28	R_dR_115991	R_dR_115991_3	Tilia cordata	R	35	25	60	92770	438262	2.19472	58	24.5195
R	10	2023-03-28	R_dR_117983	R_dR_117983_1	Tilia tomentosa	R	35	50	58	93184	438041	2.23833	62	23.6537
R	11	2023-03-28	R_dR_117983	R_dR_117983_2	Tilia tomentosa	R	20	50	38	93185	438034	2.22698	62	23.6537
R	12	2023-03-28	R_dR_117983	R_dR_117983_3	Tilia tomentosa	R	35	50	54	93188	438025	2.24009	62	24.2739
R	58	2023-05-08	R_O_110021	R_O_110021_1	Tilia x europaea	O	5	98	40	91468	438614	1.81772	71	24.6928
R	59	2023-05-08	R_O_110021	R_O_110021_2	Tilia x europaea	O	10	98	44	91474	438621	1.80785	71	24.6928
R	60	2023-05-08	R_O_110021	R_O_110021_3	Tilia x europaea	O	10	98	31	91486	438634	1.79494	71	26.3713
R	52	2023-05-08	R_O_113984	R_O_113984_1	Tilia x europaea	O	40	70	60	92360	439409	1.94774	63	24.2679
R	53	2023-05-08	R_O_113984	R_O_113984_2	Tilia x europaea	O	70	60	30	92363	439445	1.74986	65	24.5371
R	54	2023-05-08	R_O_113984	R_O_113984_3	Tilia x europaea	O	40	60	67	92348	439444	1.84	66	24.3953
R	22	2023-04-14	R_O_118570	R_O_118570_1	Tilia x europaea 'Koningslinde'	O	95	50	56	93314	436852	1.6353	71	28.9477
R	23	2023-04-14	R_O_118570	R_O_118570_2	Tilia x europaea 'Koningslinde'	O	95	55	32	93321	436866	1.57629	72	28.9477
R	24	2023-04-14	R_O_118570	R_O_118570_3	Tilia x europaea 'Koningslinde'	O	95	55	41	93327	436874	1.57631	72	30.2778
R	49	2023-05-08	R_O_120247	R_O_120247_1	Tilia x europaea	O	15	98	44	93697	438516	1.73933	47	23.5841
R	50	2023-05-08	R_O_120247	R_O_120247_2	Tilia x europaea	O	20	98	30	93697	438524	1.73933	48	23.5939
R	51	2023-05-08	R_O_120247	R_O_120247_3	Tilia x europaea	O	30	98	35	93698	438528	1.73946	48	23.5939
R	28	2023-04-18	R_O_138677	R_O_138677_1	Tilia tomentosa	O	40	80	40	97693	440320	1.8056	58	21.6021
R	29	2023-04-18	R_O_138677	R_O_138677_2	Tilia tomentosa	O	50	80	34	97696	440292	1.82824	57	21.8884
R	30	2023-04-18	R_O_138677	R_O_138677_3	Tilia tomentosa	O	65	80	33	97696	440285	1.83268	58	21.8884
R	31	2023-04-18	R_O_140663	R_O_140663_1	Tilia cordata	O	5	40	46	98152	440415	1.54316	53	20.9829
R	32	2023-04-18	R_O_140663	R_O_140663_2	Tilia cordata	O	5	40	39	98164	440418	1.5884	53	20.9311
R	33	2023-04-18	R_O_140663	R_O_140663_3	Tilia x europaea	O	5	40	55	98184	440423	1.65549	52	21.0797
R	46	2023-05-05	R_O_98978	R_O_98978_1	Tilia x europaea 'Koningslinde'	O	60	45	50	89048	436651	1.83803	63	27.8877
R	47	2023-05-05	R_O_98978	R_O_98978_2	Tilia x europaea 'Koningslinde'	O	65	45	44	89037	436663	1.86576	63	27.8877
R	48	2023-05-05	R_O_98978	R_O_98978_3	Tilia x europaea 'Koningslinde'	O	60	45	43	89028	436673	1.81771	64	26.7147
R	91	2023-05-18	R_Y_115233	R_Y_115233_1	Tilia cordata	Y	50	50	50	92489	432468	1.09377	65	23.3906
R	92	2023-05-18	R_Y_115233	R_Y_115233_2	Tilia cordata	Y	20	55	53	92504	432466	1.10409	64	23.3906
R	93	2023-05-18	R_Y_115233	R_Y_115233_3	Tilia x europaea	Y	15	60	37	92523	432458	1.11417	62	21.9741
R	94	2023-05-18	R_Y_117792	R_Y_117792_1	Tilia x europaea	Y	80	50	50	93068	432290	1.03398	46	21.6173
R	95	2023-05-18	R_Y_117792	R_Y_117792_2	Tilia x europaea	Y	50	50	62	93052	432290	1.02002	46	21.6136
R	96	2023-05-18	R_Y_117792	R_Y_117792_3	Tilia x europaea	Y	60	40	45	93044	432289	1.02002	46	21.6136
R	97	2023-05-19	R_Y_124835	R_Y_124835_1	Tilia x europaea	Y	25	10	31	94649	435772	1.33849	44	23.217
R	98	2023-05-19	R_Y_124835	R_Y_124835_2	Tilia x europaea	Y	10	40	42	94662	435766	1.34169	43	22.9876
R	99	2023-05-19	R_Y_124835	R_Y_124835_3	Tilia x europaea	Y	25	40	39	94667	435757	1.37848	44	22.9876
R	25	2023-04-18	R_Y_136996	R_Y_136996_1	Tilia cordata	Y	80	10	52	97344	438916	1.1485	44	20.504
R	26	2023-04-18	R_Y_136996	R_Y_136996_2	Tilia cordata	Y	95	10	36	97374	438875	1.13176	44	20.5306
R	27	2023-04-18	R_Y_136996	R_Y_136996_3	Tilia cordata	Y	10	5	32	97338	438859	1.12419	44	20.6312
R	40	2023-05-04	R_Y_73213	R_Y_73213_1	Tilia x europaea	Y	60	25	59	83310	431838	1.2982	47	24.2587
R	41	2023-05-04	R_Y_73213	R_Y_73213_2	Tilia x europaea	Y	60	25	58	83305	431832	1.27738	46	24.2587
R	42	2023-05-04	R_Y_73213	R_Y_73213_3	Tilia x europaea	Y	60	25	55	83298	431825	1.26385	45	24.2587
R	37	2023-05-04	R_Y_79171	R_Y_79171_1	Tilia x europaea 'Palida'	Y	95	35	66	84644	432185	1.17052	55	25.9601
R	38	2023-05-04	R_Y_79171	R_Y_79171_2	Tilia x europaea 'Palida'	Y	95	30	66	84660	432184	1.16847	55	25.9601
R	39	2023-05-04	R_Y_79171	R_Y_79171_3	Tilia x europaea 'Palida'	Y	80	30	50	84675	432183	1.16604	55	25.8454
R	34	2023-05-04	R_Y_87098	R_Y_87098_1	Tilia x europaea	Y	60	99	30	86357	433720	1.26411	57	24.5283
R	35	2023-05-04	R_Y_87098	R_Y_87098_2	Tilia x europaea	Y	60	99	33	86367	433720	1.26411	57	24.4527
R	36	2023-05-04	R_Y_87098	R_Y_87098_3	Tilia x europaea	Y	50	25	56	86393	433724	1.19472	54	24.3855
		Min					0	0	30	83298	431600	0.0435617	38	13.6711
		Max					100	99	70	128400	490888	2.40433	72	30.2778
		Median					40	55	42	94193.9	463409	1.21475	54	19.2817
		Average					41.4092	57.1386	43.4587	102443	461972	1.24576	54.7294	20.104
		25 quartile					20	30	35	92511.8	439524	0.717992	48.5	17.7553
		75 quartile					60	90	49	118338	484855	1.80704	61	22.6883
