# Supplementary material for: Urban heat Islands shape epiphytic communities of lichens and bryophytes
Source: Urban Ecosyst. 2026 Feb 21;29(2):63. doi: 10.1007/s11252-026-01930-8 (PMC12923442; doi:10.1007/s11252-026-01930-8)
Supplement: Supplementary file 4 — Supplementary Material 4 (R 28.8 KB) [file 11252_2026_1930_MOESM4_ESM.r]

# Information:
#Supplementary Data 8
#Article title: Urban heat island shapes epiphytic communities of lichens and bryophytes	
#Journal name: Urban Ecosystems	
#Author names and affiliation:
#  •	Tim Claerhout:	Naturalis Biodiversity Center, Leiden, The Netherlands; Hortus botanicus Leiden, Leiden University, Leiden, The Netherlands; Institute of Biology Leiden, Leiden University, Leiden, The Netherlands
#  •	Laurens B Sparrius: BLWG, Utrecht, The Netherlands
#  •	Paul JA Keßler: Hortus botanicus Leiden, Leiden University, Leiden, The Netherlands; Institute of Biology Leiden, Leiden University, Leiden, The Netherlands
#  •	Michael Stech: Naturalis Biodiversity Center, Leiden, The Netherlands; Leiden University, Leiden, The Netherlands
#E-mail address of corresponding author: t.claerhout@hortus.leidenuniv.nl 

#Caption: R script to get figures-on-demand for every sensor combination of interest

#libraries ----
library(myClim)
library(ggrepel)
library(readxl)
library(writexl)
library(dplyr)
library(myClimGui)
library(rlist)
library(ggplot2)
library(scales)
library(patchwork)
library(lubridate)
library(fs)
library(purrr)
library(tidyr)
library(tibble)
library(vegan)

#load data and turn into myclim object ----
file_path <- "XXX"
data <- read_excel(file_path)

  # Rename columns to match mc_read_long() expectations
data <- data %>%
  rename(
    datetime = `Date/Time`,
    value = value,
    sensor_name = sensor_name,
    locality_id = locality_id
  ) %>%
  mutate(datetime = as.POSIXct(datetime, format = "%d/%m/%Y %H:%M", tz = "UTC"))


  # Convert to myClim object
myclim_data <- mc_read_long(data)
myclim_data <- mc_calc_vpd(myclim_data, "T_C", "RH", localities = NULL)
myclim_data <- mc_calc_fdd(myclim_data, sensor = "T_C", output_prefix = "FDD" , localities = NULL)
myclim_data <- mc_calc_gdd(myclim_data, sensor = "T_C", output_prefix = "GDD", localities = NULL)
mc_info(myclim_data)
myclim_data_aggday <- mc_agg(myclim_data, fun = c("mean", "min", "max", "percentile"),
                             percentiles = 95, period = "day", min_coverage = 0.95)
myclim_data_agghour <- mc_agg(myclim_data, fun = c("mean", "min", "max", "percentile"),
                              percentiles = 95, period = "hour", min_coverage = 0.95)

  # Find min/max values of T, RH and VPD (important for later)
    #RH is always 0-100
    #Temperature:

max_T_C_S <- data %>%
  filter(sensor_name == "T_C", datetime <= as.POSIXct("2025-01-23 00:00:00", tz = "UTC")) %>%
  summarise(max_value = max(value, na.rm = TRUE)) %>%
  pull(max_value)
min_T_C_S <- data %>%
  filter(sensor_name == "T_C", datetime <= as.POSIXct("2025-01-23 00:00:00", tz = "UTC")) %>%
  summarise(min_value = min(value, na.rm = TRUE)) %>%
  pull(min_value)
max_T_C_W <- data %>%
  filter(sensor_name == "T_C", datetime >= as.POSIXct("2025-01-23 00:00:00", tz = "UTC")) %>%
  summarise(max_value = max(value, na.rm = TRUE)) %>%
  pull(max_value)
min_T_C_W <- data %>%
  filter(sensor_name == "T_C", datetime >= as.POSIXct("2025-01-23 00:00:00", tz = "UTC")) %>%
  summarise(min_value = min(value, na.rm = TRUE)) %>%
  pull(min_value)

min_T_C_S
max_T_C_S
max_T_C_W
min_T_C_W

    #VPD
# Define the cut-off date
cut_off_date <- as.POSIXct("2025-01-23 00:00:00")

# Initialize vectors to collect all VPD values before and after the cut-off
all_vpd_before_cutoff <- c()
all_vpd_after_cutoff <- c()

# Loop through each locality
for (loc in myclim_data$localities) {
  # Check that the expected structure exists
  if (!is.null(loc$loggers$Logger_1$sensors$VPD$values)) {
    vpd_values <- loc$loggers$Logger_1$sensors$VPD$values
    datetime_values <- loc$loggers$Logger_1$datetime
    
    # Split the VPD data into before and after the cut-off date
    before_cutoff <- vpd_values[datetime_values < cut_off_date]
    after_cutoff <- vpd_values[datetime_values >= cut_off_date]
    
    # Add to the respective vectors
    all_vpd_before_cutoff <- c(all_vpd_before_cutoff, before_cutoff)
    all_vpd_after_cutoff <- c(all_vpd_after_cutoff, after_cutoff)
  }
}

# Get the min and max VPD values before the cut-off
max_vpd_S <- max(all_vpd_before_cutoff, na.rm = TRUE)
min_vpd_S <- min(all_vpd_before_cutoff, na.rm = TRUE)

# Get the min and max VPD values after the cut-off
max_vpd_W <- max(all_vpd_after_cutoff, na.rm = TRUE)
min_vpd_W <- min(all_vpd_after_cutoff, na.rm = TRUE)
      # Print the result
min_vpd_S
max_vpd_S
min_vpd_W
max_vpd_W

  # Get data per locality ----
names <- c("senloc10_1_n", "senloc10_1_z", "senloc10_2_n", "senloc10_2_z",
           "senloc1_1_n", "senloc1_1_z", "senloc12_1_n", "senloc12_1_z",
           "senloc12_2_n", "senloc12_2_z", "senloc1_2_n", "senloc1_2_z",
           "senloc13_1_n", "senloc13_1_z", "senloc13_2_n", "senloc13_2_z",
           "senloc2_1_n", "senloc2_1_z", "senloc2_2_n", "senloc2_2_z",
           "senloc3_1_n", "senloc3_1_z", "senloc3_2_n", "senloc3_2_z",
           "senloc4_1_n", "senloc4_1_z", "senloc4_2_n", "senloc4_2_z",
           "senloc5_1_n", "senloc5_1_z", "senloc5_2_n", "senloc5_2_z",
           "senloc6_1_n", "senloc6_1_z", "senloc6_2_n", "senloc6_2_z",
           "senloc7_1_n", "senloc7_1_z", "senloc7_2_n", "senloc7_2_z",
           "senloc8_1_n", "senloc8_1_z", "senloc8_2_n", "senloc8_2_z",
           "senloc9_1_n", "senloc9_1_z", "senloc9_2_n", "senloc9_2_z")
  # Get subdata for every tree + side of tree
for (name in names) {
  assign(name, mc_filter(myclim_data, localities = name))
}

  # Get subdata for every tree
    # Extract unique names by removing "_n" and "_z"
tree_names <- unique(gsub("_[nz]$", "", names))

    # Loop through each unique name and assign the filtered data
for (name in tree_names) {
  name_n <- paste0(name, "_n")
  name_z <- paste0(name, "_z")
  
  assign(name, mc_filter(myclim_data, localities = c(name_n, name_z)))
}

  # get subdata for every locality
    # Extract the base names (everything before the first "_")
base_names <- unique(sub("_.*", "", names))

    # Loop through each base name and assign filtered data
for (base_name in base_names) {
      # Get all matching names that contain the base_name
  matching_names <- names[grep(paste0("^", base_name, "_"), names)]
  
      # Assign the mc_filter result
  assign(base_name, mc_filter(myclim_data, localities = matching_names))
}

  # Get subdata for all data for one orientation
    # Get all names that end in "_n"
matching_names <- names[grep("_n$", names)]

      # Assign the mc_filter result to "senloc_n"
assign("senloc_n", mc_filter(myclim_data, localities = matching_names))

    # Get all names that end in "_z"
matching_names <- names[grep("_z$", names)]

      # Assign the mc_filter result to "senloc_z"
assign("senloc_z", mc_filter(myclim_data, localities = matching_names))

#create list of all the datasets we created
senloc_all <- myclim_data
all_objects <- ls()
senloc_objects <- all_objects[grepl("senloc", all_objects)]
senloc_objects <- senloc_objects[!(senloc_objects %in% c("senloc_objects"))]
#create figures ----
  # Raster plot ----
  # Incorporate the extra code to make sure all legends are equal (min - max T, RH and VPD)
    # summer ----
plot_raster_S <- list()
      # Loop through each senloc object and run the mc_plot_raster function
for (senloc_name in senloc_objects) {
      # Use get() to retrieve the actual dataset object by its name
  senloc <- get(senloc_name)
  
      # Construct the new name for the result object dynamically
  result_name_T <- paste0(senloc_name, "_T")
  result_name_RH <- paste0(senloc_name, "_RH")
  result_name_VPD <- paste0(senloc_name, "_VPD")
      # Run the function and store in the list
  plot_raster_S[[result_name_T]] <- mc_plot_raster(senloc, sensors = c("T_C"), 
                                                   start_crop = "2024-07-30 00:00:00", 
                                                   end_crop = "2024-10-01 23:00:00")[[1]] +
    scale_fill_viridis_c(limits = c(min_T_C_S, max_T_C_S), oob = scales::squish, option = "C") +
    labs(fill = "Temperature (°C)")
  plot_raster_S[[result_name_RH]] <- mc_plot_raster(senloc, sensors = c("RH"), 
                                                    start_crop = "2024-07-30 00:00:00", 
                                                    end_crop = "2024-10-01 23:00:00")[[1]] +
    scale_fill_viridis_c(limits = c(0, 100), oob = scales::squish, option = "D") +
    labs(fill = "Relative Humidity (%)")
  plot_raster_S[[result_name_VPD]] <- mc_plot_raster(senloc, sensors = c("VPD"), 
                                                     start_crop = "2024-07-30 00:00:00", 
                                                     end_crop = "2024-10-01 23:00:00")[[1]] +
    scale_fill_viridis_c(limits = c(min_vpd_S, max_vpd_S), oob = scales::squish, option = "D") +
    labs(fill = "Vapour Pressure Deficit (kPa)")
}

    # Winter ----
plot_raster_W <- list()
      # Loop through each senloc object and run the mc_plot_raster function
for (senloc_name in senloc_objects) {
        # Use get() to retrieve the actual dataset object by its name
  senloc <- get(senloc_name)
  
        # Construct the new name for the result object dynamically
  result_name_T <- paste0(senloc_name, "_T")
  result_name_RH <- paste0(senloc_name, "_RH")
  result_name_VPD <- paste0(senloc_name, "_VPD")
        # Run the mc_plot_raster function and store the plots in the list
  plot_raster_W[[result_name_T]] <- mc_plot_raster(senloc, sensors = c("T_C"), 
                                                   start_crop = "2025-01-23 00:00:00", 
                                                   end_crop = "2025-02-21 23:00:00")[[1]] +
    scale_fill_viridis_c(limits = c(min_T_C_W, max_T_C_W), oob = scales::squish, option = "C") +
    labs(fill = "Temperature (°C)")
  
  plot_raster_W[[result_name_RH]] <- mc_plot_raster(senloc, sensors = c("RH"), 
                                                    start_crop = "2025-01-23 00:00:00", 
                                                    end_crop = "2025-02-21 23:00:00")[[1]] +
    scale_fill_viridis_c(limits = c(0, 100), oob = scales::squish, option = "D") +
    labs(fill = "Relative Humidity (%)")
  
  plot_raster_W[[result_name_VPD]] <- mc_plot_raster(senloc, sensors = c("VPD"), 
                                                     start_crop = "2025-01-23 00:00:00", 
                                                     end_crop = "2025-02-21 23:00:00")[[1]] +
    scale_fill_viridis_c(limits = c(min_vpd_W, max_vpd_W), oob = scales::squish, option = "D") +
    labs(fill = "Vapour Pressure Deficit (kPa)")
}

    # Save plots ----
      # Define the directory where plots will be saved
output_dir <- "XXX"

      # Get all objects in the environment
all_objects <- ls()

      # Filter for objects that end in "_RH", "_T", or "_VPD"
plot_objects <- all_objects[grepl("(_RH|_T|_VPD)$", all_objects)]

      # Loop through each matching object
for (plot_name in plot_objects) {
        # Retrieve the list object
  plot_list <- get(plot_name)
  
        # Check if it's a list and has at least one element
  if (is.list(plot_list) && length(plot_list) == 1) {
    plot_obj <- plot_list[[1]]  # Extract the first element
    
      # Check if the extracted object is a ggplot
    if (inherits(plot_obj, "ggplot")) {
        # Construct file paths
      tiff_path <- file.path(output_dir, paste0(plot_name, ".tiff"))
      png_path <- file.path(output_dir, paste0(plot_name, ".png"))
      
        # Save as TIFF
      ggsave(filename = tiff_path, plot = plot_obj, dpi = 600, width = 8, height = 6, units = "in", device = "tiff")
      
        # Save as PNG
      ggsave(filename = png_path, plot = plot_obj, dpi = 600, width = 8, height = 6, units = "in", device = "png")
      
      cat("Saved:", plot_name, "\n")  # Print confirmation
    } else {
      cat("Skipping (not a ggplot object):", plot_name, "\n")
    }
  } else {
    cat("Skipping (not a list of length 1):", plot_name, "\n")
  }
}

  # Line Plots - raw data ----
    # Extract data first: Loop through each dataset in senloc_objects
for (dataset_name in senloc_objects) {
      # Retrieve the dataset
  dataset <- get(dataset_name)
  
      # Initialize an empty list to store data from all localities
  all_data <- list()
  
      # Loop through each locality in "localities"
  for (loc_name in names(dataset$localities)) {
    locality <- dataset$localities[[loc_name]]
    
        # Extract datetime
    datetime <- locality$loggers$Logger_1$datetime
    
        # Extract sensor values
    sensors <- locality$loggers$Logger_1$sensors
    
        # Create a data frame for this locality
    loc_data <- data.frame(
      datetime = datetime,
      T_C = sensors$T_C$values,
      RH = sensors$RH$values,
      VPD = sensors$VPD$values,
      GDD = sensors$GDD5$values,
      FDD = sensors$FDD0$values,
      locality = loc_name,  # Keep track of locality
      dataset = dataset_name # Keep track of dataset name
    )
    
        # Append to the list
    all_data[[loc_name]] <- loc_data
  }
  
      # Combine all localities into one dataframe
  final_df <- bind_rows(all_data)
  
      # Assign the dataframe to a new variable named "d_" + dataset_name
  assign(paste0("d_", dataset_name), final_df)
}

  # Combine all the names of the newly created datasets in one vector
datasets_extracted <- c(ls(pattern = "d_"))

    # Plot the data -----
# Define the time periods
time_periods <- data.frame(
  period = c("S1", "S2", "S3", "W1", "W2"),
  start = as.POSIXct(c("2024-07-29 00:00:00", "2024-08-27 00:00:00", "2024-09-09 23:10:00", "2025-01-25 00:00:00", "2025-02-08 23:10:00")),
  end = as.POSIXct(c("2024-08-12 23:00:00", "2024-09-09 23:00:00", "2024-09-23 23:00:00", "2025-02-08 23:00:00", "2025-02-20 23:00:00"))
)

# Initialize an empty list to store the plots
plot_list_raw <- list()

# Loop through each extracted dataset
for (dataset_name in datasets_extracted) {
  # Retrieve the dataset
  dataset <- get(dataset_name)
  
  # Define sensor types to plot
  sensors <- c("T_C", "RH", "VPD", "GDD", "FDD")
  
  # Loop through each sensor type
  for (sensor in sensors) {
    # Check if sensor column exists in the dataset
    if (sensor %in% names(dataset)) {
      
      # Add a column to classify each datetime into its time period
      dataset$period <- NA
      for (i in 1:nrow(time_periods)) {
        dataset$period[dataset$datetime >= time_periods$start[i] & dataset$datetime <= time_periods$end[i]] <- time_periods$period[i]
      }
      
      # Filter dataset to include only relevant datetime ranges
      filtered_data <- dataset %>% filter(!is.na(period))
      
      # Create the ggplot
      p <- ggplot(filtered_data, aes(x = datetime, y = !!sym(sensor), color = locality)) +
        geom_line() +  
        labs(title = paste(dataset_name, "-", sensor), 
             x = "Date & Time", 
             y = sensor, 
             color = "Locality") + 
        theme_minimal() +
        facet_wrap(~period, scales = "free")  # Separate by period, only show relevant times
      
      # Store plot in a list with a descriptive name
      plot_list_raw[[paste0(dataset_name, "_", sensor)]] <- p
    }
  }
}

    #example
print(plot_list_raw[["d_senloc1_1_GDD"]])

  # Line plots - aggregated data (hour and day) -----
    # Aggregate data -----
      # Loop through each senloc object and run the mc_agg function
for (senloc_name in senloc_objects) {
        # Use get() to retrieve the actual dataset object by its name
  senloc <- get(senloc_name)
  
        # Construct the new name for the result object dynamically
  result_name_day <- paste0(senloc_name, "_aggday")
  result_name_hour <- paste0(senloc_name, "_agghour")
        # Run the mc_agg function and assign it to the dynamically named object
  assign(result_name_day, mc_agg(senloc, fun = c("mean", "min", "max", "percentile"),
                                 percentiles = 95, period = "day", min_coverage = 0.95))
  assign(result_name_hour, mc_agg(senloc, fun = c("mean", "min", "max", "percentile"),
                                  percentiles = 95, period = "hour", min_coverage = 0.95))
}

        # Put all names of the aggregated myclim objects in one vector
senloc_objects_agg_hour <- c(ls(pattern = "_agghour"))
senloc_objects_agg_day <- c(ls(pattern = "_aggday"))

    # Extract relevant data ------
      # datasets by hour -----
        # Extract data first: Loop through each dataset in senloc_objects
for (dataset_name in senloc_objects_agg_hour) {
          # Retrieve the dataset
  dataset <- get(dataset_name)
  
          # Initialize an empty list to store data from all localities
  all_data <- list()
  
          # Loop through each locality in "localities"
  for (loc_name in names(dataset$localities)) {
    locality <- dataset$localities[[loc_name]]
    
            # Extract datetime
    datetime <- locality$datetime
    
            # Extract sensor values
    sensors <- locality$sensors
    
            # Create a data frame for this locality
    loc_data <- data.frame(
      datetime = datetime,
      T_C_mean = sensors$T_C_mean$values,
      T_C_min = sensors$T_C_min$values,
      T_C_max = sensors$T_C_max$values,
      T_C_percentile95 = sensors$T_C_percentile95$values,
      RH_mean = sensors$RH_mean$values,
      RH_min = sensors$RH_min$values,
      RH_max = sensors$RH_max$values,
      RH_percentile95 = sensors$RH_percentile95$values,
      VPD_mean = sensors$VPD_mean$values,
      VPD_min = sensors$VPD_min$values,
      VPD_max = sensors$VPD_max$values,
      VPD_percentile95 = sensors$VPD_percentile95$values,
      FDD_mean = sensors$FDD0_mean$values,
      FDD_min = sensors$FDD0_min$values,
      FDD_max = sensors$FDD0_max$values,
      FDD_percentile95 = sensors$FDD0_percentile95$values,
      GDD_mean = sensors$GDD5_mean$values,
      GDD_min = sensors$GDD5_min$values,
      GDD_max = sensors$GDD5_max$values,
      GDD_percentile95 = sensors$GDD5_percentile95$values,
      locality = loc_name,  # Keep track of locality
      dataset = dataset_name # Keep track of dataset name
    )
    
            # Append to the list
    all_data[[loc_name]] <- loc_data
  }
  
          # Combine all localities into one dataframe
  final_df_agg_hour <- bind_rows(all_data)
  
          # Assign the dataframe to a new variable named "d_agghour" + dataset_name
  assign(paste0("d_agghour_", dataset_name), final_df_agg_hour)
}
        # Combine all the names of the newly created datasets in one vector
datasets_extracted_agg_hour <- c(ls(pattern = "d_agghour_"))
     

      # datasets by day -----
for (dataset_name in senloc_objects_agg_day) {
  dataset <- get(dataset_name)
  all_data <- list()
  for (loc_name in names(dataset$localities)) {
    locality <- dataset$localities[[loc_name]]
    datetime <- locality$datetime
    sensors <- locality$sensors
    loc_data <- data.frame(
      datetime = datetime,
      T_C_mean = sensors$T_C_mean$values,
      T_C_min = sensors$T_C_min$values,
      T_C_max = sensors$T_C_max$values,
      T_C_percentile95 = sensors$T_C_percentile95$values,
      RH_mean = sensors$RH_mean$values,
      RH_min = sensors$RH_min$values,
      RH_max = sensors$RH_max$values,
      RH_percentile95 = sensors$RH_percentile95$values,
      VPD_mean = sensors$VPD_mean$values,
      VPD_min = sensors$VPD_min$values,
      VPD_max = sensors$VPD_max$values,
      VPD_percentile95 = sensors$VPD_percentile95$values,
      FDD_mean = sensors$FDD0_mean$values,
      FDD_min = sensors$FDD0_min$values,
      FDD_max = sensors$FDD0_max$values,
      FDD_percentile95 = sensors$FDD0_percentile95$values,
      GDD_mean = sensors$GDD5_mean$values,
      GDD_min = sensors$GDD5_min$values,
      GDD_max = sensors$GDD5_max$values,
      GDD_percentile95 = sensors$GDD5_percentile95$values,
      locality = loc_name,  
      dataset = dataset_name 
    )
    all_data[[loc_name]] <- loc_data
  }
          # Combine all localities into one dataframe
  final_df_agg_day <- bind_rows(all_data)
  
          # Assign the dataframe to a new variable named "d_aggday" + dataset_name
  assign(paste0("d_aggday_", dataset_name), final_df_agg_day)
}
        # Combine all the names of the newly created datasets in one vector
datasets_extracted_agg_day <- c(ls(pattern = "d_aggday_"))

    # Plot the data - agg day -----
      # Define the time periods
time_periods <- data.frame(
  period = c("S1", "S2", "S3", "W1", "W2"),
  start = as.POSIXct(c("2024-07-29 00:00:00", "2024-08-27 00:00:00", "2024-09-09 23:10:00", "2025-01-25 00:00:00", "2025-02-08 23:10:00")),
  end = as.POSIXct(c("2024-08-12 23:00:00", "2024-09-09 23:00:00", "2024-09-23 23:00:00", "2025-02-08 23:00:00", "2025-02-20 23:00:00"))
)

      # Initialize an empty list to store the plots
plot_list_aggday <- list()

      # Loop through each extracted dataset
for (dataset_name in datasets_extracted_agg_day) {
        # Retrieve the dataset
  dataset <- get(dataset_name)
  
        # Define sensor types to plot
  sensors <- c("T_C_mean", "RH_mean", "VPD_mean","GDD_mean", "FDD_mean", "T_C_max", "RH_max", "VPD_max","GDD_max", "FDD_max", "T_C_min", "RH_min", "VPD_min","GDD_min", "FDD_min", "T_C_percentile95", "RH_percentile95", "VPD_percentile95", "GDD_percentile95", "FDD_percentile95")
  
        # Loop through each sensor type
  for (sensor in sensors) {
          # Check if sensor column exists in the dataset
    if (sensor %in% names(dataset)) {
      
            # Add a column to classify each datetime into its time period
      dataset$period <- NA
      for (i in 1:nrow(time_periods)) {
        dataset$period[dataset$datetime >= time_periods$start[i] & dataset$datetime <= time_periods$end[i]] <- time_periods$period[i]
      }
      
            # Filter dataset to include only relevant datetime ranges
      filtered_data <- dataset %>% filter(!is.na(period))
      
            # Create the ggplot
      p <- ggplot(filtered_data, aes(x = datetime, y = !!sym(sensor), color = locality)) +
        geom_line() +  
        labs(title = paste(dataset_name, "-", sensor), 
             x = "Date & Time", 
             y = sensor, 
             color = "Locality") + 
        theme_minimal() +
        facet_wrap(~period, scales = "free")
      
            # Store plot in a list with a descriptive name
      plot_list_aggday[[paste0(dataset_name, "_", sensor)]] <- p
    }
  }
}

#example
print(plot_list_aggday[["d_aggday_senloc_z_aggday_FDD_mean"]])

    # Plot the data - agg hour ---- 
      # Initialize an empty list to store the plots
plot_list_agghour <- list()

      # Loop through each extracted dataset
for (dataset_name in datasets_extracted_agg_hour) {
        # Retrieve the dataset
  dataset <- get(dataset_name)
  
        # Define sensor types to plot
  sensors <- c("T_C_mean", "RH_mean", "VPD_mean","GDD_mean", "FDD_mean", "T_C_max", "RH_max", "VPD_max","GDD_max", "FDD_max", "T_C_min", "RH_min", "VPD_min","GDD_min", "FDD_min", "T_C_percentile95", "RH_percentile95", "VPD_percentile95", "GDD_percentile95", "FDD_percentile95")
  
        # Loop through each sensor type
  for (sensor in sensors) {
          # Check if sensor column exists in the dataset
    if (sensor %in% names(dataset)) {
      
            # Add a column to classify each datetime into its time period
      dataset$period <- NA
      for (i in 1:nrow(time_periods)) {
        dataset$period[dataset$datetime >= time_periods$start[i] & dataset$datetime <= time_periods$end[i]] <- time_periods$period[i]
      }
      
            # Filter dataset to include only relevant datetime ranges
      filtered_data <- dataset %>% filter(!is.na(period))
      
            # Create the ggplot
      p <- ggplot(filtered_data, aes(x = datetime, y = !!sym(sensor), color = locality)) +
        geom_line() +  
        labs(title = paste(dataset_name, "-", sensor), 
             x = "Date & Time", 
             y = sensor, 
             color = "Locality") + 
        theme_minimal() +
        facet_wrap(~period, scales = "free")
      
            # Store plot in a list with a descriptive name
      plot_list_agghour[[paste0(dataset_name, "_", sensor)]] <- p
    }
  }
}

#example
print(plot_list_agghour[["d_agghour_senloc_z_agghour_FDD_mean"]])

  # Create a plot-on-demand code (raster, raw, aggday and agghour)-----
datasets_interested <- c("senloc1_2_n", "senloc1_1_z", "senloc5_1_n", "senloc13_2_z") # Insert datasets of interest
settings <- list(raster = "VPD", line = "T_C", agg = "T_C_mean") #insert settings: rasteroptions: T_C, RH or VPD; line-options: T_C, RH, VPD, FDD, GDD; agg options: T_C_mean, T_C_min, T_C_max, T_C_percentile95, RH_mean, ..., VPD_mean, ..., FDD_mean, ..., GDD_mean, ...
    
    # Raster plots ----
datasets_interested_raster <- paste0(datasets_interested, "_", settings$raster)

      # Extract ggplots (keep legend on first one only)
summer_plots <- plot_raster_S[names(plot_raster_S) %in% datasets_interested_raster]
winter_plots <- plot_raster_W[names(plot_raster_W) %in% datasets_interested_raster]

      # Combine into patchwork layout
combined_summer <- wrap_plots(summer_plots, ncol = 2, guides = "collect")
combined_winter <- wrap_plots(winter_plots, ncol = 2, guides = "collect")

      # Show combined plots with shared legend
print(combined_summer & theme(legend.position = "right"))
print(combined_winter & theme(legend.position = "right"))

    # Line plots raw ----
      # Modify the vector to add "d_" to each element
datasets_interested2 <- paste0("d_", datasets_interested)

      # Combine datasets with names that match those in datasets_interested
combined_data <- do.call(rbind, lapply(datasets_interested2, function(dataset_name) {
        # Check if the dataset is loaded in the environment
  if (exists(dataset_name)) {
    dataset <- get(dataset_name)
    return(dataset)
  }
  return(NULL) 
}))

      # Add a 'period' column to the combined dataset
combined_data$period <- NA
for (i in 1:nrow(time_periods)) {
  combined_data$period[combined_data$datetime >= time_periods$start[i] & combined_data$datetime <= time_periods$end[i]] <- time_periods$period[i]
}
combined_data <- combined_data %>% filter(!is.na(period))
      # Create the plot
line_plot_raw <- ggplot(combined_data, aes(x = datetime, y = !!sym(settings$line), color = locality)) +
  geom_line() +  
  labs(x = "Date & Time", 
       y = settings$line, 
       color = "Locality") + 
  theme_minimal() +
  facet_wrap(~period, scales = "free")
line_plot_raw

    # Line plots aggregated by day ----
datasets_interested3 <- paste0("d_aggday_", datasets_interested, "_aggday")

      # Combine datasets with names that match those in datasets_interested
combined_data2 <- do.call(rbind, lapply(datasets_interested3, function(dataset_name) {
        # Check if the dataset is loaded in the environment
  if (exists(dataset_name)) {
    dataset <- get(dataset_name)
    return(dataset)
  }
  return(NULL) 
}))

      # Add a 'period' column to the combined dataset
combined_data2$period <- NA
for (i in 1:nrow(time_periods)) {
  combined_data2$period[combined_data2$datetime >= time_periods$start[i] & combined_data2$datetime <= time_periods$end[i]] <- time_periods$period[i]
}
combined_data2 <- combined_data2 %>% filter(!is.na(period))
      # Create the plot
line_plot_aggday <- ggplot(combined_data2, aes(x = datetime, y = !!sym(settings$agg), color = locality)) +
  geom_line() +  
  labs(x = "Date & Time", 
       y = settings$agg, 
       color = "Locality") + 
  theme_minimal() +
  facet_wrap(~period, scales = "free")
line_plot_aggday

    # Line plots aggregated by hour ----
datasets_interested4 <- paste0("d_agghour_", datasets_interested, "_agghour")

# Combine datasets with names that match those in datasets_interested
combined_data3 <- do.call(rbind, lapply(datasets_interested4, function(dataset_name) {
  # Check if the dataset is loaded in the environment
  if (exists(dataset_name)) {
    dataset <- get(dataset_name)
    return(dataset)
  }
  return(NULL) 
}))

# Add a 'period' column to the combined dataset
combined_data3$period <- NA
for (i in 1:nrow(time_periods)) {
  combined_data3$period[combined_data3$datetime >= time_periods$start[i] & combined_data3$datetime <= time_periods$end[i]] <- time_periods$period[i]
}
combined_data3 <- combined_data3 %>% filter(!is.na(period))
# Create the plot
line_plot_agghour <- ggplot(combined_data3, aes(x = datetime, y = !!sym(settings$agg), color = locality)) +
  geom_line() +  
  labs(x = "Date & Time", 
       y = settings$agg, 
       color = "Locality") + 
  theme_minimal() +
  facet_wrap(~period, scales = "free")
line_plot_agghour

    # Resulting plots ----
print(combined_summer & theme(legend.position = "right"))
print(combined_winter & theme(legend.position = "right"))
line_plot_raw
line_plot_agghour
line_plot_aggday

    # Fin ----
