# Supplementary material for: Urban heat Islands shape epiphytic communities of lichens and bryophytes
Source: Urban Ecosyst. 2026 Feb 21;29(2):63. doi: 10.1007/s11252-026-01930-8 (PMC12923442; doi:10.1007/s11252-026-01930-8)
Supplement: Supplementary file 5 — Supplementary Material 5 (XLSX 65.6 KB) [file 11252_2026_1930_MOESM5_ESM.xlsx]

## Sheet: Information
Article title	Urban heat island shapes epiphytic communities of lichens and bryophytes
Journal name	Urban Ecosystems
Author names and affiliation	Tim Claerhout	Naturalis Biodiversity Center, Leiden, The Netherlands; Hortus botanicus Leiden, Leiden University, Leiden, The Netherlands; Institute of Biology Leiden, Leiden University, Leiden, The Netherlands
	Laurens B Sparrius	BLWG, Utrecht, The Netherlands
	Paul JA Keßler	Hortus botanicus Leiden, Leiden University, Leiden, The Netherlands; Institute of Biology Leiden, Leiden University, Leiden, The Netherlands
	Michael Stech	Naturalis Biodiversity Center, Leiden, The Netherlands; Leiden University, Leiden, The Netherlands.
E-mail address of corresponding author	t.claerhout@hortus.leidenuniv.nl
Caption	Hill diversity indices and Pielou's evenness index for every site and urban heat island (UHI) category

## Sheet: Hill_Site
Site	q0	q0.25	q0.5	q1	q2	q4	q8	qInf	Pielou_Evenness
A_B_11554	30	20.7628	15.2191	9.52299	5.76293	4.13207	3.47835	2.98063	2.79989
A_B_56669	25	17.0896	12.1762	7.24363	4.15309	2.9171	2.51249	2.23922	2.25036
A_B_5850	27	16.5031	11.1887	6.79812	4.36868	3.41464	3.03964	2.66904	2.06264
A_B_58568	8	4.78052	3.17228	1.982	1.46668	1.30743	1.25838	1.22274	0.95314
A_B_59082	29	16.743	10.2287	5.40084	3.40846	2.6971	2.39366	2.14809	1.60391
A_B_69555	20	11.276	7.78073	5.3567	4.03489	3.43332	3.19247	2.9995	1.78811
A_B_7919	24	17.2782	13.9036	10.9443	8.851	7.42327	6.58227	5.57621	3.44371
A_dB_20989	23	13.3318	8.56158	4.8056	2.83786	2.13228	1.91515	1.76574	1.53264
A_dB_26459	31	19.6622	13.4976	7.91894	4.69067	3.40209	2.91057	2.54814	2.30605
A_dB_59092	17	8.69924	4.82514	2.45254	1.69532	1.46935	1.39174	1.33541	0.865638
A_dB_60899	14	8.32858	5.27057	2.91107	1.91183	1.59612	1.49389	1.42079	1.10307
A_dB_60937	17	11.6894	9.15922	7.00234	5.46611	4.40352	3.75837	3.19382	2.47152
A_dB_66675	17	11.6725	9.13707	6.99667	5.52347	4.54244	3.93143	3.33537	2.46952
A_dB_67002	12	6.02523	3.41224	1.8162	1.31933	1.20773	1.17561	1.15207	0.730893
A_dR_29990	34	21.0502	13.7122	7.42592	4.16725	2.93571	2.52774	2.25113	2.10583
A_dR_34164	20	12.3507	7.72446	3.90745	2.33768	1.85527	1.70001	1.59091	1.30434
A_dR_35709	19	11.585	7.30668	3.56983	1.99753	1.61575	1.50881	1.4332	1.2124
A_dR_35737	9	4.26395	2.36036	1.36445	1.12589	1.08293	1.07067	1.06157	0.620989
A_dR_36791	20	10.3735	5.87438	2.91294	1.82512	1.52523	1.43615	1.37262	0.972363
A_dR_39392	7	4.65176	3.19709	1.90969	1.37023	1.23969	1.20222	1.17486	0.981385
A_dR_48752	26	17.7564	12.645	7.5303	4.27629	2.95735	2.53904	2.25989	2.31126
A_O_22229	30	21.7828	16.7843	11.1749	6.49724	4.20305	3.44581	2.95219	3.28557
A_O_26882	28	15.3112	8.9409	4.46471	2.66223	2.06323	1.86421	1.72459	1.33987
A_O_27674	37	24.5932	17.2677	10.2543	5.73004	3.74561	3.11226	2.7005	2.8398
A_O_30293	32	23.1566	17.6828	11.7883	6.91189	4.36316	3.54829	3.02879	3.40138
A_O_32655	28	16.2207	10.0667	5.39268	3.39724	2.70695	2.41277	2.16419	1.61835
A_O_51345	28	18.9099	13.0416	7.006	3.59449	2.53669	2.22471	2.0131	2.10251
A_O_53943	36	26.3828	20.208	13.2689	7.72043	4.89443	3.92888	3.31126	3.70275
A_Y_16003	20	13.814	10.1106	6.60978	4.49764	3.47233	2.9964	2.61589	2.2064
A_Y_18860	24	16.5568	11.2311	5.5253	2.68182	1.98684	1.80142	1.67364	1.73858
A_Y_26375	22	12.8245	7.62106	3.52391	1.9779	1.60523	1.50039	1.42619	1.14004
A_Y_29821	34	21.0552	13.3124	5.96074	2.70497	1.99135	1.80487	1.67645	1.69034
A_Y_33205	33	22.2493	15.161	7.60557	3.53469	2.45415	2.1601	1.96184	2.17519
A_Y_45020	38	26.2023	18.9656	11.2397	5.98894	3.99988	3.33769	2.87223	3.08987
A_Y_59511	33	21.7907	15.5722	9.72701	5.95363	4.16494	3.45711	2.96142	2.78192
L_B_0818	18	10.7675	7.12643	4.28351	2.82049	2.22284	1.99536	1.83038	1.48199
L_B_0880	11	5.26893	2.92393	1.68431	1.31857	1.21449	1.18131	1.15696	0.702412
L_B_3272	32	19.2442	12.0394	5.71519	2.76971	2.03422	1.83818	1.70349	1.64905
L_B_3551	24	11.8957	6.44311	3.19648	2.06142	1.69658	1.57489	1.48797	1.0058
L_B_4021	33	22.4578	16.693	11.0832	6.77896	4.54123	3.72019	3.15789	3.16978
L_B_4915	23	14.796	9.93253	5.42793	3.1159	2.34454	2.08458	1.90174	1.73113
L_B_6979	28	16.0098	9.46032	4.39243	2.4961	1.97189	1.79487	1.66834	1.31817
L_dB_loc1	20	11.3068	7.13563	4.22095	2.87726	2.29073	2.05167	1.87559	1.40899
L_dB_loc2	6	4.12196	3.2499	2.57257	2.16129	1.90614	1.76355	1.64339	1.43578
L_dB_loc3	19	11.8252	7.59541	3.79336	2.0898	1.66623	1.54911	1.46663	1.28831
L_dB_Loc4	26	15.9236	10.6655	6.20136	3.58277	2.57279	2.25328	2.03571	1.90337
L_dB_loc5	23	14.4266	9.91595	6.12763	4.00557	3.06272	2.67068	2.36421	1.95428
L_dR_5444	8	2.89559	1.483	1.06287	1.01655	1.01101	1.00943	1.00825	0.511134
L_dR_5635	27	14.924	9.22857	4.93707	2.80955	2.10075	1.89034	1.74571	1.49797
L_dR_5816	20	9.12095	4.81887	2.43042	1.65588	1.43372	1.36225	1.31062	0.811295
L_dR_5905	27	14.3824	8.48956	4.33459	2.46418	1.89308	1.72849	1.61421	1.31517
L_dR_5907	28	15.8281	9.85004	5.1254	2.76752	2.05504	1.85453	1.71674	1.53814
L_O_4514	27	13.5904	6.89307	2.66814	1.5626	1.35441	1.29697	1.25549	0.80955
L_O_4683	33	24.0852	18.3338	12.0624	7.51991	5.33925	4.43211	3.69686	3.44985
L_O_4709	22	15.3131	11.504	7.83412	5.19223	3.67932	3.08015	2.67618	2.53446
L_O_5085	19	12.355	8.80585	5.94693	4.40604	3.50611	3.00811	2.62238	2.01972
L_O_5263	25	12.8721	7.03695	3.24246	1.96537	1.61624	1.50953	1.4338	1.00733
L_O_5360	27	18.6201	13.5834	8.60969	5.36993	3.79734	3.175	2.74828	2.61229
L_O_7208	39	28.8996	22.1332	14.2433	7.9549	4.95834	3.97391	3.34448	3.88783
L_Y_2863	32	18.9981	11.1421	4.62085	2.28499	1.7746	1.63515	1.53767	1.33329
L_Y_3657	28	19.7271	15.5846	11.7802	8.83667	6.93191	5.95879	5.05068	3.53525
L_Y_3986	26	15.135	9.06808	4.05085	2.11129	1.67551	1.5565	1.47275	1.24332
L_Y_4630	23	17.5427	13.6006	8.61337	4.62289	3.06823	2.61777	2.32108	2.74705
L_Y_6111	39	26.3949	17.9912	9.50404	4.72687	3.12458	2.65941	2.35336	2.59421
L_Y_7131	25	14.9255	9.61767	5.01173	2.68742	2.01612	1.82466	1.69252	1.55698
L_Y_7473	33	19.4133	12.1891	6.10353	3.22013	2.35781	2.09068	1.90658	1.74561
R_B_105179	18	12.3201	8.8141	5.21182	2.941	2.16372	1.93861	1.78465	1.80317
R_B_111778	31	20.4908	13.834	6.91259	3.17937	2.24174	1.99784	1.83227	2.01299
R_B_115527	30	21.4757	16.0854	10.5433	6.68367	4.62014	3.76963	3.19382	3.09988
R_B_116779	27	18.9766	13.6467	7.86177	4.16147	2.85462	2.46219	2.19993	2.38536
R_B_118498	24	14.6168	9.04733	4.40447	2.4414	1.88671	1.72372	1.61031	1.3859
R_B_118650	20	10.9936	7.01958	4.24013	2.77665	2.14035	1.92305	1.77212	1.41539
R_B_124452	35	25.3114	18.7796	11.4181	6.1904	3.99035	3.28949	2.8346	3.21154
R_B_127093	28	19.8003	14.3694	8.43133	4.57456	3.13666	2.67639	2.36655	2.53025
R_dB_108000	21	11.5308	6.49003	2.89144	1.7331	1.46698	1.38901	1.33311	0.949718
R_dB_123767	33	21.545	14.53	7.60506	3.98107	2.85192	2.47505	2.21018	2.17504
R_dB_131602	22	13.3341	8.05008	3.69052	2.04596	1.64729	1.5341	1.45419	1.19394
R_dB_89813	27	17.2548	11.5575	6.13731	3.19945	2.30265	2.04532	1.87032	1.86214
R_dB_92903	24	11.8222	5.93269	2.43744	1.52437	1.33498	1.28103	1.24198	0.766959
R_dB_93511	11	6.70606	4.43588	2.68034	1.8663	1.57201	1.47433	1.40449	1.11779
R_dR_108916	28	16.6955	10.8914	6.04457	3.37923	2.44054	2.15229	1.95564	1.81399
R_dR_111164	30	17.969	11.3675	5.66044	2.90063	2.12805	1.91114	1.76251	1.66425
R_dR_112033	26	16.8461	11.5787	7.07922	4.87033	4.01241	3.65755	3.27511	2.17281
R_dR_114026	12	7.13317	4.62483	2.73201	1.87193	1.5712	1.47354	1.40384	1.09944
R_dR_114575	32	18.0748	10.4506	4.52708	2.34767	1.82315	1.67369	1.56934	1.30624
R_dR_115991	27	16.0932	10.1818	5.19135	2.82688	2.11659	1.90362	1.75644	1.57512
R_dR_117983	24	14.4704	9.66483	5.42951	2.97766	2.17771	1.94935	1.7933	1.70844
R_O_110021	23	14.0857	8.92108	4.32085	2.26029	1.75906	1.62281	1.52751	1.37804
R_O_113984	30	19.7927	14.3921	9.89792	7.25788	5.68388	4.74496	3.92026	2.91013
R_O_118570	15	10.7659	8.35806	5.99616	4.24497	3.21834	2.76799	2.43803	2.2142
R_O_120247	38	24.7848	17.2014	10.4308	6.62816	4.82732	4.0243	3.39106	2.8675
R_O_138677	22	13.9086	9.1073	4.69507	2.55376	1.94622	1.77034	1.64835	1.51893
R_O_140663	29	19.0077	13.2674	7.65315	4.17276	2.89634	2.49637	2.22665	2.27279
R_O_98978	21	12.5118	8.10886	4.51714	2.71517	2.07754	1.87357	1.73216	1.48369
R_Y_115233	26	17.6765	12.3157	6.63109	3.36561	2.38556	2.1083	1.92061	2.03527
R_Y_117792	27	18.5661	13.3026	7.89751	4.38889	3.01214	2.5799	2.29168	2.39621
R_Y_124835	24	16.4968	12.3055	8.22823	5.22896	3.64403	3.05306	2.65559	2.58908
R_Y_136996	26	16.6368	11.5048	7.1394	4.86722	3.80026	3.25852	2.81549	2.19128
R_Y_73213	22	13.1261	8.74631	5.57205	4.13908	3.51222	3.21906	2.8729	1.80264
R_Y_79171	34	23.9633	17.6552	10.934	6.09714	3.99105	3.30291	2.84495	3.10063
R_Y_87098	35	22.9013	15.9504	9.46168	5.65005	4.16991	3.60213	3.09283	2.66125

## Sheet: Figure Pielou
Fig. 5 Pielou’s evenness index J’ across the urban heat island. Every point represents one sampling site. In black, a GAM (generalized additive model) is plotted

## Sheet: Hill_Summary_CI
UHI	q	Mean	LWR CI	UPR CI	Pielou_Evenness
2	0	24.7727	21.7716	27.3182	2.0117
2	0.25	15.8572	13.5574	17.889	2.0117
2	0.5	10.9038	9.14595	12.4656	2.0117
2	1	6.45705	5.29752	7.63368	2.0117
2	2	3.92525	3.19199	4.67795	2.0117
2	4	2.92659	2.37873	3.53008	2.0117
2	8	2.56489	2.14817	3.07252	2.0117
2	Inf	2.28802	1.95865	2.80464	2.0117
1	0	20.1667	17.1111	23.2792	1.52131
1	0.25	12.1781	10.0315	14.2611	1.52131
1	0.5	7.96789	6.61302	9.35834	1.52131
1	1	4.57007	3.63014	5.47217	1.52131
1	2	2.91731	2.36108	3.60503	1.52131
1	4	2.30155	1.86128	2.78635	1.52131
1	8	2.05911	1.70313	2.46123	1.52131
1	Inf	1.86951	1.60748	2.20646	1.52131
5	0	22.3158	18.6303	25.8421	1.40973
5	0.25	12.9718	10.611	15.1889	1.40973
5	0.5	8.18157	6.61055	9.69219	1.40973
5	1	4.37764	3.52858	5.18416	1.40973
5	2	2.57832	2.16675	3.03282	1.40973
5	4	1.99869	1.70237	2.314	1.40973
5	8	1.81847	1.58131	2.09261	1.40973
5	Inf	1.68715	1.48621	1.94021	1.40973
4	0	28.0476	25.3333	30.6679	2.36342
4	0.25	18.4262	16.2345	20.7014	2.36342
4	0.5	12.9352	11.0801	14.9537	2.36342
4	1	7.87942	6.50731	9.31109	2.36342
4	2	4.77702	3.94399	5.56625	2.36342
4	4	3.38918	2.84408	3.8989	2.36342
4	8	2.87205	2.48041	3.28363	2.36342
4	Inf	2.50267	2.19108	2.82969	2.36342
3	0	28.7619	26.4762	31.1429	2.20783
3	0.25	18.857	17.0595	20.5171	2.20783
3	0.5	12.9975	11.6453	14.406	2.20783
3	1	7.41621	6.4193	8.40965	2.20783
3	2	4.26509	3.62108	5.01993	2.20783
3	4	3.10184	2.61262	3.69889	2.20783
3	8	2.69166	2.28932	3.1669	2.20783
3	Inf	2.38173	2.05568	2.76027	2.20783

## Sheet: Hill_UHI
UHI	q0	q0.25	q0.5	q1	q2	q4	q8	qInf	Pielou_Evenness
1	20.1667	12.1781	7.96789	4.57007	2.91731	2.30155	2.05911	1.86951	1.52131
2	24.7727	15.8572	10.9038	6.45705	3.92525	2.92659	2.56489	2.28802	2.0117
3	28.7619	18.857	12.9975	7.41621	4.26509	3.10184	2.69166	2.38173	2.20783
4	28.0476	18.4262	12.9352	7.87942	4.77702	3.38918	2.87205	2.50267	2.36342
5	22.3158	12.9718	8.18157	4.37764	2.57832	1.99869	1.81847	1.68715	1.40973
