# Supplementary material for: Urban heat Islands shape epiphytic communities of lichens and bryophytes
Source: Urban Ecosyst. 2026 Feb 21;29(2):63. doi: 10.1007/s11252-026-01930-8 (PMC12923442; doi:10.1007/s11252-026-01930-8)
Supplement: Supplementary file 6 — Supplementary Material 6 (XLSX 70.0 KB) [file 11252_2026_1930_MOESM6_ESM.xlsx]

## Sheet: Information
Article title	Urban heat island shapes epiphytic communities of lichens and bryophytes
Journal name	Urban Ecosystems
Author names and affiliation	Tim Claerhout	Naturalis Biodiversity Center, Leiden, The Netherlands; Hortus botanicus Leiden, Leiden University, Leiden, The Netherlands; Institute of Biology Leiden, Leiden University, Leiden, The Netherlands
	Laurens B Sparrius	BLWG, Utrecht, The Netherlands
	Paul JA Keßler	Hortus botanicus Leiden, Leiden University, Leiden, The Netherlands; Institute of Biology Leiden, Leiden University, Leiden, The Netherlands
	Michael Stech	Naturalis Biodiversity Center, Leiden, The Netherlands; Leiden University, Leiden, The Netherlands.
E-mail address of corresponding author	t.claerhout@hortus.leidenuniv.nl
Caption	Summary statistics of the indicator species analysis for every species on the total data and every cardinal direction, separately

## Sheet: T
Species	DB	B	Y	O	R	index	stat	p.value	p.value.bh	A	B
Alyxoria varia	1	0	0	0	0	1	0.235702	0.1674	0.393408	1	0.0555556
Amandinea punctata	0	1	1	0	0	10	0.691532	0.2578	0.50671	0.478216	1
Anisomeridium polypori	1	0	0	0	0	1	0.559113	0.0012	0.0105857	0.969066	0.333333
Arthonia radiata	1	1	0	0	0	6	0.557062	0.0213	0.097128	0.954825	0.444444
Arthonia spadicea	1	0	0	0	0	1	0.528641	0.0017	0.01292	1	0.388889
Athallia cerinella	0	0	1	0	0	3	0.218218	0.7835	0.89718	1	0.047619
Bacinidia adastra	0	0	0	1	1	15	0.530419	0.4728	0.641657	0.661987	0.52381
Bark	1	0	0	0	1	9	0.683271	0.0002	0.004275	0.466859	1
Brachythecium rutabulum	0	0	1	0	1	14	0.308252	0.349	0.554215	0.950193	0.105263
Bryum argenteum	0	0	1	1	0	13	0.374117	0.284	0.522194	0.734807	0.238095
Bryum capillare	0	1	0	1	0	11	0.517841	0.0345	0.135621	0.720677	0.52381
Bryum dichotomum	0	0	0	1	0	4	0.218218	0.7809	0.89718	1	0.047619
Buellia griseovirens	1	0	0	0	0	1	0.477436	0.0183	0.092687	0.898757	0.277778
Candelaria concolor	0	1	1	0	0	10	0.678692	0.4565	0.627	0.483093	1
Candelariella reflexa	1	0	1	0	0	7	0.662472	0.1592	0.393408	0.590203	0.833333
Candelariella vitellina	0	0	0	1	1	15	0.516625	0.3022	0.532643	0.711736	0.47619
Candelariella xanthostigma	0	0	1	1	0	13	0.31875	0.5025	0.666105	0.711209	0.142857
Catillaria nigroclavata	0	0	1	1	0	13	0.434486	0.158	0.393408	0.792868	0.238095
Chaenotheca trichialis	1	0	0	0	0	1	0.333333	0.032	0.135111	1	0.111111
Cladonia fimbriata	1	1	0	0	0	6	0.266645	0.4531	0.627	0.947991	0.111111
Coenogonium pineti	0	0	1	0	0	3	0.218218	0.7809	0.89718	1	0.047619
Dicranoweisia cirrata	0	0	0	1	1	15	0.664882	0.0003	0.004275	0.736779	0.666667
Diploicia canescens	0	1	1	0	0	10	0.215666	1	1	1	0.047619
Evernia prunastri	0	1	1	0	0	10	0.70706	0.0002	0.004275	0.895716	0.714286
Flavoparmelia caperata	0	1	1	0	0	10	0.675639	0.0003	0.004275	0.934715	0.52381
Flavoparmelia soredians	0	1	0	1	0	11	0.631097	0.2719	0.51661	0.6587	0.761905
Frullania dilatata	0	1	0	1	0	11	0.434515	0.1953	0.4123	0.811856	0.238095
Graphis scripta	1	0	0	0	0	1	0.303716	0.0525	0.1995	1	0.111111
Grimmia pulvinata	0	0	0	1	1	15	0.570131	0.0023	0.0154235	0.812624	0.473684
Halecania viridescens	0	0	0	1	1	15	0.55511	0.0031	0.0196333	0.880419	0.380952
Homalothecium sericeum	1	0	0	0	1	9	0.218932	0.9614	1	0.905581	0.0555556
Hyperphyscia adglutinata	1	0	0	1	0	8	0.666307	0.756	0.89718	0.467963	1
Hypnum andoi	0	0	0	1	0	4	0.218218	0.7841	0.89718	1	0.047619
Hypnum cupressiforma	1	0	0	1	0	8	0.550803	0.3792	0.554215	0.695998	0.619048
Hypogymnia physodes	0	0	1	1	0	13	0.338773	0.2658	0.51358	0.803371	0.142857
Hypogymnia tubulosa	0	0	1	1	0	13	0.304325	0.3124	0.5396	0.972441	0.0952381
Hypotrachyna revoluta	0	1	1	0	0	10	0.709496	0.0097	0.05529	0.83252	0.666667
Apatococcus ammoniophilus	0	0	0	1	1	15	0.763292	0.0003	0.004275	0.7062	0.952381
Lecania cyrtella	1	0	0	0	1	9	0.208361	0.9802	1	0.535442	0.105263
Lecanora barkmaniana	1	0	1	0	0	7	0.495813	0.1795	0.393408	0.798948	0.333333
Lecanora carpinea	1	0	1	0	0	7	0.455667	0.0869	0.267746	0.899742	0.285714
Lecanora chlarotera	1	0	1	0	0	7	0.54348	0.0768	0.250149	0.63997	0.47619
Lecanora compallens	1	1	0	0	0	6	0.556937	0.1398	0.388712	0.653009	0.555556
Lecanora conizaeoides	1	0	0	0	0	1	0.235702	0.1777	0.393408	1	0.0555556
Lecanora dispersa	1	0	0	1	0	8	0.208432	0.8204	0.912221	0.847156	0.0555556
Lecanora expallens	1	0	1	0	0	7	0.748359	0.3428	0.554215	0.606711	0.954545
Lecanora hagenii	0	0	1	1	0	13	0.218218	0.8202	0.912221	1	0.047619
Lecanora horiza	1	0	1	0	0	7	0.288146	0.3284	0.554215	0.809524	0.142857
Lecanora muralis	0	0	0	0	1	5	0.229416	0.3681	0.554215	1	0.0526316
Lecanora salichna	0	0	0	0	1	5	0.229416	0.3609	0.554215	1	0.0526316
Lecidella elaeochroma	1	1	0	0	0	6	0.756427	0.0013	0.0105857	0.789217	0.772727
Lepraria finkii	1	1	0	0	0	6	0.463306	0.0976	0.285292	0.954013	0.227273
Lepraria incana	1	1	0	0	0	6	0.623298	0.0229	0.100408	0.740001	0.611111
Lepraria rigidula	0	0	1	0	0	3	0.218218	0.7809	0.89718	1	0.047619
Melanelixia subaurifera	0	1	1	0	0	10	0.675995	0.0942	0.2826	0.577932	0.857143
Melanohalea elegantula	0	1	1	0	0	10	0.337048	0.2402	0.4804	0.97697	0.136364
Melanohalea exasperatula	0	1	0	1	0	11	0.25242	0.9301	0.994967	0.913258	0.105263
Melanohalea glabratula	0	1	1	0	0	10	0.340338	0.2198	0.44745	0.99614	0.136364
Melanohalea Melanelixia sp	0	1	0	0	0	2	0.213201	1	1	1	0.0454545
Metzgeria furcata	0	0	1	1	0	13	0.263812	0.6988	0.87542	0.974357	0.0952381
Naetrocymbe punctiformis	0	0	0	0	1	5	0.229416	0.3644	0.554215	1	0.0526316
Normandina pulchella	1	0	1	0	0	7	0.310833	0.509	0.666966	0.942016	0.111111
Opegrapha niveoatra	1	0	0	0	0	1	0.46561	0.0013	0.0105857	1	0.222222
Orthotrichum acuminatum	0	0	0	0	1	5	0.39736	0.0124	0.0673143	1	0.157895
Orthotrichum affine	0	0	1	1	0	13	0.648282	0.0342	0.135621	0.608666	0.857143
Orthotrichum anomalum	0	0	1	1	0	13	0.270182	0.7663	0.89718	0.766482	0.111111
Orthotrichum cupulatum	1	0	0	0	0	1	0.235702	0.1777	0.393408	1	0.0555556
Orthotrichum diaphanum	0	0	0	1	1	15	0.787062	0.0009	0.00932727	0.799311	0.857143
Orthotrichum lyelli	0	0	0	1	1	15	0.345582	0.2916	0.527657	0.758805	0.210526
Orthotrichum pulchellum	0	1	0	0	1	12	0.308651	0.335	0.554215	0.976469	0.105263
Orthotrichum sp	1	0	1	0	0	7	0.51449	0.9328	0.994967	0.607253	0.571429
orthotrichum striatum	0	0	0	1	0	4	0.218218	0.787	0.89718	1	0.047619
Orthotrichum striatum	1	0	0	1	0	8	0.261273	0.6329	0.810681	0.66557	0.142857
Orthotrichum tenellum	0	0	1	1	0	13	0.209644	0.9426	0.994967	0.708538	0.0952381
Parmelia sulcata	0	1	1	0	0	10	0.758672	0.0019	0.0135375	0.707145	0.952381
Parmelina tiliacea	0	0	1	1	0	13	0.218218	0.8242	0.912221	1	0.047619
Parmotrema perlatum	0	1	1	0	0	10	0.492776	0.0187	0.092687	0.870133	0.285714
Pertusaria pertusa	1	0	0	0	0	1	0.235702	0.1822	0.393408	1	0.0555556
Pertusaria sp	0	0	0	1	0	4	0.218218	0.7773	0.89718	1	0.047619
Phaeophyscia nigricans	0	0	0	1	1	15	0.407186	0.4261	0.599696	0.649053	0.315789
Phaeophyscia orbicularis	0	0	0	1	1	15	0.810636	0.0004	0.00456	0.691717	1
Physcia adscendens	0	1	1	0	0	10	0.68862	0.1281	0.365085	0.485488	1
Physcia aipolia	0	0	1	0	1	14	0.245579	0.6647	0.841953	0.804124	0.0952381
Physcia caesia	0	0	1	1	0	13	0.549627	0.072	0.241412	0.811997	0.380952
Physcia clementei	0	0	1	0	1	14	0.197767	0.9404	0.994967	0.782239	0.0555556
Physcia dubia	0	0	1	1	0	13	0.40709	0.1773	0.393408	0.890211	0.190476
Physcia tenella	0	0	1	1	0	13	0.685571	0.0196	0.0931	0.580597	0.857143
Physcia tribacioides	0	0	1	0	0	3	0.308607	0.1498	0.393408	1	0.0952381
Physciella chloantha	0	0	0	1	1	15	0.343231	0.3912	0.564516	0.942459	0.142857
Physconia grisea	0	0	1	1	0	13	0.784358	0.0002	0.004275	0.679977	0.904762
Pleurosticta acetabulum	0	1	0	0	0	2	0.213201	1	1	1	0.0454545
Polycauliona candelaria	0	1	0	0	0	2	0.213201	1	1	1	0.0454545
Polycauliona phlogina	0	0	0	0	1	5	0.229416	0.3757	0.554215	1	0.0526316
Polycauliona polycarpa	0	1	1	0	0	10	0.344708	0.4145	0.590662	0.729917	0.190476
Porina aenea	1	0	0	0	0	1	0.235702	0.1801	0.393408	1	0.0555556
Pseudoschismatomma rufescens	1	0	0	0	0	1	0.51812	0.005	0.03	0.947588	0.333333
Punctelia borreri	0	0	1	1	0	13	0.644808	0.3037	0.532643	0.695717	0.809524
Punctelia jeckeri	0	0	1	1	0	13	0.777995	0.0004	0.00456	0.66899	0.952381
Punctelia subrudecta	0	0	1	1	0	13	0.776463	0.0003	0.004275	0.666357	0.952381
Radula complanata	0	0	0	1	1	15	0.212941	0.8713	0.955079	0.90688	0.0526316
Ramalina farinacea	0	1	1	0	0	10	0.364987	0.5297	0.686202	0.596423	0.272727
Ramalina fastigiata	0	1	0	0	0	2	0.351972	0.0677	0.233873	1	0.136364
Ramalina lacera	0	0	0	0	1	5	0.229416	0.3609	0.554215	1	0.0526316
Rhynchostegium confertum	1	0	0	1	0	8	0.329605	0.4929	0.661066	0.750149	0.238095
Rinodina oleae	0	0	0	0	1	5	0.324443	0.0665	0.233873	1	0.105263
Strangospora pinnicula	0	0	0	0	1	5	0.324443	0.0616	0.226529	1	0.105263
Syntrichia laevipila	0	0	1	0	0	3	0.308607	0.153	0.393408	1	0.0952381
Syntrichia papillosa	0	0	0	1	1	15	0.767235	0.0001	0.004275	0.784866	0.809524
Tortula muralis	0	0	0	1	1	15	0.340786	0.1829	0.393408	0.929082	0.157895
Ulota bruchii	0	1	0	0	0	2	0.358397	0.0867	0.267746	1	0.136364
Ulota crispa	0	0	0	0	1	5	0.229416	0.3623	0.554215	1	0.0526316
Ulota sp	1	0	0	1	0	8	0.343235	0.2814	0.522194	0.951351	0.142857
Xanthoria calcicola	0	1	1	0	0	10	0.304997	0.2187	0.44745	1	0.0952381
Xanthoria parietina	1	0	1	0	0	7	0.701679	0.3725	0.554215	0.518967	1

## Sheet: T_spcomb
Species1	Species2	DB	B	Y	O	R	index	stat	p.value	p.value.bh	A	B
Amandinea.punctata	Evernia.prunastri	0	1	1	0	0	10	0.695036	0.001	0.0326393	1	0.380952
Amandinea.punctata	Flavoparmelia.caperata	0	1	1	0	0	10	0.662824	0.001	0.0326393	1	0.277778
Amandinea.punctata	Parmelia.sulcata	0	1	1	0	0	10	0.788813	0.001	0.0326393	0.901768	0.619048
Amandinea.punctata	Punctelia.jeckeri	0	0	1	1	0	13	0.738101	0.001	0.0326393	0.770156	0.52381
Amandinea punctata	Syntrichia papillosa	0	0	0	1	1	15	0.662416	0.001	0.0326393	0.7062	0.952381
Anisomeridium.polypori	Lepraria.incana	1	0	0	0	0	1	0.527046	0.001	0.0326393	0.919882	0.809524
Anisomeridium.polypori		1	0	0	0	0	1	0.559113	0.001	0.0326393	0.666357	0.952381
Arthonia.spadicea	Candelariella.reflexa	1	0	0	0	0	1	0.524985	0.001	0.0326393	1	0.277778
Bacinidia adastra	Dicranoweisia cirrata	0	0	0	1	0	4	0.582621	0.001	0.0326393	1	0.47619
Bacinidia.adastra	Punctelia.jeckeri	0	0	1	1	0	13	0.657568	0.001	0.0326393	0.769281	0.857143
Candelaria.concolor	Evernia.prunastri	0	1	1	0	0	10	0.687023	0.001	0.0326393	1	0.285714
Candelaria.concolor	Flavoparmelia.caperata	0	1	1	0	0	10	0.651213	0.001	0.0326393	0.971195	0.52381
Candelaria.concolor	Parmelia.sulcata	0	1	1	0	0	10	0.74844	0.001	0.0326393	0.901467	0.714286
Candelaria.concolor	Physconia.grisea	0	0	1	1	0	13	0.763769	0.001	0.0326393	0.809786	0.619048
Candelaria.concolor	Punctelia.subrudecta	0	0	1	1	0	13	0.793021	0.001	0.0326393	0.736779	0.666667
Candelaria concolor	Syntrichia papillosa	0	0	0	1	1	15	0.700666	0.001	0.0326393	0.705145	0.857143
Dicranoweisia cirrata	Hyperphyscia adglutinata	0	0	0	1	1	15	0.660754	0.001	0.0326393	0.952622	0.52381
Dicranoweisia cirrata	Orthotrichum diaphanum	0	0	0	1	1	15	0.691575	0.001	0.0326393	0.911003	0.619048
Dicranoweisia cirrata	Physcia adscendens	0	0	0	1	1	15	0.657027	0.001	0.0326393	0.845391	0.714286
Dicranoweisia cirrata	Syntrichia papillosa	0	0	0	1	1	15	0.636312	0.001	0.0326393	0.702846	0.904762
Dicranoweisia cirrata		0	0	0	1	1	15	0.664882	0.001	0.0326393	0.664953	1
Evernia.prunastri	Flavoparmelia.caperata	0	1	1	0	0	10	0.609994	0.001	0.0326393	0.969066	0.333333
Evernia.prunastri	Flavoparmelia.soredians	0	1	1	0	0	10	0.669454	0.001	0.0326393	0.960873	0.428571
Evernia.prunastri	Hyperphyscia.adglutinata	0	1	1	0	0	10	0.683571	0.001	0.0326393	0.951664	0.318182
Evernia.prunastri	Klebsormidium.sp.	0	0	1	0	0	3	0.681556	0.001	0.0326393	0.942502	0.47619
Evernia.prunastri	Lecanora.expallens	0	1	1	0	0	10	0.655819	0.001	0.0326393	0.932111	0.428571
Evernia.prunastri	Lecidella.elaeochroma	0	1	1	0	0	10	0.515345	0.001	0.0326393	0.927466	0.52381
Evernia.prunastri	Melanelixia.subaurifera	0	1	1	0	0	10	0.67307	0.001	0.0326393	0.919141	0.52381
Evernia.prunastri	Parmelia.sulcata	0	1	1	0	0	10	0.697814	0.001	0.0326393	0.901294	0.857143
Evernia.prunastri	Phaeophyscia.orbicularis	0	1	1	0	0	10	0.659432	0.001	0.0326393	0.875966	0.666667
Evernia.prunastri	Physcia.adscendens	0	1	1	0	0	10	0.709573	0.001	0.0326393	0.840646	0.666667
Evernia.prunastri	Physcia.tenella	0	1	1	0	0	10	0.695398	0.001	0.0326393	0.815965	0.952381
Evernia.prunastri	Physconia.grisea	0	1	1	0	0	10	0.62427	0.001	0.0326393	0.809054	0.714286
Evernia.prunastri	Punctelia.borreri	0	1	1	0	0	10	0.656696	0.001	0.0326393	0.77243	0.809524
Evernia.prunastri	Punctelia.jeckeri	0	1	1	0	0	10	0.709327	0.001	0.0326393	0.768717	0.809524
Evernia.prunastri	Punctelia.subrudecta	0	1	1	0	0	10	0.666612	0.001	0.0326393	0.733594	0.857143
Evernia.prunastri	Xanthoria.parietina	0	1	1	0	0	10	0.68894	0.001	0.0326393	0.679977	0.904762
Evernia.prunastri		0	1	1	0	0	10	0.70706	0.001	0.0326393	0.65805	0.952381
Flavoparmelia.caperata	Flavoparmelia.soredians	0	1	1	0	0	10	0.610424	0.001	0.0326393	0.957888	0.47619
Flavoparmelia.caperata	Hyperphyscia.adglutinata	0	1	1	0	0	10	0.673015	0.001	0.0326393	0.951464	0.52381
Flavoparmelia.caperata	Hypotrachyna.revoluta	0	1	1	0	0	10	0.616344	0.001	0.0326393	0.948227	0.52381
Flavoparmelia.caperata	Lecanora.chlarotera	0	0	1	0	0	3	0.589015	0.001	0.0326393	0.934715	0.52381
Flavoparmelia.caperata	Lecanora.expallens	0	1	1	0	0	10	0.651889	0.001	0.0326393	0.931904	0.428571
Flavoparmelia.caperata	Parmelia.sulcata	0	1	1	0	0	10	0.680506	0.001	0.0326393	0.899591	0.52381
Flavoparmelia.caperata	Phaeophyscia.orbicularis	0	1	1	0	0	10	0.642874	0.001	0.0326393	0.873607	0.714286
Flavoparmelia.caperata	Physcia.adscendens	0	1	1	0	0	10	0.669987	0.001	0.0326393	0.838731	0.619048
Flavoparmelia.caperata	Physcia.tenella	0	1	1	0	0	10	0.650579	0.001	0.0326393	0.812982	0.714286
Flavoparmelia.caperata	Physconia.grisea	0	1	1	0	0	10	0.624579	0.001	0.0326393	0.806249	0.666667
Flavoparmelia.caperata	Punctelia.jeckeri	0	1	1	0	0	10	0.665238	0.001	0.0326393	0.765663	0.857143
Flavoparmelia.caperata	Xanthoria.parietina	0	1	1	0	0	10	0.682081	0.001	0.0326393	0.67507	0.714286
Flavoparmelia.caperata		0	1	1	0	0	10	0.675639	0.001	0.0326393	0.654061	0.761905
Halecania viridescens	Lecanora compallens	0	0	0	1	0	4	0.534522	0.001	0.0326393	0.933029	0.52381
Hyperphyscia adglutinata	Orthotrichum diaphanum	0	0	0	1	1	15	0.835765	0.001	0.0326393	0.910374	0.714286
Hyperphyscia.adglutinata	Parmelia.sulcata	0	1	1	0	0	10	0.748619	0.001	0.0326393	0.895716	0.714286
Hyperphyscia adglutinata	Phaeophyscia orbicularis	0	0	0	1	1	15	0.794799	0.001	0.0326393	0.868543	0.666667
Hyperphyscia.adglutinata	Physconia.grisea	0	0	1	1	0	13	0.781312	0.001	0.0326393	0.804825	0.761905
Hyperphyscia.adglutinata	Punctelia.jeckeri	0	0	1	1	0	13	0.794708	0.001	0.0326393	0.764449	0.952381
Hyperphyscia.adglutinata	Punctelia.subrudecta	0	0	1	1	0	13	0.800046	0.001	0.0326393	0.727659	0.666667
Hyperphyscia adglutinata	Syntrichia papillosa	0	0	0	1	1	15	0.769195	0.001	0.0326393	0.701333	0.714286
Hypnum.cupressiforma	Punctelia.subrudecta	0	0	1	1	0	13	0.63515	0.001	0.0326393	0.726063	0.809524
Apatococcus ammoniophilus	Orthotrichum diaphanum	0	0	0	1	1	15	0.773255	0.001	0.0326393	0.904083	0.666667
Klebsormidium.sp.	Parmelia.sulcata	0	0	1	1	0	13	0.742134	0.001	0.0326393	0.888566	0.52381
Apatococcus ammoniophilus	Phaeophyscia orbicularis	0	0	0	1	1	15	0.742906	0.001	0.0326393	0.86551	0.714286
Apatococcus ammoniophilus	Physcia adscendens	0	0	0	1	1	15	0.730241	0.001	0.0326393	0.837192	0.714286
Klebsormidium.sp.	Punctelia.jeckeri	0	0	1	1	0	13	0.743126	0.001	0.0326393	0.762607	0.809524
Apatococcus ammoniophilus	Syntrichia papillosa	0	0	0	1	1	15	0.694907	0.001	0.0326393	0.699531	0.952381
Apatococcus ammoniophilus		0	0	0	1	1	15	0.763292	0.001	0.0326393	0.653982	0.952381
Lecanora.expallens	Orthotrichum.affine	0	0	1	1	0	13	0.682784	0.001	0.0326393	0.913661	0.47619
Lecanora.expallens	Orthotrichum.diaphanum	0	0	1	1	0	13	0.722219	0.001	0.0326393	0.902093	0.714286
Lepraria incana	Orthotrichum affine	0	0	0	1	0	4	0.609716	0.001	0.0326393	0.91177	0.52381
Lepraria incana	Syntrichia papillosa	0	0	0	1	0	4	0.59688	0.001	0.0326393	0.698041	0.952381
Melanelixia.subaurifera	Parmelia.sulcata	0	1	1	0	0	10	0.711727	0.001	0.0326393	0.885455	0.666667
Orthotrichum.affine	Phaeophyscia.orbicularis	0	0	1	1	0	13	0.713382	0.001	0.0326393	0.864793	0.52381
Orthotrichum.affine	Physconia.grisea	0	0	1	1	0	13	0.700177	0.001	0.0326393	0.800223	0.809524
Orthotrichum.affine	Punctelia.jeckeri	0	0	1	1	0	13	0.714452	0.001	0.0326393	0.755751	0.904762
Orthotrichum.affine	Punctelia.subrudecta	0	0	1	1	0	13	0.693959	0.001	0.0326393	0.72519	0.761905
Orthotrichum affine	Syntrichia papillosa	0	0	0	1	1	15	0.670885	0.001	0.0326393	0.697164	0.952381
Orthotrichum.diaphanum	Parmelia.sulcata	0	0	1	1	0	13	0.706572	0.001	0.0326393	0.882436	0.714286
Orthotrichum diaphanum	Punctelia jeckeri	0	0	0	1	0	4	0.696657	0.001	0.0326393	0.750144	0.809524
Orthotrichum diaphanum	Syntrichia papillosa	0	0	0	1	1	15	0.738921	0.001	0.0326393	0.69508	0.952381
Parmelia.sulcata	Phaeophyscia.orbicularis	0	0	1	1	0	13	0.745717	0.001	0.0326393	0.850394	0.714286
Parmelia.sulcata	Physcia.adscendens	0	1	1	0	0	10	0.753299	0.001	0.0326393	0.821282	0.714286
Parmelia.sulcata	Physcia.tenella	0	1	1	0	0	10	0.754621	0.001	0.0326393	0.811378	0.761905
Parmelia.sulcata	Physconia.grisea	0	1	1	0	0	10	0.703384	0.001	0.0326393	0.797985	0.619048
Parmelia.sulcata	Punctelia.subrudecta	0	0	1	1	0	13	0.748567	0.001	0.0326393	0.719475	0.666667
Parmelia.sulcata		0	1	1	0	0	10	0.758672	0.001	0.0326393	0.653751	0.857143
Phaeophyscia orbicularis	Physcia adscendens	0	0	0	1	1	15	0.782597	0.001	0.0326393	0.816217	0.857143
Phaeophyscia.orbicularis	Physconia.grisea	0	0	1	1	0	13	0.810509	0.001	0.0326393	0.788881	0.809524
Phaeophyscia.orbicularis	Punctelia.jeckeri	0	0	1	1	0	13	0.859217	0.001	0.0326393	0.745699	0.904762
Phaeophyscia.orbicularis	Punctelia.subrudecta	0	0	1	1	0	13	0.815954	0.001	0.0326393	0.717151	0.904762
Phaeophyscia orbicularis	Syntrichia papillosa	0	0	0	1	1	15	0.746539	0.001	0.0326393	0.691717	1
Phaeophyscia orbicularis		0	0	0	1	1	15	0.810636	0.001	0.0326393	0.650013	0.904762
Physcia.adscendens	Physconia.grisea	0	0	1	1	0	13	0.766881	0.001	0.0326393	0.786344	0.761905
Physcia.adscendens	Punctelia.jeckeri	0	0	1	1	0	13	0.769219	0.001	0.0326393	0.743584	0.809524
Physcia.adscendens	Punctelia.subrudecta	0	0	1	1	0	13	0.795556	0.001	0.0326393	0.70844	0.952381
Physcia adscendens	Syntrichia papillosa	0	0	0	1	1	15	0.761132	0.001	0.0326393	0.689886	0.952381
Physcia.tenella	Physconia.grisea	0	0	1	1	0	13	0.703026	0.001	0.0326393	0.784866	0.809524
Physcia.tenella	Punctelia.jeckeri	0	0	1	1	0	13	0.705926	0.001	0.0326393	0.737047	0.857143
Physcia tenella	Syntrichia papillosa	0	0	0	1	1	15	0.697208	0.001	0.0326393	0.68853	0.952381
Physconia.grisea	Punctelia.subrudecta	0	0	1	1	0	13	0.755534	0.001	0.0326393	0.70745	0.952381
Physconia grisea	Syntrichia papillosa	0	0	0	1	0	4	0.713707	0.001	0.0326393	0.68694	0.904762
Physconia.grisea	Xanthoria.parietina	0	0	1	1	0	13	0.735423	0.001	0.0326393	0.674706	0.904762
Physconia.grisea		0	0	1	1	0	13	0.784358	0.001	0.0326393	0.646365	0.952381
Punctelia.jeckeri	Punctelia.subrudecta	0	0	1	1	0	13	0.775854	0.001	0.0326393	0.707145	0.952381
Punctelia jeckeri	Syntrichia papillosa	0	0	0	1	0	4	0.721673	0.001	0.0326393	0.680567	0.904762
Punctelia.jeckeri	Xanthoria.parietina	0	0	1	1	0	13	0.771608	0.001	0.0326393	0.669624	0.761905
Punctelia.jeckeri		0	0	1	1	0	13	0.777995	0.001	0.0326393	0.644693	1
Punctelia.subrudecta	Xanthoria.parietina	0	0	1	1	0	13	0.749576	0.001	0.0326393	0.66899	0.952381
Punctelia.subrudecta		0	0	1	1	0	13	0.776463	0.001	0.0326393	0.637792	0.952381
Syntrichia papillosa		0	0	0	1	1	15	0.767235	0.001	0.0326393	0.613934	0.904762

## Sheet: T_summary
Species	DB	B	Y	O	R	index	stat	p.value	p.value.bh	A	B	Vegetation type
Bark	1	0	0	0	1	9	0.683271	0.0002	0.004275	0.466859	1	1, 4
Anisomeridium polypori	1	0	0	0	0	1	0.559113	0.0012	0.0105857	0.969066	0.333333	1
Arthonia spadicea	1	0	0	0	0	1	0.528641	0.0017	0.01292	1	0.388889	1
Pseudoschismatomma rufescens	1	0	0	0	0	1	0.51812	0.005	0.03	0.947588	0.333333	1
Arthonia radiata	1	1	0	0	0	6	0.557062	0.0213	0.097128	0.954825	0.444444	1
Lecidella elaeochroma	1	1	0	0	0	6	0.756427	0.0013	0.0105857	0.789217	0.772727	1
Evernia prunastri+Flavoparmelia soredians	0	1	1	0	0	10	0.669454	0.001	0.0326393	0.960873	0.428571	2
Evernia prunastri	0	1	1	0	0	10	0.70706	0.0002	0.004275	0.895716	0.714286	2
Flavoparmelia caperata	0	1	1	0	0	10	0.675639	0.0003	0.004275	0.934715	0.52381	2
Flavoparmelia caperata+Flavoparmelia soredians	0	1	1	0	0	10	0.610424	0.001	0.0326393	0.957888	0.47619	2
Hypotrachyna revoluta	0	1	1	0	0	10	0.709496	0.0097	0.05529	0.83252	0.666667	3
Parmelia sulcata	0	1	1	0	0	10	0.758672	0.0019	0.0135375	0.707145	0.952381	3
Flavoparmelia caperata+Lecanora chlarotera	0	0	1	0	0	3	0.589015	0.001	0.0326393	0.934715	0.52381	3
Lecanora expallens+Orthotrichum affine	0	0	1	1	0	13	0.682784	0.001	0.0326393	0.913661	0.47619	3
Physconia grisea	0	0	1	1	0	13	0.784358	0.0002	0.004275	0.679977	0.904762	3
Punctelia jeckeri	0	0	1	1	0	13	0.777995	0.0004	0.00456	0.66899	0.952381	3
Punctelia subrudecta	0	0	1	1	0	13	0.776463	0.0003	0.004275	0.666357	0.952381	3
Dicranoweisia cirrata	0	0	0	1	1	15	0.664882	0.0003	0.004275	0.736779	0.666667	4
Grimmia pulvinata	0	0	0	1	1	15	0.570131	0.0023	0.0154235	0.812624	0.473684	4
Apatococcus ammoniophilus	0	0	0	1	1	15	0.763292	0.0003	0.004275	0.7062	0.952381	4
Orthotrichum diaphanum	0	0	0	1	1	15	0.787062	0.0009	0.00932727	0.799311	0.857143	4
Phaeophyscia orbicularis	0	0	0	1	1	15	0.810636	0.0004	0.00456	0.691717	1	4
Syntrichia papillosa	0	0	0	1	1	15	0.767235	0.001	0.0326393	0.613934	0.904762	4

## Sheet: N
Species	DB	B	Y	O	R	index	stat	p.value	p.value.bh	A	B
Amandinea punctata	0	1	0	0	1	12	0.547647	0.7454	0.925252	0.560615	0.636364
Anisomeridium polypori	1	0	0	0	0	1	0.471405	0.0015	0.041	1	0.222222
Arthonia radiata	1	1	0	0	0	6	0.443234	0.067	0.261619	0.982282	0.277778
Arthonia spadicea	1	1	0	0	0	6	0.387298	0.0449	0.216576	1	0.222222
Bacinidia adastra	0	0	1	1	0	13	0.490622	0.3099	0.686805	0.594696	0.428571
Bark	1	0	0	0	1	9	0.656689	0.2201	0.530829	0.43124	1
Bryum argenteum	0	0	0	1	0	4	0.218218	0.7827	0.925252	1	0.047619
Bryum capillare	1	0	0	1	0	8	0.284448	0.7056	0.925252	0.631104	0.190476
Buellia griseovirens	1	0	0	0	0	1	0.235702	0.178	0.456125	1	0.0555556
Candelaria concolor	0	0	1	0	1	14	0.69439	0.2973	0.686805	0.507555	0.952381
Candelariella reflexa	1	1	0	0	0	6	0.513695	0.4696	0.819302	0.581063	0.611111
Candelariella vitellina	0	0	1	1	0	13	0.408155	0.0634	0.261619	0.777422	0.285714
Candelariella xanthostigma	0	0	1	0	0	3	0.218218	0.7873	0.925252	1	0.047619
Catillaria nigroclavata	0	0	0	1	0	4	0.319438	0.1116	0.366048	1	0.142857
Chaenotheca trichialis	1	0	0	0	0	1	0.235702	0.178	0.456125	1	0.0555556
Cladonia fimbriata	1	0	0	1	0	8	0.226455	0.4047	0.754214	1	0.0555556
Coenogonium pineti	0	0	1	0	0	3	0.218218	0.7883	0.925252	1	0.047619
Dicranoweisia cirrata	0	0	0	1	1	15	0.500389	0.0103	0.0767818	0.834631	0.315789
Evernia prunastri	0	1	1	0	0	10	0.488494	0.01	0.0767818	0.932813	0.333333
Flavoparmelia caperata	0	1	1	0	0	10	0.371256	0.1531	0.456125	0.987789	0.142857
Flavoparmelia soredians	0	1	1	0	0	10	0.373373	0.7089	0.925252	0.64147	0.333333
Frullania dilatata	0	0	0	1	1	15	0.211721	0.9136	0.998869	0.931373	0.0526316
Graphis scripta	0	1	0	0	0	2	0.213201	1	1	1	0.0454545
Grimmia pulvinata	0	0	0	1	1	15	0.191802	0.7468	0.925252	0.735762	0.0526316
Halecania viridescens	0	0	0	1	1	15	0.41833	0.02	0.115347	1	0.190476
Homalothecium sericeum	0	0	1	1	0	13	0.218218	0.8132	0.925252	1	0.047619
Hyperphyscia adglutinata	0	0	0	1	1	15	0.708961	0.0211	0.115347	0.574429	0.947368
Hypnum andoi	0	0	0	1	0	4	0.218218	0.7883	0.925252	1	0.047619
Hypnum cupressiforma	1	0	1	0	0	7	0.399654	0.5335	0.87494	0.692133	0.238095
Hypogymnia physodes	0	1	0	1	0	11	0.215666	1	1	1	0.047619
Hypogymnia tubulosa	0	0	1	0	0	3	0.218218	0.777	0.925252	1	0.047619
Hypotrachyna revoluta	0	1	1	0	0	10	0.486123	0.3507	0.726286	0.769341	0.333333
Apatococcus ammoniophilus	0	0	0	1	1	15	0.689361	0.0066	0.0765333	0.655474	0.761905
Lecania cyrtella	0	0	0	1	1	15	0.223607	0.6524	0.925252	1	0.0526316
Lecanora barkmaniana	1	1	0	0	0	6	0.270578	0.8183	0.925252	0.641847	0.136364
Lecanora carpinea	1	0	0	0	0	1	0.393383	0.0147	0.10045	1	0.166667
Lecanora chlarotera	0	0	1	1	0	13	0.191242	0.9864	1	0.512027	0.0952381
Lecanora compallens	0	0	0	1	0	4	0.218218	0.7745	0.925252	1	0.047619
Lecanora expallens	0	0	1	1	0	13	0.667302	0.4159	0.757862	0.623408	0.863636
Lecanora hagenii	0	0	0	1	0	4	0.218218	0.7798	0.925252	1	0.047619
Lecanora horiza	0	0	0	1	0	4	0.218218	0.7827	0.925252	1	0.047619
Lecanora salichna	0	0	0	0	1	5	0.229416	0.372	0.726286	1	0.0526316
Lecidella elaeochroma	1	1	0	0	0	6	0.648558	0.0036	0.05904	0.934727	0.454545
Lepraria finkii	1	1	0	0	0	6	0.379322	0.3048	0.686805	0.959234	0.166667
Lepraria incana	1	1	0	0	0	6	0.542499	0.0946	0.323217	0.654011	0.555556
Lepraria rigidula	0	0	1	0	0	3	0.218218	0.7883	0.925252	1	0.047619
Melanelixia subaurifera	0	1	1	0	0	10	0.525588	0.5595	0.8938	0.538208	0.545455
Melanohalea elegantula	0	1	1	0	0	10	0.298687	0.3344	0.7216	0.959052	0.136364
Melanohalea exasperatula	0	0	0	1	1	15	0.264964	0.5297	0.87494	0.93608	0.105263
Melanohalea glabratula	0	0	1	0	0	3	0.308607	0.1486	0.456125	1	0.0952381
Metzgeria furcata	0	0	1	1	0	13	0.214993	0.8929	0.98943	0.970662	0.0555556
Normandina pulchella	0	0	1	0	0	3	0.218218	0.7783	0.925252	1	0.047619
Opegrapha niveoatra	1	0	0	0	0	1	0.235702	0.1757	0.456125	1	0.0555556
Orthotrichum affine	0	0	1	1	0	13	0.357178	0.5668	0.8938	0.680392	0.238095
Orthotrichum anomalum	0	1	0	0	0	2	0.213201	1	1	1	0.0454545
Orthotrichum diaphanum	0	0	0	1	1	15	0.528446	0.0056	0.0765333	0.859248	0.368421
Orthotrichum lyelli	0	0	0	0	1	5	0.229416	0.3697	0.726286	1	0.0526316
Orthotrichum sp	1	0	1	0	0	7	0.287328	0.9793	1	0.643949	0.210526
Orthotrichum striatum	0	0	0	0	1	5	0.229416	0.3575	0.726286	1	0.0526316
Orthotrichum tenellum	0	0	1	1	0	13	0.218218	0.8169	0.925252	1	0.047619
Parmelia sulcata	0	1	1	0	0	10	0.620301	0.0262	0.134275	0.827264	0.52381
Parmotrema perlatum	0	0	1	1	0	13	0.267261	0.3978	0.754214	1	0.0952381
Phaeophyscia nigricans	0	0	0	0	1	5	0.324443	0.0645	0.261619	1	0.105263
Phaeophyscia orbicularis	0	0	0	1	1	15	0.699948	0.0013	0.041	0.699896	0.842105
Physcia adscendens	0	1	0	1	0	11	0.711252	0.0576	0.261619	0.530557	1
Physcia caesia	0	0	1	1	0	13	0.218218	0.8237	0.925252	1	0.047619
Physcia tenella	0	0	1	1	0	13	0.60224	0.1664	0.456125	0.585888	0.619048
Physciella chloantha	0	0	0	0	1	5	0.318771	0.0821	0.292704	1	0.105263
Physconia grisea	0	0	1	1	0	13	0.548317	0.0029	0.05904	0.901956	0.380952
Polycauliona polycarpa	1	0	0	0	0	1	0.307979	0.073	0.272091	1	0.111111
Pseudoschismatomma rufescens	1	0	0	0	0	1	0.481835	0.0175	0.110385	0.94477	0.277778
Punctelia borreri	0	0	1	1	0	13	0.463317	0.1595	0.456125	0.643988	0.333333
Punctelia jeckeri	0	0	1	1	0	13	0.650552	0.0015	0.041	0.772832	0.571429
Punctelia subrudecta	0	0	1	1	0	13	0.713802	0.0076	0.0765333	0.764271	0.761905
Radula complanata	0	0	1	1	0	13	0.218218	0.8176	0.925252	1	0.047619
Ramalina farinacea	0	1	0	0	0	2	0.263728	0.4324	0.7708	0.903266	0.0909091
Ramalina fastigiata	0	0	1	0	0	3	0.218218	0.782	0.925252	1	0.047619
Rhynchostegium confertum	0	0	1	1	0	13	0.308607	0.2191	0.530829	1	0.142857
Syntrichia papillosa	0	0	0	1	1	15	0.549353	0.0084	0.0765333	0.862254	0.380952
Ulota bruchii	0	1	1	0	0	10	0.215666	1	1	1	0.047619
Xanthoria calcicola	0	1	1	0	0	10	0.215666	1	1	1	0.047619
Xanthoria parietina	1	0	1	0	0	7	0.67222	0.4842	0.827175	0.503522	0.952381

## Sheet: N_summary
Species	DB	B	Y	O	R	index	stat	p.value	p.value.bh	A	B
Anisomeridium polypori	1	0	0	0	0	1	0.471405	0.0015	0.041	1	0.222222
Phaeophyscia orbicularis	0	0	0	1	1	15	0.699948	0.0013	0.041	0.699896	0.842105
Punctelia jeckeri	0	0	1	1	0	13	0.650552	0.0015	0.041	0.772832	0.571429

## Sheet: O
Species	DB	B	Y	O	R	index	stat	p.value	p.value.bh	A	B
Amandinea punctata	0	0	1	1	0	13	0.664761	0.2017	0.401166	0.580004	0.909091
Anisomeridium polypori	1	0	0	0	1	9	0.397248	0.0511	0.183495	0.973139	0.166667
Arthonia radiata	1	0	0	0	0	1	0.550689	0.0005	0.0131667	1	0.333333
Arthonia spadicea	1	0	0	0	0	1	0.32559	0.0474	0.183495	1	0.111111
Bacinidia adastra	0	0	1	0	1	14	0.297596	0.8591	0.942624	0.579957	0.238095
Bark	1	0	0	0	1	9	0.67392	0.0052	0.0684667	0.454168	1
Brachythecium rutabulum	0	0	1	0	0	3	0.218218	0.7759	0.889991	1	0.047619
Bryum argenteum	0	0	0	1	0	4	0.218218	0.7813	0.889991	1	0.047619
Bryum capillare	0	1	0	0	0	2	0.292373	0.1818	0.379408	1	0.0909091
Buellia griseovirens	0	1	1	0	0	10	0.215666	1	1	1	0.047619
Candelaria concolor	0	0	1	1	0	13	0.654815	0.7768	0.889991	0.474361	1
Candelariella reflexa	1	0	1	0	0	7	0.582029	0.0777	0.2528	0.660577	0.52381
Candelariella vitellina	0	1	1	0	0	10	0.284735	0.8364	0.930642	0.581029	0.142857
Candelariella xanthostigma	0	0	1	1	0	13	0.25602	0.4564	0.654007	0.917647	0.0952381
Catillaria nigroclavata	0	0	1	1	0	13	0.332859	0.3933	0.621414	0.775568	0.142857
Chaenotheca trichialis	1	0	0	0	0	1	0.333333	0.0325	0.164583	1	0.111111
Dicranoweisia cirrata	0	0	0	1	1	15	0.5	0.0022	0.04345	1	0.263158
Evernia prunastri	0	1	0	0	0	2	0.338713	0.438	0.654007	0.949805	0.136364
Flavoparmelia caperata	0	1	1	0	0	10	0.430044	0.05	0.183495	0.99404	0.238095
Flavoparmelia soredians	0	1	0	1	0	11	0.437275	0.4371	0.654007	0.632461	0.380952
Frullania dilatata	0	1	0	0	0	2	0.369274	0.0354	0.164583	1	0.136364
Grimmia pulvinata	0	0	0	1	1	15	0.273861	0.3371	0.591798	1	0.105263
Halecania viridescens	0	0	0	0	1	5	0.437373	0.0093	0.0918375	1	0.210526
Hyperphyscia adglutinata	0	0	1	1	0	13	0.688471	0.2082	0.401166	0.538046	1
Hypnum cupressiforma	1	1	0	0	0	6	0.410018	0.3064	0.576149	0.867555	0.227273
Hypogymnia physodes	0	0	1	0	0	3	0.308607	0.1479	0.369078	1	0.0952381
Hypogymnia tubulosa	0	0	0	0	1	5	0.229416	0.3587	0.595241	1	0.0526316
Hypotrachyna revoluta	0	1	1	0	0	10	0.516496	0.0979	0.275683	0.922195	0.318182
Apatococcus ammoniophilus	0	0	0	1	1	15	0.664068	0.0004	0.0131667	0.801793	0.666667
Lecania cyrtella	0	0	0	1	0	4	0.218218	0.7863	0.889991	1	0.047619
Lecanora barkmaniana	0	0	1	0	0	3	0.262105	0.7827	0.889991	0.811505	0.0952381
Lecanora carpinea	0	1	1	0	0	10	0.329298	0.3214	0.577059	0.777135	0.190476
Lecanora chlarotera	1	0	1	0	0	7	0.46421	0.0085	0.0918375	0.840414	0.285714
Lecanora compallens	0	0	1	0	0	3	0.327061	0.3136	0.576149	0.855754	0.142857
Lecanora conizaeoides	1	0	0	0	0	1	0.235702	0.1762	0.379408	1	0.0555556
Lecanora expallens	1	0	1	0	0	7	0.685051	0.1012	0.275683	0.571954	0.863636
Lecanora horiza	0	0	1	0	0	3	0.308607	0.1419	0.369078	1	0.0952381
Lecidella elaeochroma	1	1	0	0	0	6	0.568352	0.0234	0.142808	0.807559	0.454545
Lepraria finkii	0	1	0	0	0	2	0.321294	0.2075	0.401166	0.909634	0.136364
Lepraria incana	1	0	0	0	0	1	0.543088	0.0294	0.164583	0.767477	0.555556
Melanelixia subaurifera	0	0	1	0	0	3	0.576914	0.0029	0.04582	0.826672	0.52381
Melanohalea elegantula	0	0	1	0	0	3	0.308607	0.1495	0.369078	1	0.0952381
Melanohalea exasperatula	0	0	0	1	0	4	0.218218	0.7783	0.889991	1	0.047619
Melanohalea glabratula	0	1	1	0	0	10	0.197825	0.967	1	0.841401	0.0526316
Naetrocymbe punctiformis	0	0	0	0	1	5	0.229416	0.3575	0.595241	1	0.0526316
Normandina pulchella	1	0	1	0	0	7	0.219645	0.8732	0.94497	0.940756	0.0555556
Opegrapha niveoatra	1	0	0	0	0	1	0.235702	0.1782	0.379408	1	0.0555556
Orthotrichum affine	1	0	0	1	0	8	0.473323	0.0669	0.229787	0.794306	0.428571
Orthotrichum anomalum	0	0	0	0	1	5	0.229416	0.3657	0.595241	1	0.0526316
Orthotrichum diaphanum	0	0	1	0	1	14	0.450844	0.4439	0.654007	0.625418	0.368421
Orthotrichum lyelli	0	1	0	1	0	11	0.215666	1	1	1	0.047619
Orthotrichum sp	1	0	1	0	0	7	0.34081	0.5752	0.797207	0.621431	0.277778
Orthotrichum striatum	0	0	0	1	0	4	0.218218	0.7813	0.889991	1	0.047619
Orthotrichum tenellum	0	0	0	1	0	4	0.218218	0.782	0.889991	1	0.047619
Parmelia sulcata	0	1	1	0	0	10	0.557937	0.014	0.109164	0.892376	0.428571
Parmotrema perlatum	0	1	0	1	0	11	0.226341	0.7753	0.889991	0.797101	0.0909091
Phaeophyscia nigricans	0	0	1	1	0	13	0.291812	0.46	0.654007	0.894118	0.142857
Phaeophyscia orbicularis	0	0	0	1	1	15	0.815647	0.0001	0.0079	0.782683	0.857143
Physcia adscendens	0	1	1	0	0	10	0.692712	0.1585	0.379408	0.515839	1
Physcia aipolia	0	0	0	1	0	4	0.218218	0.7863	0.889991	1	0.047619
Physcia caesia	0	0	0	1	0	4	0.395042	0.0375	0.164583	0.9325	0.190476
Physcia clementei	1	0	0	0	0	1	0.235702	0.1825	0.379408	1	0.0555556
Physcia dubia	1	1	0	0	0	6	0.223607	0.6494	0.884528	1	0.0555556
Physcia tenella	0	0	1	1	0	13	0.654128	0.0148	0.109164	0.691195	0.666667
Physcia tribacioides	0	0	1	0	0	3	0.218218	0.7736	0.889991	1	0.047619
Physciella chloantha	0	0	0	0	1	5	0.298553	0.08	0.2528	1	0.105263
Physconia grisea	0	0	1	1	0	13	0.54537	0.0362	0.164583	0.694001	0.47619
Pseudoschismatomma rufescens	1	0	1	0	0	7	0.392232	0.0235	0.142808	1	0.222222
Punctelia borreri	0	0	0	1	0	4	0.460861	0.0868	0.263738	0.943143	0.238095
Punctelia jeckeri	0	0	1	1	0	13	0.536474	0.0913	0.267137	0.69713	0.52381
Punctelia subrudecta	0	0	1	1	0	13	0.625652	0.0457	0.183495	0.617777	0.666667
Radula complanata	0	1	0	0	0	2	0.213201	1	1	1	0.0454545
Ramalina farinacea	0	0	1	0	0	3	0.218218	0.7886	0.889991	1	0.047619
Ramalina fastigiata	0	1	0	0	0	2	0.213201	1	1	1	0.0454545
Syntrichia papillosa	0	0	0	1	1	15	0.510293	0.0152	0.109164	0.867996	0.315789
Tortula muralis	0	0	0	0	1	5	0.229416	0.3692	0.595241	1	0.0526316
Ulota sp	1	0	0	0	0	1	0.235702	0.1798	0.379408	1	0.0555556
Xanthoria calcicola	0	1	0	0	0	2	0.213201	1	1	1	0.0454545
Xanthoria parietina	1	0	1	0	0	7	0.665943	0.4636	0.654007	0.617704	0.904762

## Sheet: O_summary
Species	DB	B	Y	O	R	index	stat	p.value	p.value.bh	A	B
Arthonia radiata	1	0	0	0	0	1	0.550689	0.0005	0.0131667	1	0.333333
Dicranoweisia cirrata	0	0	0	1	1	15	0.5	0.0022	0.04345	1	0.263158
Apatococcus ammoniophilus	0	0	0	1	1	15	0.664068	0.0004	0.0131667	0.801793	0.666667
Melanelixia subaurifera	0	0	1	0	0	3	0.576914	0.0029	0.04582	0.826672	0.52381
Phaeophyscia orbicularis	0	0	0	1	1	15	0.815647	0.0001	0.0079	0.782683	0.857143

## Sheet: Z
Species	DB	B	Y	O	R	index	stat	p.value	p.value.bh	A	B
Amandinea punctata	0	1	1	0	0	10	0.710408	0.1465	0.410276	0.517009	1
Anisomeridium polypori	1	0	0	0	0	1	0.388687	0.0297	0.150589	0.996877	0.166667
Arthonia radiata	1	1	0	0	0	6	0.297569	0.4396	0.7222	0.885473	0.111111
Arthonia spadicea	1	0	0	0	0	1	0.333333	0.0311	0.150589	1	0.111111
Bacinidia adastra	0	0	0	1	0	4	0.293438	0.1751	0.410276	1	0.0952381
Bark	1	0	0	0	1	9	0.712706	0.0003	0.0092	0.50795	1
Brachythecium rutabulum	0	0	1	0	0	3	0.218218	0.7805	0.903681	1	0.047619
Bryum argenteum	0	0	1	1	0	13	0.290309	0.5873	0.853588	0.884932	0.142857
Bryum capillare	0	1	0	1	0	11	0.321111	0.765	0.903681	0.493963	0.285714
Bryum dichotomum	0	0	0	1	0	4	0.218218	0.7856	0.903681	1	0.047619
Buellia griseovirens	1	0	0	1	0	8	0.335656	0.1095	0.3358	0.878788	0.166667
Candelaria concolor	0	1	1	0	0	10	0.697038	0.0984	0.320097	0.509563	1
Candelariella reflexa	1	0	1	0	0	7	0.642096	0.0151	0.0926133	0.765676	0.777778
Candelariella vitellina	0	0	0	1	0	4	0.526236	0.0109	0.0835667	0.899055	0.333333
Candelariella xanthostigma	0	0	1	0	0	3	0.269577	0.2884	0.564528	0.915663	0.0952381
Catillaria nigroclavata	0	0	1	1	0	13	0.35931	0.2682	0.54832	0.800139	0.190476
Dicranoweisia cirrata	0	0	0	1	1	15	0.45464	0.0554	0.231673	0.826791	0.263158
Diploicia canescens	0	1	1	0	0	10	0.215666	1	1	1	0.047619
Evernia prunastri	0	1	1	0	0	10	0.515671	0.0063	0.0593818	0.952867	0.333333
Flavoparmelia caperata	0	1	1	0	0	10	0.544842	0.0071	0.0593818	0.981897	0.333333
Flavoparmelia soredians	0	1	0	1	0	11	0.51679	0.5938	0.853588	0.675536	0.571429
Frullania dilatata	1	0	0	1	0	8	0.273626	0.35	0.633437	0.973328	0.111111
Graphis scripta	1	0	0	0	0	1	0.235702	0.1749	0.410276	1	0.0555556
Grimmia pulvinata	0	0	0	1	1	15	0.353273	0.3509	0.633437	0.713154	0.210526
Halecania viridescens	1	0	0	1	0	8	0.208537	0.632	0.890203	0.84801	0.0555556
Hyperphyscia adglutinata	1	0	1	0	0	7	0.656243	0.7767	0.903681	0.466543	1
Hypnum cupressiforma	1	0	0	1	0	8	0.4594	0.159	0.410276	0.914543	0.285714
Hypogymnia physodes	0	0	1	1	0	13	0.218218	0.8155	0.903681	1	0.047619
Hypogymnia tubulosa	0	0	0	1	0	4	0.218218	0.7799	0.903681	1	0.047619
Hypotrachyna revoluta	0	1	1	0	0	10	0.460324	0.1564	0.410276	0.828329	0.272727
Apatococcus ammoniophilus	0	0	0	1	1	15	0.541002	0.0149	0.0926133	0.731709	0.428571
Lecania cyrtella	0	1	0	0	1	12	0.220863	0.7429	0.903681	1	0.0526316
Lecanora barkmaniana	1	0	1	0	0	7	0.399446	0.1985	0.424698	0.888959	0.190476
Lecanora carpinea	1	0	1	0	0	7	0.260418	0.5426	0.82981	0.881628	0.111111
Lecanora chlarotera	1	0	1	0	0	7	0.416643	0.2755	0.551	0.677007	0.285714
Lecanora compallens	1	1	0	0	0	6	0.563339	0.0144	0.0926133	0.746707	0.555556
Lecanora dispersa	0	1	0	1	0	11	0.215666	1	1	1	0.047619
Lecanora expallens	0	1	1	0	0	10	0.40003	0.2415	0.504955	0.660464	0.272727
Lecanora hagenii	0	0	1	0	0	3	0.218218	0.7805	0.903681	1	0.047619
Lecanora horiza	1	0	0	0	0	1	0.235702	0.1808	0.410276	1	0.0555556
Lecidella elaeochroma	1	1	0	0	0	6	0.588767	0.0672	0.249108	0.706796	0.666667
Lepraria finkii	1	0	0	0	0	1	0.330585	0.0445	0.194952	1	0.111111
Lepraria incana	1	1	0	0	0	6	0.494295	0.0065	0.0593818	0.97731	0.277778
Melanelixia subaurifera	0	1	1	0	0	10	0.534925	0.0221	0.1196	0.769013	0.380952
Melanohalea elegantula	0	0	1	0	0	3	0.218218	0.7845	0.903681	1	0.047619
Melanohalea exasperatula	0	0	1	0	0	3	0.218218	0.7845	0.903681	1	0.047619
Melanohalea glabratula	0	1	1	0	0	10	0.264135	0.5106	0.804922	1	0.0952381
Opegrapha niveoatra	1	1	0	0	0	6	0.223607	0.6483	0.890203	1	0.0555556
Orthotrichum acuminatum	0	0	0	0	1	5	0.229416	0.3582	0.633437	1	0.0526316
Orthotrichum affine	0	0	0	1	1	15	0.5479	0.0737	0.251126	0.667098	0.619048
Orthotrichum anomalum	1	0	0	0	0	1	0.235702	0.1873	0.410276	1	0.0555556
Orthotrichum cupulatum	1	0	0	0	0	1	0.235702	0.1744	0.410276	1	0.0555556
Orthotrichum diaphanum	0	0	0	1	1	15	0.692913	0.0007	0.0161	0.872961	0.714286
Orthotrichum lyelli	0	1	0	0	1	12	0.262149	0.5755	0.853588	0.939204	0.105263
Orthotrichum pulchellum	0	1	0	0	0	2	0.301511	0.1868	0.410276	1	0.0909091
Orthotrichum sp	0	0	1	1	0	13	0.444803	0.7743	0.903681	0.655114	0.47619
orthotrichum striatum	0	0	0	1	0	4	0.218218	0.7816	0.903681	1	0.047619
Orthotrichum striatum	0	0	0	1	0	4	0.308607	0.1536	0.410276	1	0.0952381
Orthotrichum tenellum	0	1	0	0	0	2	0.213201	1	1	1	0.0454545
Parmelia sulcata	1	0	1	0	0	7	0.683013	0.0037	0.0486286	0.758074	0.809524
Parmelina tiliacea	0	0	1	0	0	3	0.218218	0.7912	0.903681	1	0.047619
Parmotrema perlatum	0	1	1	0	0	10	0.373544	0.0704	0.249108	1	0.190476
Pertusaria pertusa	1	0	0	0	0	1	0.235702	0.1792	0.410276	1	0.0555556
Pertusaria sp	0	0	0	1	0	4	0.218218	0.7799	0.903681	1	0.047619
Phaeophyscia nigricans	0	1	0	1	0	11	0.269075	0.9483	1	0.778316	0.105263
Phaeophyscia orbicularis	0	0	0	1	1	15	0.766023	0.002	0.0368	0.670619	0.952381
Physcia adscendens	0	1	1	0	0	10	0.663267	0.5502	0.82981	0.485305	1
Physcia aipolia	0	0	1	0	1	14	0.223607	0.6454	0.890203	1	0.0526316
Physcia caesia	0	1	0	1	0	11	0.524595	0.0381	0.17526	0.910276	0.380952
Physcia clementei	0	0	1	0	1	14	0.205241	0.8251	0.903681	0.842479	0.0526316
Physcia dubia	0	0	1	1	0	13	0.342839	0.2996	0.574233	0.987327	0.142857
Physcia tenella	0	1	1	0	0	10	0.621368	0.1009	0.320097	0.592937	0.666667
Physcia tribacioides	0	0	1	0	0	3	0.308607	0.1398	0.410276	1	0.0952381
Physciella chloantha	0	0	1	1	0	13	0.218218	0.8145	0.903681	1	0.047619
Physconia grisea	0	0	1	1	0	13	0.693961	0.0025	0.0383333	0.697464	0.714286
Pleurosticta acetabulum	0	1	0	0	0	2	0.213201	1	1	1	0.0454545
Polycauliona phlogina	0	0	0	0	1	5	0.229416	0.3671	0.633437	1	0.0526316
Polycauliona polycarpa	0	0	1	0	1	14	0.185477	0.894	0.967624	0.688038	0.0526316
Pseudoschismatomma rufescens	1	0	0	0	0	1	0.384446	0.0184	0.1058	1	0.166667
Punctelia borreri	0	1	0	1	0	11	0.489766	0.5162	0.804922	0.741622	0.454545
Punctelia jeckeri	0	0	1	1	0	13	0.683117	0.0046	0.0529	0.66596	0.761905
Punctelia subrudecta	0	0	1	1	0	13	0.804549	0.0001	0.0092	0.799605	0.857143
Ramalina farinacea	0	0	1	1	0	13	0.213878	0.7979	0.903681	0.736301	0.0952381
Ramalina fastigiata	0	1	0	0	0	2	0.213201	1	1	1	0.0454545
Ramalina lacera	0	0	0	0	1	5	0.229416	0.3718	0.633437	1	0.0526316
Rhynchostegium confertum	0	1	0	1	0	11	0.215666	1	1	1	0.047619
Rinodina oleae	0	0	0	0	1	5	0.229416	0.3715	0.633437	1	0.0526316
Strangospora pinnicula	0	0	0	0	1	5	0.324443	0.0665	0.249108	1	0.105263
Syntrichia papillosa	0	0	0	1	1	15	0.63674	0.0002	0.0092	0.73716	0.714286
Tortula muralis	0	0	0	0	1	5	0.324443	0.0677	0.249108	1	0.105263
Ulota sp	1	0	0	1	0	8	0.27735	0.3944	0.659724	1	0.0952381
Xanthoria parietina	1	0	1	0	0	7	0.658239	0.5009	0.804922	0.528058	0.909091

## Sheet: Z_summary
Species	DB	B	Y	O	R	index	stat	p.value	p.value.bh	A	B
Bark	1	0	0	0	1	9	0.712706	0.0003	0.0092	0.50795	1
Orthotrichum diaphanum	0	0	0	1	1	15	0.692913	0.0007	0.0161	0.872961	0.714286
Parmelia sulcata	1	0	1	0	0	7	0.683013	0.0037	0.0486286	0.758074	0.809524
Phaeophyscia orbicularis	0	0	0	1	1	15	0.766023	0.002	0.0368	0.670619	0.952381
Physconia grisea	0	0	1	1	0	13	0.693961	0.0025	0.0383333	0.697464	0.714286
Punctelia subrudecta	0	0	1	1	0	13	0.804549	0.0001	0.0092	0.799605	0.857143
Syntrichia papillosa	0	0	0	1	1	15	0.63674	0.0002	0.0092	0.73716	0.714286

[truncated: 2 more sheets: W, W_summary]
