# Supplementary material for: Urban heat Islands shape epiphytic communities of lichens and bryophytes
Source: Urban Ecosyst. 2026 Feb 21;29(2):63. doi: 10.1007/s11252-026-01930-8 (PMC12923442; doi:10.1007/s11252-026-01930-8)
Supplement: Supplementary file 9 — Supplementary Material 9 (XLSX 21.1 MB) [file 11252_2026_1930_MOESM9_ESM.xlsx]

## Sheet: Information
Article title	Urban heat island shapes epiphytic communities of lichens and bryophytes
Journal name	Urban Ecosystems
Author names and affiliation	Tim Claerhout	Naturalis Biodiversity Center, Leiden, The Netherlands; Hortus botanicus Leiden, Leiden University, Leiden, The Netherlands; Institute of Biology Leiden, Leiden University, Leiden, The Netherlands
	Laurens B Sparrius	BLWG, Utrecht, The Netherlands
	Paul JA Keßler	Hortus botanicus Leiden, Leiden University, Leiden, The Netherlands; Institute of Biology Leiden, Leiden University, Leiden, The Netherlands
	Michael Stech	Naturalis Biodiversity Center, Leiden, The Netherlands; Leiden University, Leiden, The Netherlands.
E-mail address of corresponding author	t.claerhout@hortus.leidenuniv.nl
Caption:	Sensor tree information and raw sensor data, summary statistics of the sensor data for every season, period and species with accompanying species graphs and seasonal graphs

## Sheet: Sensor trees info
Numbers, latitude and longitude coordinates, urban heat island (UHI) characteristics and sampling periods of the trees from which sensor data was collected.
UHI. UHI effect in °C. Zone. UHI zones (dark blue (“DB”): 0 – 0.5 °C; blue (“B”): 0.5 – 1.0 °C; yellow (“Y”): 1.0 – 1.5 °C; orange (“O”): 1.5 – 2.0 °C; red (“R”): > 2.0 °C).
Period data collection. S1: 29/07/24 – 12/08/24; S2: 27/08/24 – 09/09/24; S3: 09/09/24 – 23/09/24; W1: 23/01/25 – 07/02/25; W2: 08/02/25 – 20/02/25; All: all periods.
Comment. Data loss through technical difficulties, including theft (N: data loss in sensor at north side; Z: data loss in sensor at south side)
Nr.	Tree nr.	Latitude	Longitude	UHI	Zone	Period	Comment
1.1	R_dB_92903_2	51.9525	4.40674	0.32	DB	All
1.2	R_dB_92903_1	51.9525	4.40676	0.32	DB	All
2.1	R_dB_93511_2	51.9536	4.41114	0.21	DB	All	Z
2.2	R_dB_93511_3	51.9535	4.41139	0.20	DB	All	Z
3.1	R_B_124452_3	51.9623	4.50873	0.78	B	All
3.2	R_B_124452_2	51.9622	4.50894	0.78	B	All
4.1	R_O_113984_3	51.9399	4.47607	1.84	O	S1; W1-2
4.2	R_O_113984_1	51.9396	4.47625	1.95	O	S1; W1
5.1	R_O_120247_1	51.9317	4.49585	1.74	O	All	Z
5.2	R_O_120247_2	51.9318	4.49585	1.74	O	All
6.1	R_dR_114575_3	51.9271	4.478	2.40	R	S1-2; W1-2
6.2	R_dR_114575_2	51.927	4.47784	2.40	R	S1-2; W1-2
7.1	R_dR_108916_1	51.9156	4.4597	2.25	R	All
7.2	R_dR_108916_3	51.9156	4.46027	2.26	R	All
8.1	R_O_140663_1	51.9493	4.56031	1.54	O	All	N
8.2	R_O_140663_2	51.9493	4.56048	1.59	O	All
9.1	R_Y_87098_1	51.8878	4.3901	1.26	Y	All
9.2	R_Y_87098_3	51.8878	4.39062	1.20	Y	All
10.1	R_Y_79171_2	51.8738	4.36576	1.17	Y	All
10.2	R_Y_79171_3	51.8738	4.36598	1.17	Y	All
11.1	R_Y_73213_3	51.8704	4.34606	1.26	Y	None
11.2	R_Y_73213_2	51.8704	4.34616	1.28	Y	None
12.1	R_B_115527_1	51.8715	4.48037	0.96	B	S1-3; W1-2
12.2	R_B_115527_3	51.8715	4.47968	1.01	B	All
13.1	R_Y_117792_1	51.8757	4.48783	1.03	Y	All
13.2	R_Y_117792_3	51.8757	4.48748	1.02	Y	All

## Sheet: Raw Data
Date/Time	value	locality_id	sensor_name
2024-08-01 00:08:01	21.497	senloc10_1_n	T_C
2024-08-01 00:18:01	21.372	senloc10_1_n	T_C
2024-08-01 00:28:01	21.309	senloc10_1_n	T_C
2024-08-01 00:38:01	21.184	senloc10_1_n	T_C
2024-08-01 00:48:01	21.122	senloc10_1_n	T_C
2024-08-01 00:58:01	20.934	senloc10_1_n	T_C
2024-08-01 01:08:01	20.872	senloc10_1_n	T_C
2024-08-01 01:18:01	20.809	senloc10_1_n	T_C
2024-08-01 01:28:01	20.684	senloc10_1_n	T_C
2024-08-01 01:38:01	20.621	senloc10_1_n	T_C
2024-08-01 01:48:01	20.496	senloc10_1_n	T_C
2024-08-01 01:58:01	20.496	senloc10_1_n	T_C
2024-08-01 10:08:01	19.433	senloc10_1_n	T_C
2024-08-01 10:18:01	19.558	senloc10_1_n	T_C
2024-08-01 10:28:01	19.433	senloc10_1_n	T_C
2024-08-01 10:38:01	19.558	senloc10_1_n	T_C
2024-08-01 10:48:01	19.621	senloc10_1_n	T_C
2024-08-01 10:58:01	19.746	senloc10_1_n	T_C
2024-08-01 11:08:01	19.933	senloc10_1_n	T_C
2024-08-01 11:18:01	20.184	senloc10_1_n	T_C
2024-08-01 11:28:01	20.309	senloc10_1_n	T_C
2024-08-01 11:38:01	20.434	senloc10_1_n	T_C
2024-08-01 11:48:01	20.559	senloc10_1_n	T_C
2024-08-01 11:58:01	20.747	senloc10_1_n	T_C
2024-08-01 12:08:01	20.934	senloc10_1_n	T_C
2024-08-01 12:18:01	21.184	senloc10_1_n	T_C
2024-08-01 12:28:01	21.309	senloc10_1_n	T_C
2024-08-01 12:38:01	21.622	senloc10_1_n	T_C
2024-08-01 12:48:01	21.872	senloc10_1_n	T_C
2024-08-01 12:58:01	21.872	senloc10_1_n	T_C
2024-08-01 13:08:01	21.685	senloc10_1_n	T_C
2024-08-01 13:18:01	21.622	senloc10_1_n	T_C
2024-08-01 13:28:01	21.622	senloc10_1_n	T_C
2024-08-01 13:38:01	21.56	senloc10_1_n	T_C
2024-08-01 13:48:01	21.622	senloc10_1_n	T_C
2024-08-01 13:58:01	21.685	senloc10_1_n	T_C
2024-08-01 14:08:01	21.81	senloc10_1_n	T_C
2024-08-01 14:18:01	21.872	senloc10_1_n	T_C
2024-08-01 14:28:01	21.872	senloc10_1_n	T_C
2024-08-01 14:38:01	21.872	senloc10_1_n	T_C
2024-08-01 14:48:01	21.935	senloc10_1_n	T_C
2024-08-01 14:58:01	21.997	senloc10_1_n	T_C
2024-08-01 15:08:01	22.122	senloc10_1_n	T_C
2024-08-01 15:18:01	22.185	senloc10_1_n	T_C
2024-08-01 15:28:01	22.31	senloc10_1_n	T_C
2024-08-01 15:38:01	22.31	senloc10_1_n	T_C
2024-08-01 15:48:01	22.373	senloc10_1_n	T_C
2024-08-01 15:58:01	22.373	senloc10_1_n	T_C
2024-08-01 16:08:01	22.373	senloc10_1_n	T_C
2024-08-01 16:18:01	22.31	senloc10_1_n	T_C
2024-08-01 16:28:01	22.31	senloc10_1_n	T_C
2024-08-01 16:38:01	22.247	senloc10_1_n	T_C
2024-08-01 16:48:01	22.247	senloc10_1_n	T_C
2024-08-01 16:58:01	22.247	senloc10_1_n	T_C
2024-08-01 17:08:01	22.185	senloc10_1_n	T_C
2024-08-01 17:18:01	22.185	senloc10_1_n	T_C
2024-08-01 17:28:01	22.623	senloc10_1_n	T_C
2024-08-01 17:38:01	22.748	senloc10_1_n	T_C
2024-08-01 17:48:01	22.498	senloc10_1_n	T_C
2024-08-01 17:58:01	22.31	senloc10_1_n	T_C
2024-08-01 18:08:01	22.247	senloc10_1_n	T_C
2024-08-01 18:18:01	22.31	senloc10_1_n	T_C
2024-08-01 18:28:01	22.373	senloc10_1_n	T_C
2024-08-01 18:38:01	22.435	senloc10_1_n	T_C
2024-08-01 18:48:01	22.435	senloc10_1_n	T_C
2024-08-01 18:58:01	22.373	senloc10_1_n	T_C
2024-08-01 19:08:01	22.435	senloc10_1_n	T_C
2024-08-01 19:18:01	22.373	senloc10_1_n	T_C
2024-08-01 19:28:01	22.247	senloc10_1_n	T_C
2024-08-01 19:38:01	22.122	senloc10_1_n	T_C
2024-08-01 19:48:01	22.122	senloc10_1_n	T_C
2024-08-01 19:58:01	21.997	senloc10_1_n	T_C
2024-08-01 02:08:01	20.434	senloc10_1_n	T_C
2024-08-01 02:18:01	20.434	senloc10_1_n	T_C
2024-08-01 02:28:01	20.371	senloc10_1_n	T_C
2024-08-01 02:38:01	20.246	senloc10_1_n	T_C
2024-08-01 02:48:01	20.246	senloc10_1_n	T_C
2024-08-01 02:58:01	20.184	senloc10_1_n	T_C
2024-08-01 20:08:01	21.872	senloc10_1_n	T_C
2024-08-01 20:18:01	21.685	senloc10_1_n	T_C
2024-08-01 20:28:01	21.497	senloc10_1_n	T_C
2024-08-01 20:38:01	21.372	senloc10_1_n	T_C
2024-08-01 20:48:01	21.309	senloc10_1_n	T_C
2024-08-01 20:58:01	21.184	senloc10_1_n	T_C
2024-08-01 21:08:01	21.122	senloc10_1_n	T_C
2024-08-01 21:18:01	21.059	senloc10_1_n	T_C
2024-08-01 21:28:01	20.934	senloc10_1_n	T_C
2024-08-01 21:38:01	20.997	senloc10_1_n	T_C
2024-08-01 21:48:01	20.934	senloc10_1_n	T_C
2024-08-01 21:58:01	20.872	senloc10_1_n	T_C
2024-08-01 22:08:01	20.809	senloc10_1_n	T_C
2024-08-01 22:18:01	20.809	senloc10_1_n	T_C
2024-08-01 22:28:01	20.809	senloc10_1_n	T_C
2024-08-01 22:38:01	20.747	senloc10_1_n	T_C
2024-08-01 22:48:01	20.747	senloc10_1_n	T_C
2024-08-01 22:58:01	20.621	senloc10_1_n	T_C
2024-08-01 23:08:01	20.559	senloc10_1_n	T_C
2024-08-01 23:18:01	20.434	senloc10_1_n	T_C
2024-08-01 23:28:01	20.309	senloc10_1_n	T_C
2024-08-01 23:38:01	20.121	senloc10_1_n	T_C
2024-08-01 23:48:01	20.058	senloc10_1_n	T_C
2024-08-01 23:58:01	19.996	senloc10_1_n	T_C
2024-08-01 03:08:01	20.121	senloc10_1_n	T_C
2024-08-01 03:18:01	20.058	senloc10_1_n	T_C
2024-08-01 03:28:01	20.058	senloc10_1_n	T_C
2024-08-01 03:38:01	19.933	senloc10_1_n	T_C
2024-08-01 03:48:01	19.933	senloc10_1_n	T_C
2024-08-01 03:58:01	19.871	senloc10_1_n	T_C
2024-08-01 04:08:01	19.746	senloc10_1_n	T_C
2024-08-01 04:18:01	19.683	senloc10_1_n	T_C
2024-08-01 04:28:01	19.558	senloc10_1_n	T_C
2024-08-01 04:38:01	19.433	senloc10_1_n	T_C
2024-08-01 04:48:01	19.245	senloc10_1_n	T_C
2024-08-01 04:58:01	19.183	senloc10_1_n	T_C
2024-08-01 05:08:01	19.12	senloc10_1_n	T_C
2024-08-01 05:18:01	19.058	senloc10_1_n	T_C
2024-08-01 05:28:01	18.995	senloc10_1_n	T_C
2024-08-01 05:38:01	18.995	senloc10_1_n	T_C
2024-08-01 05:48:01	18.932	senloc10_1_n	T_C
2024-08-01 05:58:01	18.87	senloc10_1_n	T_C
2024-08-01 06:08:01	18.807	senloc10_1_n	T_C
2024-08-01 06:18:01	18.745	senloc10_1_n	T_C
2024-08-01 06:28:01	18.87	senloc10_1_n	T_C
2024-08-01 06:38:01	18.932	senloc10_1_n	T_C
2024-08-01 06:48:01	18.932	senloc10_1_n	T_C
2024-08-01 06:58:01	18.87	senloc10_1_n	T_C
2024-08-01 07:08:01	18.807	senloc10_1_n	T_C
2024-08-01 07:18:01	18.87	senloc10_1_n	T_C
2024-08-01 07:28:01	18.87	senloc10_1_n	T_C
2024-08-01 07:38:01	18.87	senloc10_1_n	T_C
2024-08-01 07:48:01	18.87	senloc10_1_n	T_C
2024-08-01 07:58:01	18.87	senloc10_1_n	T_C
2024-08-01 08:08:01	18.745	senloc10_1_n	T_C
2024-08-01 08:18:01	18.745	senloc10_1_n	T_C
2024-08-01 08:28:01	18.745	senloc10_1_n	T_C
2024-08-01 08:38:01	18.745	senloc10_1_n	T_C
2024-08-01 08:48:01	18.745	senloc10_1_n	T_C
2024-08-01 08:58:01	18.87	senloc10_1_n	T_C
2024-08-01 09:08:01	18.932	senloc10_1_n	T_C
2024-08-01 09:18:01	18.932	senloc10_1_n	T_C
2024-08-01 09:28:01	18.932	senloc10_1_n	T_C
2024-08-01 09:38:01	19.058	senloc10_1_n	T_C
2024-08-01 09:48:01	19.245	senloc10_1_n	T_C
2024-08-01 09:58:01	19.37	senloc10_1_n	T_C
2024-08-10 00:08:01	18.995	senloc10_1_n	T_C
2024-08-10 00:18:01	18.932	senloc10_1_n	T_C
2024-08-10 00:28:01	18.932	senloc10_1_n	T_C
2024-08-10 00:38:01	18.807	senloc10_1_n	T_C
2024-08-10 00:48:01	18.745	senloc10_1_n	T_C
2024-08-10 00:58:01	18.682	senloc10_1_n	T_C
2024-08-10 01:08:01	18.494	senloc10_1_n	T_C
2024-08-10 01:18:01	18.369	senloc10_1_n	T_C
2024-08-10 01:28:01	18.369	senloc10_1_n	T_C
2024-08-10 01:38:01	18.244	senloc10_1_n	T_C
2024-08-10 01:48:01	18.182	senloc10_1_n	T_C
2024-08-10 01:58:01	18.119	senloc10_1_n	T_C
2024-08-10 10:08:01	20.809	senloc10_1_n	T_C
2024-08-10 10:18:01	20.684	senloc10_1_n	T_C
2024-08-10 10:28:01	20.997	senloc10_1_n	T_C
2024-08-10 10:38:01	21.309	senloc10_1_n	T_C
2024-08-10 10:48:01	21.184	senloc10_1_n	T_C
2024-08-10 10:58:01	21.497	senloc10_1_n	T_C
2024-08-10 11:08:01	21.497	senloc10_1_n	T_C
2024-08-10 11:18:01	21.935	senloc10_1_n	T_C
2024-08-10 11:28:01	21.81	senloc10_1_n	T_C
2024-08-10 11:38:01	22.31	senloc10_1_n	T_C
2024-08-10 11:48:01	22.373	senloc10_1_n	T_C
2024-08-10 11:58:01	22.435	senloc10_1_n	T_C
2024-08-10 12:08:01	22.935	senloc10_1_n	T_C
2024-08-10 12:18:01	22.935	senloc10_1_n	T_C
2024-08-10 12:28:01	23.06	senloc10_1_n	T_C
2024-08-10 12:38:01	22.998	senloc10_1_n	T_C
2024-08-10 12:48:01	23.123	senloc10_1_n	T_C
2024-08-10 12:58:01	22.998	senloc10_1_n	T_C
2024-08-10 13:08:01	22.935	senloc10_1_n	T_C
2024-08-10 13:18:01	23.498	senloc10_1_n	T_C
2024-08-10 13:28:01	23.373	senloc10_1_n	T_C
2024-08-10 13:38:01	23.56	senloc10_1_n	T_C
2024-08-10 13:48:01	23.685	senloc10_1_n	T_C
2024-08-10 13:58:01	23.623	senloc10_1_n	T_C
2024-08-10 14:08:01	23.185	senloc10_1_n	T_C
2024-08-10 14:18:01	23.31	senloc10_1_n	T_C
2024-08-10 14:28:01	23.623	senloc10_1_n	T_C
2024-08-10 14:38:01	23.248	senloc10_1_n	T_C
2024-08-10 14:48:01	23.81	senloc10_1_n	T_C
2024-08-10 14:58:01	23.81	senloc10_1_n	T_C
2024-08-10 15:08:01	24.061	senloc10_1_n	T_C
2024-08-10 15:18:01	23.935	senloc10_1_n	T_C
2024-08-10 15:28:01	23.873	senloc10_1_n	T_C
2024-08-10 15:38:01	24.061	senloc10_1_n	T_C
2024-08-10 15:48:01	24.061	senloc10_1_n	T_C
2024-08-10 15:58:01	24.123	senloc10_1_n	T_C
2024-08-10 16:08:01	24.061	senloc10_1_n	T_C
2024-08-10 16:18:01	23.873	senloc10_1_n	T_C
2024-08-10 16:28:01	23.873	senloc10_1_n	T_C
2024-08-10 16:38:01	24.186	senloc10_1_n	T_C
2024-08-10 16:48:01	23.873	senloc10_1_n	T_C
2024-08-10 16:58:01	23.748	senloc10_1_n	T_C
2024-08-10 17:08:01	23.998	senloc10_1_n	T_C
2024-08-10 17:18:01	24.123	senloc10_1_n	T_C
2024-08-10 17:28:01	23.81	senloc10_1_n	T_C
2024-08-10 17:38:01	23.435	senloc10_1_n	T_C
2024-08-10 17:48:01	23.185	senloc10_1_n	T_C
2024-08-10 17:58:01	23.185	senloc10_1_n	T_C
2024-08-10 18:08:01	23.06	senloc10_1_n	T_C
2024-08-10 18:18:01	22.748	senloc10_1_n	T_C
2024-08-10 18:28:01	22.623	senloc10_1_n	T_C
2024-08-10 18:38:01	22.373	senloc10_1_n	T_C
2024-08-10 18:48:01	22.247	senloc10_1_n	T_C
2024-08-10 18:58:01	22.06	senloc10_1_n	T_C
2024-08-10 19:08:01	21.997	senloc10_1_n	T_C
2024-08-10 19:18:01	21.997	senloc10_1_n	T_C
2024-08-10 19:28:01	21.81	senloc10_1_n	T_C
2024-08-10 19:38:01	21.685	senloc10_1_n	T_C
2024-08-10 19:48:01	21.622	senloc10_1_n	T_C
2024-08-10 19:58:01	21.497	senloc10_1_n	T_C
2024-08-10 02:08:01	17.994	senloc10_1_n	T_C
2024-08-10 02:18:01	17.994	senloc10_1_n	T_C
2024-08-10 02:28:01	17.931	senloc10_1_n	T_C
2024-08-10 02:38:01	17.931	senloc10_1_n	T_C
2024-08-10 02:48:01	17.869	senloc10_1_n	T_C
2024-08-10 02:58:01	17.869	senloc10_1_n	T_C
2024-08-10 20:08:01	21.435	senloc10_1_n	T_C
2024-08-10 20:18:01	21.309	senloc10_1_n	T_C
2024-08-10 20:28:01	21.184	senloc10_1_n	T_C
2024-08-10 20:38:01	21.184	senloc10_1_n	T_C
2024-08-10 20:48:01	21.059	senloc10_1_n	T_C
2024-08-10 20:58:01	20.997	senloc10_1_n	T_C
2024-08-10 21:08:01	20.872	senloc10_1_n	T_C
2024-08-10 21:18:01	20.872	senloc10_1_n	T_C
2024-08-10 21:28:01	20.809	senloc10_1_n	T_C
2024-08-10 21:38:01	20.809	senloc10_1_n	T_C
2024-08-10 21:48:01	20.747	senloc10_1_n	T_C
2024-08-10 21:58:01	20.621	senloc10_1_n	T_C
2024-08-10 22:08:01	20.621	senloc10_1_n	T_C
2024-08-10 22:18:01	20.621	senloc10_1_n	T_C
2024-08-10 22:28:01	20.496	senloc10_1_n	T_C
2024-08-10 22:38:01	20.496	senloc10_1_n	T_C
2024-08-10 22:48:01	20.434	senloc10_1_n	T_C
2024-08-10 22:58:01	20.434	senloc10_1_n	T_C
2024-08-10 23:08:01	20.371	senloc10_1_n	T_C
2024-08-10 23:18:01	20.371	senloc10_1_n	T_C
2024-08-10 23:28:01	20.309	senloc10_1_n	T_C
2024-08-10 23:38:01	20.184	senloc10_1_n	T_C
2024-08-10 23:48:01	20.246	senloc10_1_n	T_C
2024-08-10 23:58:01	20.121	senloc10_1_n	T_C
2024-08-10 03:08:01	17.869	senloc10_1_n	T_C
2024-08-10 03:18:01	17.869	senloc10_1_n	T_C
2024-08-10 03:28:01	17.744	senloc10_1_n	T_C
2024-08-10 03:38:01	17.681	senloc10_1_n	T_C
2024-08-10 03:48:01	17.681	senloc10_1_n	T_C
2024-08-10 03:58:01	17.681	senloc10_1_n	T_C
2024-08-10 04:08:01	17.681	senloc10_1_n	T_C
2024-08-10 04:18:01	17.681	senloc10_1_n	T_C
2024-08-10 04:28:01	17.681	senloc10_1_n	T_C
2024-08-10 04:38:01	17.618	senloc10_1_n	T_C
2024-08-10 04:48:01	17.618	senloc10_1_n	T_C
2024-08-10 04:58:01	17.556	senloc10_1_n	T_C
2024-08-10 05:08:01	17.493	senloc10_1_n	T_C
2024-08-10 05:18:01	17.493	senloc10_1_n	T_C
2024-08-10 05:28:01	17.431	senloc10_1_n	T_C
2024-08-10 05:38:01	17.368	senloc10_1_n	T_C
2024-08-10 05:48:01	17.431	senloc10_1_n	T_C
2024-08-10 05:58:01	17.431	senloc10_1_n	T_C
2024-08-10 06:08:01	17.368	senloc10_1_n	T_C
2024-08-10 06:18:01	17.431	senloc10_1_n	T_C
2024-08-10 06:28:01	17.431	senloc10_1_n	T_C
2024-08-10 06:38:01	17.493	senloc10_1_n	T_C
2024-08-10 06:48:01	17.556	senloc10_1_n	T_C
2024-08-10 06:58:01	17.618	senloc10_1_n	T_C
2024-08-10 07:08:01	17.681	senloc10_1_n	T_C
2024-08-10 07:18:01	17.806	senloc10_1_n	T_C
2024-08-10 07:28:01	17.869	senloc10_1_n	T_C
2024-08-10 07:38:01	17.994	senloc10_1_n	T_C
2024-08-10 07:48:01	18.244	senloc10_1_n	T_C
2024-08-10 07:58:01	18.432	senloc10_1_n	T_C
2024-08-10 08:08:01	18.682	senloc10_1_n	T_C
2024-08-10 08:18:01	18.932	senloc10_1_n	T_C
2024-08-10 08:28:01	19.12	senloc10_1_n	T_C
2024-08-10 08:38:01	19.308	senloc10_1_n	T_C
2024-08-10 08:48:01	19.495	senloc10_1_n	T_C
2024-08-10 08:58:01	19.683	senloc10_1_n	T_C
2024-08-10 09:08:01	19.871	senloc10_1_n	T_C
2024-08-10 09:18:01	19.808	senloc10_1_n	T_C
2024-08-10 09:28:01	19.933	senloc10_1_n	T_C
2024-08-10 09:38:01	20.121	senloc10_1_n	T_C
2024-08-10 09:48:01	20.371	senloc10_1_n	T_C
2024-08-10 09:58:01	20.434	senloc10_1_n	T_C
2024-08-11 00:08:01	20.121	senloc10_1_n	T_C
2024-08-11 00:18:01	20.121	senloc10_1_n	T_C
2024-08-11 00:28:01	20.121	senloc10_1_n	T_C
2024-08-11 00:38:01	20.184	senloc10_1_n	T_C
2024-08-11 00:48:01	20.184	senloc10_1_n	T_C
2024-08-11 00:58:01	20.121	senloc10_1_n	T_C
2024-08-11 01:08:01	19.996	senloc10_1_n	T_C
2024-08-11 01:18:01	19.808	senloc10_1_n	T_C
2024-08-11 01:28:01	19.808	senloc10_1_n	T_C
2024-08-11 01:38:01	19.746	senloc10_1_n	T_C
2024-08-11 01:48:01	19.683	senloc10_1_n	T_C
2024-08-11 01:58:01	19.621	senloc10_1_n	T_C
2024-08-11 10:08:01	21.997	senloc10_1_n	T_C
2024-08-11 10:18:01	22.122	senloc10_1_n	T_C
2024-08-11 10:28:01	22.247	senloc10_1_n	T_C
2024-08-11 10:38:01	22.56	senloc10_1_n	T_C
2024-08-11 10:48:01	22.748	senloc10_1_n	T_C
2024-08-11 10:58:01	22.998	senloc10_1_n	T_C
2024-08-11 11:08:01	23.248	senloc10_1_n	T_C
2024-08-11 11:18:01	23.248	senloc10_1_n	T_C
2024-08-11 11:28:01	23.56	senloc10_1_n	T_C
2024-08-11 11:38:01	23.748	senloc10_1_n	T_C
2024-08-11 11:48:01	23.81	senloc10_1_n	T_C
2024-08-11 11:58:01	24.061	senloc10_1_n	T_C
2024-08-11 12:08:01	24.311	senloc10_1_n	T_C
2024-08-11 12:18:01	24.561	senloc10_1_n	T_C
2024-08-11 12:28:01	24.811	senloc10_1_n	T_C
2024-08-11 12:38:01	24.936	senloc10_1_n	T_C
2024-08-11 12:48:01	25.061	senloc10_1_n	T_C
2024-08-11 12:58:01	25.061	senloc10_1_n	T_C
2024-08-11 13:08:01	25.123	senloc10_1_n	T_C
2024-08-11 13:18:01	25.373	senloc10_1_n	T_C
2024-08-11 13:28:01	25.436	senloc10_1_n	T_C
2024-08-11 13:38:01	25.748	senloc10_1_n	T_C
2024-08-11 13:48:01	26.06	senloc10_1_n	T_C
2024-08-11 13:58:01	26.185	senloc10_1_n	T_C
2024-08-11 14:08:01	26.248	senloc10_1_n	T_C
2024-08-11 14:18:01	26.248	senloc10_1_n	T_C
2024-08-11 14:28:01	26.31	senloc10_1_n	T_C
2024-08-11 14:38:01	26.498	senloc10_1_n	T_C
2024-08-11 14:48:01	26.81	senloc10_1_n	T_C
2024-08-11 14:58:01	26.873	senloc10_1_n	T_C
2024-08-11 15:08:01	26.998	senloc10_1_n	T_C
2024-08-11 15:18:01	27.123	senloc10_1_n	T_C
2024-08-11 15:28:01	26.873	senloc10_1_n	T_C
2024-08-11 15:38:01	26.998	senloc10_1_n	T_C
2024-08-11 15:48:01	26.873	senloc10_1_n	T_C
2024-08-11 15:58:01	26.998	senloc10_1_n	T_C
2024-08-11 16:08:01	26.935	senloc10_1_n	T_C
2024-08-11 16:18:01	26.873	senloc10_1_n	T_C
2024-08-11 16:28:01	26.873	senloc10_1_n	T_C
2024-08-11 16:38:01	26.935	senloc10_1_n	T_C
2024-08-11 16:48:01	26.748	senloc10_1_n	T_C
2024-08-11 16:58:01	26.748	senloc10_1_n	T_C
2024-08-11 17:08:01	26.623	senloc10_1_n	T_C
2024-08-11 17:18:01	26.623	senloc10_1_n	T_C
2024-08-11 17:28:01	26.435	senloc10_1_n	T_C
2024-08-11 17:38:01	26.623	senloc10_1_n	T_C
2024-08-11 17:48:01	26.56	senloc10_1_n	T_C
2024-08-11 17:58:01	26.56	senloc10_1_n	T_C
2024-08-11 18:08:01	26.498	senloc10_1_n	T_C
2024-08-11 18:18:01	26.123	senloc10_1_n	T_C
2024-08-11 18:28:01	26.31	senloc10_1_n	T_C
2024-08-11 18:38:01	26.31	senloc10_1_n	T_C
2024-08-11 18:48:01	26.248	senloc10_1_n	T_C
2024-08-11 18:58:01	26.185	senloc10_1_n	T_C
2024-08-11 19:08:01	25.873	senloc10_1_n	T_C
2024-08-11 19:18:01	25.873	senloc10_1_n	T_C
2024-08-11 19:28:01	25.81	senloc10_1_n	T_C
2024-08-11 19:38:01	25.623	senloc10_1_n	T_C
2024-08-11 19:48:01	25.623	senloc10_1_n	T_C
2024-08-11 19:58:01	25.561	senloc10_1_n	T_C
2024-08-11 02:08:01	19.621	senloc10_1_n	T_C
2024-08-11 02:18:01	19.558	senloc10_1_n	T_C
2024-08-11 02:28:01	19.37	senloc10_1_n	T_C
2024-08-11 02:38:01	19.183	senloc10_1_n	T_C
2024-08-11 02:48:01	19.245	senloc10_1_n	T_C
2024-08-11 02:58:01	19.183	senloc10_1_n	T_C
2024-08-11 20:08:01	25.436	senloc10_1_n	T_C
2024-08-11 20:18:01	25.248	senloc10_1_n	T_C
2024-08-11 20:28:01	25.186	senloc10_1_n	T_C
2024-08-11 20:38:01	24.998	senloc10_1_n	T_C
2024-08-11 20:48:01	24.811	senloc10_1_n	T_C
2024-08-11 20:58:01	24.686	senloc10_1_n	T_C
2024-08-11 21:08:01	24.373	senloc10_1_n	T_C
2024-08-11 21:18:01	23.935	senloc10_1_n	T_C
2024-08-11 21:28:01	23.685	senloc10_1_n	T_C
2024-08-11 21:38:01	23.31	senloc10_1_n	T_C
2024-08-11 21:48:01	23.06	senloc10_1_n	T_C
2024-08-11 21:58:01	22.998	senloc10_1_n	T_C
2024-08-11 22:08:01	22.935	senloc10_1_n	T_C
2024-08-11 22:18:01	22.873	senloc10_1_n	T_C
2024-08-11 22:28:01	22.623	senloc10_1_n	T_C
2024-08-11 22:38:01	22.498	senloc10_1_n	T_C
2024-08-11 22:48:01	22.498	senloc10_1_n	T_C
2024-08-11 22:58:01	22.498	senloc10_1_n	T_C
2024-08-11 23:08:01	22.435	senloc10_1_n	T_C
2024-08-11 23:18:01	22.373	senloc10_1_n	T_C
2024-08-11 23:28:01	22.31	senloc10_1_n	T_C
2024-08-11 23:38:01	22.247	senloc10_1_n	T_C
2024-08-11 23:48:01	22.185	senloc10_1_n	T_C
2024-08-11 23:58:01	22.06	senloc10_1_n	T_C
2024-08-11 03:08:01	19.308	senloc10_1_n	T_C
2024-08-11 03:18:01	19.245	senloc10_1_n	T_C
2024-08-11 03:28:01	19.12	senloc10_1_n	T_C
2024-08-11 03:38:01	18.995	senloc10_1_n	T_C
2024-08-11 03:48:01	18.932	senloc10_1_n	T_C
2024-08-11 03:58:01	18.87	senloc10_1_n	T_C
2024-08-11 04:08:01	18.87	senloc10_1_n	T_C
2024-08-11 04:18:01	18.87	senloc10_1_n	T_C
2024-08-11 04:28:01	18.807	senloc10_1_n	T_C
2024-08-11 04:38:01	18.682	senloc10_1_n	T_C
2024-08-11 04:48:01	18.682	senloc10_1_n	T_C
2024-08-11 04:58:01	18.557	senloc10_1_n	T_C
2024-08-11 05:08:01	18.432	senloc10_1_n	T_C
2024-08-11 05:18:01	18.369	senloc10_1_n	T_C
2024-08-11 05:28:01	18.307	senloc10_1_n	T_C
2024-08-11 05:38:01	18.369	senloc10_1_n	T_C
2024-08-11 05:48:01	18.244	senloc10_1_n	T_C
2024-08-11 05:58:01	18.307	senloc10_1_n	T_C
2024-08-11 06:08:01	18.182	senloc10_1_n	T_C
2024-08-11 06:18:01	18.182	senloc10_1_n	T_C
2024-08-11 06:28:01	18.119	senloc10_1_n	T_C
2024-08-11 06:38:01	18.119	senloc10_1_n	T_C
2024-08-11 06:48:01	18.182	senloc10_1_n	T_C
2024-08-11 06:58:01	18.182	senloc10_1_n	T_C
2024-08-11 07:08:01	18.182	senloc10_1_n	T_C
2024-08-11 07:18:01	18.244	senloc10_1_n	T_C
2024-08-11 07:28:01	18.307	senloc10_1_n	T_C
2024-08-11 07:38:01	18.557	senloc10_1_n	T_C
2024-08-11 07:48:01	18.807	senloc10_1_n	T_C
2024-08-11 07:58:01	18.995	senloc10_1_n	T_C
2024-08-11 08:08:01	19.183	senloc10_1_n	T_C
2024-08-11 08:18:01	19.37	senloc10_1_n	T_C
2024-08-11 08:28:01	19.621	senloc10_1_n	T_C
2024-08-11 08:38:01	19.871	senloc10_1_n	T_C
2024-08-11 08:48:01	19.996	senloc10_1_n	T_C
2024-08-11 08:58:01	20.184	senloc10_1_n	T_C
2024-08-11 09:08:01	20.434	senloc10_1_n	T_C
2024-08-11 09:18:01	20.621	senloc10_1_n	T_C
2024-08-11 09:28:01	20.872	senloc10_1_n	T_C
2024-08-11 09:38:01	21.122	senloc10_1_n	T_C
2024-08-11 09:48:01	21.435	senloc10_1_n	T_C
2024-08-11 09:58:01	21.685	senloc10_1_n	T_C
2024-08-12 00:08:01	21.935	senloc10_1_n	T_C
2024-08-12 00:18:01	21.81	senloc10_1_n	T_C
2024-08-12 00:28:01	21.81	senloc10_1_n	T_C
2024-08-12 00:38:01	21.81	senloc10_1_n	T_C
2024-08-12 00:48:01	21.747	senloc10_1_n	T_C
2024-08-12 00:58:01	21.622	senloc10_1_n	T_C
2024-08-12 01:08:01	21.497	senloc10_1_n	T_C
2024-08-12 01:18:01	21.435	senloc10_1_n	T_C
2024-08-12 01:28:01	21.309	senloc10_1_n	T_C
2024-08-12 01:38:01	21.184	senloc10_1_n	T_C
2024-08-12 01:48:01	21.059	senloc10_1_n	T_C
2024-08-12 01:58:01	20.997	senloc10_1_n	T_C
2024-08-12 10:08:01	22.935	senloc10_1_n	T_C
2024-08-12 10:18:01	23.123	senloc10_1_n	T_C
2024-08-12 10:28:01	23.435	senloc10_1_n	T_C
2024-08-12 10:38:01	23.81	senloc10_1_n	T_C
2024-08-12 10:48:01	24.186	senloc10_1_n	T_C
2024-08-12 10:58:01	24.561	senloc10_1_n	T_C
2024-08-12 11:08:01	24.811	senloc10_1_n	T_C
2024-08-12 11:18:01	25.123	senloc10_1_n	T_C
2024-08-12 11:28:01	25.373	senloc10_1_n	T_C
2024-08-12 11:38:01	25.873	senloc10_1_n	T_C
2024-08-12 11:48:01	25.998	senloc10_1_n	T_C
2024-08-12 11:58:01	26.31	senloc10_1_n	T_C
2024-08-12 12:08:01	26.56	senloc10_1_n	T_C
2024-08-12 12:18:01	26.873	senloc10_1_n	T_C
2024-08-12 12:28:01	27.185	senloc10_1_n	T_C
2024-08-12 12:38:01	27.435	senloc10_1_n	T_C
2024-08-12 12:48:01	27.81	senloc10_1_n	T_C
2024-08-12 12:58:01	27.935	senloc10_1_n	T_C
2024-08-12 13:08:01	28.06	senloc10_1_n	T_C
2024-08-12 13:18:01	28.434	senloc10_1_n	T_C
2024-08-12 13:28:01	28.684	senloc10_1_n	T_C
2024-08-12 13:38:01	28.684	senloc10_1_n	T_C
2024-08-12 13:48:01	28.872	senloc10_1_n	T_C
2024-08-12 13:58:01	28.997	senloc10_1_n	T_C
2024-08-12 14:08:01	29.121	senloc10_1_n	T_C
2024-08-12 14:18:01	29.309	senloc10_1_n	T_C
2024-08-12 14:28:01	29.434	senloc10_1_n	T_C
2024-08-12 14:38:01	29.684	senloc10_1_n	T_C
2024-08-12 14:48:01	29.808	senloc10_1_n	T_C
2024-08-12 14:58:01	29.996	senloc10_1_n	T_C
2024-08-12 15:08:01	30.121	senloc10_1_n	T_C
2024-08-12 15:18:01	30.183	senloc10_1_n	T_C
2024-08-12 15:28:01	30.308	senloc10_1_n	T_C
2024-08-12 15:38:01	30.37	senloc10_1_n	T_C
2024-08-12 15:48:01	30.558	senloc10_1_n	T_C
2024-08-12 15:58:01	30.62	senloc10_1_n	T_C
2024-08-12 16:08:01	30.807	senloc10_1_n	T_C
2024-08-12 16:18:01	30.807	senloc10_1_n	T_C
2024-08-12 16:28:01	30.995	senloc10_1_n	T_C
2024-08-12 16:38:01	30.995	senloc10_1_n	T_C
2024-08-12 16:48:01	30.87	senloc10_1_n	T_C
2024-08-12 16:58:01	30.995	senloc10_1_n	T_C
2024-08-12 17:08:01	31.057	senloc10_1_n	T_C
2024-08-12 17:18:01	31.12	senloc10_1_n	T_C
2024-08-12 17:28:01	31.12	senloc10_1_n	T_C
2024-08-12 17:38:01	31.057	senloc10_1_n	T_C
2024-08-12 17:48:01	30.995	senloc10_1_n	T_C
2024-08-12 17:58:01	30.995	senloc10_1_n	T_C
2024-08-12 18:08:01	30.995	senloc10_1_n	T_C
2024-08-12 18:18:01	30.932	senloc10_1_n	T_C
2024-08-12 18:28:01	30.995	senloc10_1_n	T_C
2024-08-12 18:38:01	30.932	senloc10_1_n	T_C
2024-08-12 18:48:01	30.932	senloc10_1_n	T_C
2024-08-12 18:58:01	30.807	senloc10_1_n	T_C
2024-08-12 19:08:01	30.745	senloc10_1_n	T_C
2024-08-12 19:18:01	30.62	senloc10_1_n	T_C
2024-08-12 19:28:01	30.558	senloc10_1_n	T_C
2024-08-12 19:38:01	30.37	senloc10_1_n	T_C
2024-08-12 19:48:01	30.308	senloc10_1_n	T_C
2024-08-12 19:58:01	30.183	senloc10_1_n	T_C
2024-08-12 02:08:01	20.872	senloc10_1_n	T_C
2024-08-12 02:18:01	20.809	senloc10_1_n	T_C
2024-08-12 02:28:01	20.684	senloc10_1_n	T_C
2024-08-12 02:38:01	20.559	senloc10_1_n	T_C
2024-08-12 02:48:01	20.434	senloc10_1_n	T_C
2024-08-12 02:58:01	20.309	senloc10_1_n	T_C
2024-08-12 20:08:01	29.996	senloc10_1_n	T_C
2024-08-12 20:18:01	29.496	senloc10_1_n	T_C
2024-08-12 20:28:01	29.246	senloc10_1_n	T_C
2024-08-12 20:38:01	29.184	senloc10_1_n	T_C
2024-08-12 20:48:01	29.059	senloc10_1_n	T_C
2024-08-12 20:58:01	28.809	senloc10_1_n	T_C
2024-08-12 21:08:01	28.747	senloc10_1_n	T_C
2024-08-12 21:18:01	28.622	senloc10_1_n	T_C
2024-08-12 21:28:01	28.31	senloc10_1_n	T_C
2024-08-12 21:38:01	28.247	senloc10_1_n	T_C
2024-08-12 21:48:01	28.185	senloc10_1_n	T_C
2024-08-12 21:58:01	28.122	senloc10_1_n	T_C
2024-08-12 22:08:01	28.06	senloc10_1_n	T_C
2024-08-12 22:18:01	27.997	senloc10_1_n	T_C
2024-08-12 22:28:01	27.81	senloc10_1_n	T_C
2024-08-12 22:38:01	27.872	senloc10_1_n	T_C
2024-08-12 22:48:01	27.747	senloc10_1_n	T_C
2024-08-12 22:58:01	27.435	senloc10_1_n	T_C
2024-08-12 23:08:01	26.998	senloc10_1_n	T_C
2024-08-12 23:18:01	26.748	senloc10_1_n	T_C
2024-08-12 23:28:01	26.56	senloc10_1_n	T_C
2024-08-12 23:38:01	26.31	senloc10_1_n	T_C
2024-08-12 03:08:01	20.246	senloc10_1_n	T_C
2024-08-12 03:18:01	20.184	senloc10_1_n	T_C
2024-08-12 03:28:01	20.121	senloc10_1_n	T_C
2024-08-12 03:38:01	20.058	senloc10_1_n	T_C
2024-08-12 03:48:01	20.058	senloc10_1_n	T_C
2024-08-12 03:58:01	19.933	senloc10_1_n	T_C
2024-08-12 04:08:01	19.871	senloc10_1_n	T_C
2024-08-12 04:18:01	19.871	senloc10_1_n	T_C
2024-08-12 04:28:01	19.871	senloc10_1_n	T_C
2024-08-12 04:38:01	19.871	senloc10_1_n	T_C
2024-08-12 04:48:01	19.808	senloc10_1_n	T_C
2024-08-12 04:58:01	19.746	senloc10_1_n	T_C
2024-08-12 05:08:01	19.683	senloc10_1_n	T_C
2024-08-12 05:18:01	19.621	senloc10_1_n	T_C
2024-08-12 05:28:01	19.558	senloc10_1_n	T_C
2024-08-12 05:38:01	19.495	senloc10_1_n	T_C
2024-08-12 05:48:01	19.433	senloc10_1_n	T_C
2024-08-12 05:58:01	19.433	senloc10_1_n	T_C
2024-08-12 06:08:01	19.37	senloc10_1_n	T_C
2024-08-12 06:18:01	19.37	senloc10_1_n	T_C
2024-08-12 06:28:01	19.245	senloc10_1_n	T_C
2024-08-12 06:38:01	19.183	senloc10_1_n	T_C
2024-08-12 06:48:01	19.12	senloc10_1_n	T_C
2024-08-12 06:58:01	19.058	senloc10_1_n	T_C
2024-08-12 07:08:01	19.058	senloc10_1_n	T_C
2024-08-12 07:18:01	19.058	senloc10_1_n	T_C
2024-08-12 07:28:01	19.12	senloc10_1_n	T_C
2024-08-12 07:38:01	19.245	senloc10_1_n	T_C
2024-08-12 07:48:01	19.37	senloc10_1_n	T_C
2024-08-12 07:58:01	19.558	senloc10_1_n	T_C
2024-08-12 08:08:01	19.746	senloc10_1_n	T_C
2024-08-12 08:18:01	19.933	senloc10_1_n	T_C
2024-08-12 08:28:01	20.121	senloc10_1_n	T_C
2024-08-12 08:38:01	20.309	senloc10_1_n	T_C
2024-08-12 08:48:01	20.621	senloc10_1_n	T_C
2024-08-12 08:58:01	20.809	senloc10_1_n	T_C
2024-08-12 09:08:01	21.122	senloc10_1_n	T_C
2024-08-12 09:18:01	21.309	senloc10_1_n	T_C
2024-08-12 09:28:01	21.622	senloc10_1_n	T_C
2024-08-12 09:38:01	21.935	senloc10_1_n	T_C
2024-08-12 09:48:01	22.31	senloc10_1_n	T_C
2024-08-12 09:58:01	22.748	senloc10_1_n	T_C
2024-08-02 00:08:01	19.933	senloc10_1_n	T_C
2024-08-02 00:18:01	19.871	senloc10_1_n	T_C
2024-08-02 00:28:01	19.808	senloc10_1_n	T_C
2024-08-02 00:38:01	19.683	senloc10_1_n	T_C
2024-08-02 00:48:01	19.621	senloc10_1_n	T_C
2024-08-02 00:58:01	19.495	senloc10_1_n	T_C
2024-08-02 01:08:01	19.495	senloc10_1_n	T_C
2024-08-02 01:18:01	19.433	senloc10_1_n	T_C
2024-08-02 01:28:01	19.37	senloc10_1_n	T_C
2024-08-02 01:38:01	19.308	senloc10_1_n	T_C
2024-08-02 01:48:01	19.308	senloc10_1_n	T_C
2024-08-02 01:58:01	19.183	senloc10_1_n	T_C
2024-08-02 10:08:01	20.246	senloc10_1_n	T_C
2024-08-02 10:18:01	20.246	senloc10_1_n	T_C
2024-08-02 10:28:01	20.809	senloc10_1_n	T_C
2024-08-02 10:38:01	21.059	senloc10_1_n	T_C
2024-08-02 10:48:01	21.372	senloc10_1_n	T_C
2024-08-02 10:58:01	21.81	senloc10_1_n	T_C
2024-08-02 11:08:01	21.997	senloc10_1_n	T_C
2024-08-02 11:18:01	21.685	senloc10_1_n	T_C
2024-08-02 11:28:01	21.622	senloc10_1_n	T_C
2024-08-02 11:38:01	21.56	senloc10_1_n	T_C
2024-08-02 11:48:01	21.56	senloc10_1_n	T_C
2024-08-02 11:58:01	21.622	senloc10_1_n	T_C
2024-08-02 12:08:01	21.935	senloc10_1_n	T_C
2024-08-02 12:18:01	22.247	senloc10_1_n	T_C
2024-08-02 12:28:01	22.435	senloc10_1_n	T_C
2024-08-02 12:38:01	22.748	senloc10_1_n	T_C
2024-08-02 12:48:01	22.748	senloc10_1_n	T_C
2024-08-02 12:58:01	22.873	senloc10_1_n	T_C
2024-08-02 13:08:01	22.935	senloc10_1_n	T_C
2024-08-02 13:18:01	23.373	senloc10_1_n	T_C
2024-08-02 13:28:01	23.685	senloc10_1_n	T_C
2024-08-02 13:38:01	24.061	senloc10_1_n	T_C
2024-08-02 13:48:01	24.311	senloc10_1_n	T_C
2024-08-02 13:58:01	24.373	senloc10_1_n	T_C
2024-08-02 14:08:01	24.061	senloc10_1_n	T_C
2024-08-02 14:18:01	24.561	senloc10_1_n	T_C
2024-08-02 14:28:01	24.936	senloc10_1_n	T_C
2024-08-02 14:38:01	24.998	senloc10_1_n	T_C
2024-08-02 14:48:01	25.248	senloc10_1_n	T_C
2024-08-02 14:58:01	24.998	senloc10_1_n	T_C
2024-08-02 15:08:01	24.436	senloc10_1_n	T_C
2024-08-02 15:18:01	24.936	senloc10_1_n	T_C
2024-08-02 15:28:01	24.998	senloc10_1_n	T_C
2024-08-02 15:38:01	25.311	senloc10_1_n	T_C
2024-08-02 15:48:01	25.436	senloc10_1_n	T_C
2024-08-02 15:58:01	25.498	senloc10_1_n	T_C
2024-08-02 16:08:01	25.498	senloc10_1_n	T_C
2024-08-02 16:18:01	25.436	senloc10_1_n	T_C
2024-08-02 16:28:01	25.623	senloc10_1_n	T_C
2024-08-02 16:38:01	25.748	senloc10_1_n	T_C
2024-08-02 16:48:01	25.748	senloc10_1_n	T_C
2024-08-02 16:58:01	25.623	senloc10_1_n	T_C
2024-08-02 17:08:01	25.498	senloc10_1_n	T_C
2024-08-02 17:18:01	25.436	senloc10_1_n	T_C
2024-08-02 17:28:01	25.436	senloc10_1_n	T_C
2024-08-02 17:38:01	25.373	senloc10_1_n	T_C
2024-08-02 17:48:01	25.248	senloc10_1_n	T_C
2024-08-02 17:58:01	25.186	senloc10_1_n	T_C
2024-08-02 18:08:01	25.123	senloc10_1_n	T_C
2024-08-02 18:18:01	25.186	senloc10_1_n	T_C
2024-08-02 18:28:01	25.186	senloc10_1_n	T_C
2024-08-02 18:38:01	24.811	senloc10_1_n	T_C
2024-08-02 18:48:01	24.623	senloc10_1_n	T_C
2024-08-02 18:58:01	24.498	senloc10_1_n	T_C
2024-08-02 19:08:01	24.186	senloc10_1_n	T_C
2024-08-02 19:18:01	23.935	senloc10_1_n	T_C
2024-08-02 19:28:01	23.935	senloc10_1_n	T_C
2024-08-02 19:38:01	23.998	senloc10_1_n	T_C
2024-08-02 19:48:01	24.123	senloc10_1_n	T_C
2024-08-02 19:58:01	24.186	senloc10_1_n	T_C
2024-08-02 02:08:01	19.12	senloc10_1_n	T_C
2024-08-02 02:18:01	19.058	senloc10_1_n	T_C
2024-08-02 02:28:01	18.995	senloc10_1_n	T_C
2024-08-02 02:38:01	18.995	senloc10_1_n	T_C
2024-08-02 02:48:01	18.932	senloc10_1_n	T_C
2024-08-02 02:58:01	18.932	senloc10_1_n	T_C
2024-08-02 20:08:01	23.998	senloc10_1_n	T_C
2024-08-02 20:18:01	23.81	senloc10_1_n	T_C
2024-08-02 20:28:01	23.623	senloc10_1_n	T_C
2024-08-02 20:38:01	23.623	senloc10_1_n	T_C
2024-08-02 20:48:01	23.373	senloc10_1_n	T_C
2024-08-02 20:58:01	23.248	senloc10_1_n	T_C
2024-08-02 21:08:01	23.123	senloc10_1_n	T_C
2024-08-02 21:18:01	22.935	senloc10_1_n	T_C
2024-08-02 21:28:01	22.748	senloc10_1_n	T_C
2024-08-02 21:38:01	22.623	senloc10_1_n	T_C
2024-08-02 21:48:01	22.435	senloc10_1_n	T_C
2024-08-02 21:58:01	22.31	senloc10_1_n	T_C
2024-08-02 22:08:01	22.247	senloc10_1_n	T_C
2024-08-02 22:18:01	22.122	senloc10_1_n	T_C
2024-08-02 22:28:01	22.06	senloc10_1_n	T_C
2024-08-02 22:38:01	21.997	senloc10_1_n	T_C
2024-08-02 22:48:01	21.935	senloc10_1_n	T_C
2024-08-02 22:58:01	21.81	senloc10_1_n	T_C
2024-08-02 23:08:01	21.685	senloc10_1_n	T_C
2024-08-02 23:18:01	21.497	senloc10_1_n	T_C
2024-08-02 23:28:01	21.372	senloc10_1_n	T_C
2024-08-02 23:38:01	21.247	senloc10_1_n	T_C
2024-08-02 23:48:01	21.122	senloc10_1_n	T_C
2024-08-02 23:58:01	21.059	senloc10_1_n	T_C
2024-08-02 03:08:01	18.87	senloc10_1_n	T_C
2024-08-02 03:18:01	18.87	senloc10_1_n	T_C
2024-08-02 03:28:01	18.932	senloc10_1_n	T_C
2024-08-02 03:38:01	18.87	senloc10_1_n	T_C
2024-08-02 03:48:01	18.87	senloc10_1_n	T_C
2024-08-02 03:58:01	18.87	senloc10_1_n	T_C
2024-08-02 04:08:01	18.932	senloc10_1_n	T_C
2024-08-02 04:18:01	18.932	senloc10_1_n	T_C
2024-08-02 04:28:01	18.87	senloc10_1_n	T_C
2024-08-02 04:38:01	18.745	senloc10_1_n	T_C
2024-08-02 04:48:01	18.682	senloc10_1_n	T_C
2024-08-02 04:58:01	18.682	senloc10_1_n	T_C
2024-08-02 05:08:01	18.62	senloc10_1_n	T_C
2024-08-02 05:18:01	18.494	senloc10_1_n	T_C
2024-08-02 05:28:01	18.432	senloc10_1_n	T_C
2024-08-02 05:38:01	18.307	senloc10_1_n	T_C
2024-08-02 05:48:01	18.182	senloc10_1_n	T_C
2024-08-02 05:58:01	18.056	senloc10_1_n	T_C
2024-08-02 06:08:01	17.931	senloc10_1_n	T_C
2024-08-02 06:18:01	17.869	senloc10_1_n	T_C
2024-08-02 06:28:01	17.869	senloc10_1_n	T_C
2024-08-02 06:38:01	17.869	senloc10_1_n	T_C
2024-08-02 06:48:01	17.931	senloc10_1_n	T_C
2024-08-02 06:58:01	17.931	senloc10_1_n	T_C
2024-08-02 07:08:01	17.994	senloc10_1_n	T_C
2024-08-02 07:18:01	17.994	senloc10_1_n	T_C
2024-08-02 07:28:01	17.994	senloc10_1_n	T_C
2024-08-02 07:38:01	17.994	senloc10_1_n	T_C
2024-08-02 07:48:01	18.119	senloc10_1_n	T_C
2024-08-02 07:58:01	18.244	senloc10_1_n	T_C
2024-08-02 08:08:01	18.369	senloc10_1_n	T_C
2024-08-02 08:18:01	18.369	senloc10_1_n	T_C
2024-08-02 08:28:01	18.494	senloc10_1_n	T_C
2024-08-02 08:38:01	18.62	senloc10_1_n	T_C
2024-08-02 08:48:01	18.682	senloc10_1_n	T_C
2024-08-02 08:58:01	18.87	senloc10_1_n	T_C
2024-08-02 09:08:01	19.058	senloc10_1_n	T_C
2024-08-02 09:18:01	19.308	senloc10_1_n	T_C
2024-08-02 09:28:01	19.495	senloc10_1_n	T_C
2024-08-02 09:38:01	19.746	senloc10_1_n	T_C
2024-08-02 09:48:01	20.184	senloc10_1_n	T_C
2024-08-02 09:58:01	20.371	senloc10_1_n	T_C
2024-08-03 00:08:01	21.184	senloc10_1_n	T_C
2024-08-03 00:18:01	21.184	senloc10_1_n	T_C
2024-08-03 00:28:01	20.997	senloc10_1_n	T_C
2024-08-03 00:38:01	20.747	senloc10_1_n	T_C
2024-08-03 00:48:01	20.621	senloc10_1_n	T_C
2024-08-03 00:58:01	20.559	senloc10_1_n	T_C
2024-08-03 01:08:01	20.496	senloc10_1_n	T_C
2024-08-03 01:18:01	20.434	senloc10_1_n	T_C
2024-08-03 01:28:01	20.434	senloc10_1_n	T_C
2024-08-03 01:38:01	20.434	senloc10_1_n	T_C
2024-08-03 01:48:01	20.434	senloc10_1_n	T_C
2024-08-03 01:58:01	20.371	senloc10_1_n	T_C
2024-08-03 10:08:01	21.685	senloc10_1_n	T_C
2024-08-03 10:18:01	22.185	senloc10_1_n	T_C
2024-08-03 10:28:01	22.06	senloc10_1_n	T_C
2024-08-03 10:38:01	22.31	senloc10_1_n	T_C
2024-08-03 10:48:01	22.435	senloc10_1_n	T_C
2024-08-03 10:58:01	22.185	senloc10_1_n	T_C
2024-08-03 11:08:01	22.373	senloc10_1_n	T_C
2024-08-03 11:18:01	22.81	senloc10_1_n	T_C
2024-08-03 11:28:01	22.81	senloc10_1_n	T_C
2024-08-03 11:38:01	22.81	senloc10_1_n	T_C
2024-08-03 11:48:01	23.373	senloc10_1_n	T_C
2024-08-03 11:58:01	23.623	senloc10_1_n	T_C
2024-08-03 12:08:01	23.185	senloc10_1_n	T_C
2024-08-03 12:18:01	23.06	senloc10_1_n	T_C
2024-08-03 12:28:01	22.748	senloc10_1_n	T_C
2024-08-03 12:38:01	22.623	senloc10_1_n	T_C
2024-08-03 12:48:01	23.06	senloc10_1_n	T_C
2024-08-03 12:58:01	23.31	senloc10_1_n	T_C
2024-08-03 13:08:01	23.435	senloc10_1_n	T_C
2024-08-03 13:18:01	23.373	senloc10_1_n	T_C
2024-08-03 13:28:01	23.185	senloc10_1_n	T_C
2024-08-03 13:38:01	23.06	senloc10_1_n	T_C
2024-08-03 13:48:01	23.248	senloc10_1_n	T_C
2024-08-03 13:58:01	23.123	senloc10_1_n	T_C
2024-08-03 14:08:01	22.935	senloc10_1_n	T_C
2024-08-03 14:18:01	23.685	senloc10_1_n	T_C
2024-08-03 14:28:01	23.498	senloc10_1_n	T_C
2024-08-03 14:38:01	23.123	senloc10_1_n	T_C
2024-08-03 14:48:01	22.81	senloc10_1_n	T_C
2024-08-03 14:58:01	22.623	senloc10_1_n	T_C
2024-08-03 15:08:01	22.935	senloc10_1_n	T_C
2024-08-03 15:18:01	22.998	senloc10_1_n	T_C
2024-08-03 15:28:01	22.748	senloc10_1_n	T_C
2024-08-03 15:38:01	22.373	senloc10_1_n	T_C
2024-08-03 15:48:01	22.31	senloc10_1_n	T_C
2024-08-03 15:58:01	21.747	senloc10_1_n	T_C
2024-08-03 16:08:01	21.247	senloc10_1_n	T_C
2024-08-03 16:18:01	21.247	senloc10_1_n	T_C
2024-08-03 16:28:01	21.372	senloc10_1_n	T_C
2024-08-03 16:38:01	21.435	senloc10_1_n	T_C
2024-08-03 16:48:01	21.435	senloc10_1_n	T_C
2024-08-03 16:58:01	21.309	senloc10_1_n	T_C
2024-08-03 17:08:01	21.247	senloc10_1_n	T_C
2024-08-03 17:18:01	21.059	senloc10_1_n	T_C
2024-08-03 17:28:01	20.747	senloc10_1_n	T_C
2024-08-03 17:38:01	20.747	senloc10_1_n	T_C
2024-08-03 17:48:01	20.872	senloc10_1_n	T_C
2024-08-03 17:58:01	21.56	senloc10_1_n	T_C
2024-08-03 18:08:01	21.247	senloc10_1_n	T_C
2024-08-03 18:18:01	21.309	senloc10_1_n	T_C
2024-08-03 18:28:01	21.497	senloc10_1_n	T_C
2024-08-03 18:38:01	21.622	senloc10_1_n	T_C
2024-08-03 18:48:01	21.685	senloc10_1_n	T_C
2024-08-03 18:58:01	21.56	senloc10_1_n	T_C
2024-08-03 19:08:01	21.435	senloc10_1_n	T_C
2024-08-03 19:18:01	21.435	senloc10_1_n	T_C
2024-08-03 19:28:01	21.435	senloc10_1_n	T_C
2024-08-03 19:38:01	21.372	senloc10_1_n	T_C
2024-08-03 19:48:01	21.372	senloc10_1_n	T_C
2024-08-03 19:58:01	21.435	senloc10_1_n	T_C
2024-08-03 02:08:01	20.309	senloc10_1_n	T_C
2024-08-03 02:18:01	20.246	senloc10_1_n	T_C
2024-08-03 02:28:01	20.246	senloc10_1_n	T_C
2024-08-03 02:38:01	20.246	senloc10_1_n	T_C
2024-08-03 02:48:01	20.246	senloc10_1_n	T_C
2024-08-03 02:58:01	20.309	senloc10_1_n	T_C
2024-08-03 20:08:01	21.372	senloc10_1_n	T_C
2024-08-03 20:18:01	21.247	senloc10_1_n	T_C
2024-08-03 20:28:01	21.184	senloc10_1_n	T_C
2024-08-03 20:38:01	21.122	senloc10_1_n	T_C
2024-08-03 20:48:01	21.059	senloc10_1_n	T_C
2024-08-03 20:58:01	21.059	senloc10_1_n	T_C
2024-08-03 21:08:01	20.934	senloc10_1_n	T_C
2024-08-03 21:18:01	20.809	senloc10_1_n	T_C
2024-08-03 21:28:01	20.747	senloc10_1_n	T_C
2024-08-03 21:38:01	20.621	senloc10_1_n	T_C
2024-08-03 21:48:01	20.496	senloc10_1_n	T_C
2024-08-03 21:58:01	20.434	senloc10_1_n	T_C
2024-08-03 22:08:01	20.309	senloc10_1_n	T_C
2024-08-03 22:18:01	20.309	senloc10_1_n	T_C
2024-08-03 22:28:01	20.309	senloc10_1_n	T_C
2024-08-03 22:38:01	20.246	senloc10_1_n	T_C
2024-08-03 22:48:01	20.246	senloc10_1_n	T_C
2024-08-03 22:58:01	20.184	senloc10_1_n	T_C
2024-08-03 23:08:01	20.184	senloc10_1_n	T_C
2024-08-03 23:18:01	20.184	senloc10_1_n	T_C
2024-08-03 23:28:01	19.996	senloc10_1_n	T_C
2024-08-03 23:38:01	19.808	senloc10_1_n	T_C
2024-08-03 23:48:01	19.621	senloc10_1_n	T_C
2024-08-03 23:58:01	19.558	senloc10_1_n	T_C
2024-08-03 03:08:01	20.309	senloc10_1_n	T_C
2024-08-03 03:18:01	20.246	senloc10_1_n	T_C
2024-08-03 03:28:01	20.184	senloc10_1_n	T_C
2024-08-03 03:38:01	20.121	senloc10_1_n	T_C
2024-08-03 03:48:01	19.996	senloc10_1_n	T_C
2024-08-03 03:58:01	19.871	senloc10_1_n	T_C
2024-08-03 04:08:01	19.746	senloc10_1_n	T_C
2024-08-03 04:18:01	19.621	senloc10_1_n	T_C
2024-08-03 04:28:01	19.558	senloc10_1_n	T_C
2024-08-03 04:38:01	19.433	senloc10_1_n	T_C
2024-08-03 04:48:01	19.433	senloc10_1_n	T_C
2024-08-03 04:58:01	19.433	senloc10_1_n	T_C
2024-08-03 05:08:01	19.37	senloc10_1_n	T_C
2024-08-03 05:18:01	19.308	senloc10_1_n	T_C
2024-08-03 05:28:01	19.245	senloc10_1_n	T_C
2024-08-03 05:38:01	19.308	senloc10_1_n	T_C
2024-08-03 05:48:01	19.245	senloc10_1_n	T_C
2024-08-03 05:58:01	19.245	senloc10_1_n	T_C
2024-08-03 06:08:01	19.183	senloc10_1_n	T_C
2024-08-03 06:18:01	19.183	senloc10_1_n	T_C
2024-08-03 06:28:01	19.245	senloc10_1_n	T_C
2024-08-03 06:38:01	19.183	senloc10_1_n	T_C
2024-08-03 06:48:01	19.183	senloc10_1_n	T_C
2024-08-03 06:58:01	19.12	senloc10_1_n	T_C
2024-08-03 07:08:01	19.12	senloc10_1_n	T_C
2024-08-03 07:18:01	19.183	senloc10_1_n	T_C
2024-08-03 07:28:01	19.183	senloc10_1_n	T_C
2024-08-03 07:38:01	19.183	senloc10_1_n	T_C
2024-08-03 07:48:01	19.37	senloc10_1_n	T_C
2024-08-03 07:58:01	19.558	senloc10_1_n	T_C
2024-08-03 08:08:01	19.683	senloc10_1_n	T_C
2024-08-03 08:18:01	19.871	senloc10_1_n	T_C
2024-08-03 08:28:01	20.058	senloc10_1_n	T_C
2024-08-03 08:38:01	20.246	senloc10_1_n	T_C
2024-08-03 08:48:01	20.559	senloc10_1_n	T_C
2024-08-03 08:58:01	20.809	senloc10_1_n	T_C
2024-08-03 09:08:01	21.059	senloc10_1_n	T_C
2024-08-03 09:18:01	21.184	senloc10_1_n	T_C
2024-08-03 09:28:01	21.497	senloc10_1_n	T_C
2024-08-03 09:38:01	21.497	senloc10_1_n	T_C
2024-08-03 09:48:01	21.435	senloc10_1_n	T_C
2024-08-03 09:58:01	21.81	senloc10_1_n	T_C
2024-07-31 11:58:01	22.935	senloc10_1_n	T_C
2024-07-31 12:08:01	22.685	senloc10_1_n	T_C
2024-07-31 12:18:01	22.56	senloc10_1_n	T_C
2024-07-31 12:28:01	22.56	senloc10_1_n	T_C
2024-07-31 12:38:01	22.56	senloc10_1_n	T_C
2024-07-31 12:48:01	22.623	senloc10_1_n	T_C
2024-07-31 12:58:01	22.748	senloc10_1_n	T_C
2024-07-31 13:08:01	22.685	senloc10_1_n	T_C
2024-07-31 13:18:01	22.748	senloc10_1_n	T_C
2024-07-31 13:28:01	23.06	senloc10_1_n	T_C
2024-07-31 13:38:01	23.748	senloc10_1_n	T_C
2024-07-31 13:48:01	24.623	senloc10_1_n	T_C
2024-07-31 13:58:01	24.311	senloc10_1_n	T_C
2024-07-31 14:08:01	24.561	senloc10_1_n	T_C
2024-07-31 14:18:01	24.373	senloc10_1_n	T_C
2024-07-31 14:28:01	24.186	senloc10_1_n	T_C
2024-07-31 14:38:01	24.061	senloc10_1_n	T_C
2024-07-31 14:48:01	24.436	senloc10_1_n	T_C
2024-07-31 14:58:01	24.373	senloc10_1_n	T_C
2024-07-31 15:08:01	24.061	senloc10_1_n	T_C
2024-07-31 15:18:01	23.748	senloc10_1_n	T_C
2024-07-31 15:28:01	23.623	senloc10_1_n	T_C
2024-07-31 15:38:01	23.748	senloc10_1_n	T_C
2024-07-31 15:48:01	23.873	senloc10_1_n	T_C
2024-07-31 15:58:01	23.873	senloc10_1_n	T_C
2024-07-31 16:08:01	23.748	senloc10_1_n	T_C
2024-07-31 16:18:01	23.623	senloc10_1_n	T_C
2024-07-31 16:28:01	23.935	senloc10_1_n	T_C
2024-07-31 16:38:01	24.998	senloc10_1_n	T_C
2024-07-31 16:48:01	25.186	senloc10_1_n	T_C
2024-07-31 16:58:01	24.748	senloc10_1_n	T_C
2024-07-31 17:08:01	25.248	senloc10_1_n	T_C
2024-07-31 17:18:01	25.186	senloc10_1_n	T_C
2024-07-31 17:28:01	25.186	senloc10_1_n	T_C
2024-07-31 17:38:01	25.311	senloc10_1_n	T_C
2024-07-31 17:48:01	25.061	senloc10_1_n	T_C
2024-07-31 17:58:01	25.061	senloc10_1_n	T_C
2024-07-31 18:08:01	25.186	senloc10_1_n	T_C
2024-07-31 18:18:01	25.061	senloc10_1_n	T_C
2024-07-31 18:28:01	25.061	senloc10_1_n	T_C
2024-07-31 18:38:01	24.936	senloc10_1_n	T_C
2024-07-31 18:48:01	24.748	senloc10_1_n	T_C
2024-07-31 18:58:01	24.686	senloc10_1_n	T_C
2024-07-31 19:08:01	24.561	senloc10_1_n	T_C
2024-07-31 19:18:01	24.373	senloc10_1_n	T_C
2024-07-31 19:28:01	24.186	senloc10_1_n	T_C
2024-07-31 19:38:01	24.123	senloc10_1_n	T_C
2024-07-31 19:48:01	23.935	senloc10_1_n	T_C
2024-07-31 19:58:01	23.685	senloc10_1_n	T_C
2024-07-31 20:08:01	23.623	senloc10_1_n	T_C
2024-07-31 20:18:01	23.56	senloc10_1_n	T_C
2024-07-31 20:28:01	23.685	senloc10_1_n	T_C
2024-07-31 20:38:01	23.685	senloc10_1_n	T_C
2024-07-31 20:48:01	23.56	senloc10_1_n	T_C
2024-07-31 20:58:01	23.498	senloc10_1_n	T_C
2024-07-31 21:08:01	23.435	senloc10_1_n	T_C
2024-07-31 21:18:01	23.185	senloc10_1_n	T_C
2024-07-31 21:28:01	22.873	senloc10_1_n	T_C
2024-07-31 21:38:01	22.623	senloc10_1_n	T_C
2024-07-31 21:48:01	22.56	senloc10_1_n	T_C
2024-07-31 21:58:01	22.685	senloc10_1_n	T_C
2024-07-31 22:08:01	22.56	senloc10_1_n	T_C
2024-07-31 22:18:01	22.373	senloc10_1_n	T_C
2024-07-31 22:28:01	22.31	senloc10_1_n	T_C
2024-07-31 22:38:01	22.31	senloc10_1_n	T_C
2024-07-31 22:48:01	22.247	senloc10_1_n	T_C
2024-07-31 22:58:01	21.997	senloc10_1_n	T_C
2024-07-31 23:08:01	21.872	senloc10_1_n	T_C
2024-07-31 23:18:01	21.747	senloc10_1_n	T_C
2024-07-31 23:28:01	21.685	senloc10_1_n	T_C
2024-07-31 23:38:01	21.685	senloc10_1_n	T_C
2024-07-31 23:48:01	21.622	senloc10_1_n	T_C
2024-07-31 23:58:01	21.56	senloc10_1_n	T_C
2024-08-04 00:08:01	19.558	senloc10_1_n	T_C
2024-08-04 00:18:01	19.621	senloc10_1_n	T_C
2024-08-04 00:28:01	19.683	senloc10_1_n	T_C
2024-08-04 00:38:01	19.558	senloc10_1_n	T_C
2024-08-04 00:48:01	19.37	senloc10_1_n	T_C
2024-08-04 00:58:01	19.308	senloc10_1_n	T_C
2024-08-04 01:08:01	19.183	senloc10_1_n	T_C
2024-08-04 01:18:01	18.87	senloc10_1_n	T_C
2024-08-04 01:28:01	18.682	senloc10_1_n	T_C
2024-08-04 01:38:01	18.494	senloc10_1_n	T_C
2024-08-04 01:48:01	18.432	senloc10_1_n	T_C
2024-08-04 01:58:01	18.432	senloc10_1_n	T_C
2024-08-04 10:08:01	19.12	senloc10_1_n	T_C
2024-08-04 10:18:01	19.495	senloc10_1_n	T_C
2024-08-04 10:28:01	19.683	senloc10_1_n	T_C
2024-08-04 10:38:01	19.621	senloc10_1_n	T_C
2024-08-04 10:48:01	19.558	senloc10_1_n	T_C
2024-08-04 10:58:01	19.495	senloc10_1_n	T_C
2024-08-04 11:08:01	19.495	senloc10_1_n	T_C
2024-08-04 11:18:01	19.308	senloc10_1_n	T_C
2024-08-04 11:28:01	19.245	senloc10_1_n	T_C
2024-08-04 11:38:01	19.183	senloc10_1_n	T_C
2024-08-04 11:48:01	19.245	senloc10_1_n	T_C
2024-08-04 11:58:01	19.308	senloc10_1_n	T_C
2024-08-04 12:08:01	19.558	senloc10_1_n	T_C
2024-08-04 12:18:01	19.495	senloc10_1_n	T_C
2024-08-04 12:28:01	19.433	senloc10_1_n	T_C
2024-08-04 12:38:01	19.433	senloc10_1_n	T_C
2024-08-04 12:48:01	19.433	senloc10_1_n	T_C
2024-08-04 12:58:01	19.433	senloc10_1_n	T_C
2024-08-04 13:08:01	19.433	senloc10_1_n	T_C
2024-08-04 13:18:01	19.558	senloc10_1_n	T_C
2024-08-04 13:28:01	19.746	senloc10_1_n	T_C
2024-08-04 13:38:01	20.058	senloc10_1_n	T_C
2024-08-04 13:48:01	19.933	senloc10_1_n	T_C
2024-08-04 13:58:01	19.621	senloc10_1_n	T_C
2024-08-04 14:08:01	19.558	senloc10_1_n	T_C
2024-08-04 14:18:01	19.808	senloc10_1_n	T_C
2024-08-04 14:28:01	20.246	senloc10_1_n	T_C
2024-08-04 14:38:01	20.058	senloc10_1_n	T_C
2024-08-04 14:48:01	20.058	senloc10_1_n	T_C
2024-08-04 14:58:01	19.871	senloc10_1_n	T_C
2024-08-04 15:08:01	19.871	senloc10_1_n	T_C
2024-08-04 15:18:01	20.121	senloc10_1_n	T_C
2024-08-04 15:28:01	20.621	senloc10_1_n	T_C
2024-08-04 15:38:01	20.684	senloc10_1_n	T_C
2024-08-04 15:48:01	20.496	senloc10_1_n	T_C
2024-08-04 15:58:01	20.371	senloc10_1_n	T_C
2024-08-04 16:08:01	20.121	senloc10_1_n	T_C
2024-08-04 16:18:01	19.996	senloc10_1_n	T_C
2024-08-04 16:28:01	19.933	senloc10_1_n	T_C
2024-08-04 16:38:01	19.871	senloc10_1_n	T_C
2024-08-04 16:48:01	19.683	senloc10_1_n	T_C
2024-08-04 16:58:01	19.746	senloc10_1_n	T_C
2024-08-04 17:08:01	19.871	senloc10_1_n	T_C
2024-08-04 17:18:01	19.996	senloc10_1_n	T_C
2024-08-04 17:28:01	20.371	senloc10_1_n	T_C
2024-08-04 17:38:01	20.246	senloc10_1_n	T_C
2024-08-04 17:48:01	19.933	senloc10_1_n	T_C
2024-08-04 17:58:01	19.808	senloc10_1_n	T_C
2024-08-04 18:08:01	19.933	senloc10_1_n	T_C
2024-08-04 18:18:01	19.746	senloc10_1_n	T_C
2024-08-04 18:28:01	19.933	senloc10_1_n	T_C
2024-08-04 18:38:01	19.808	senloc10_1_n	T_C
2024-08-04 18:48:01	19.621	senloc10_1_n	T_C
2024-08-04 18:58:01	19.558	senloc10_1_n	T_C
2024-08-04 19:08:01	19.683	senloc10_1_n	T_C
2024-08-04 19:18:01	19.746	senloc10_1_n	T_C
2024-08-04 19:28:01	19.683	senloc10_1_n	T_C
2024-08-04 19:38:01	19.495	senloc10_1_n	T_C
2024-08-04 19:48:01	19.308	senloc10_1_n	T_C
2024-08-04 19:58:01	19.245	senloc10_1_n	T_C
2024-08-04 02:08:01	18.432	senloc10_1_n	T_C
2024-08-04 02:18:01	18.432	senloc10_1_n	T_C
2024-08-04 02:28:01	18.432	senloc10_1_n	T_C
2024-08-04 02:38:01	18.307	senloc10_1_n	T_C
2024-08-04 02:48:01	18.182	senloc10_1_n	T_C
2024-08-04 02:58:01	18.119	senloc10_1_n	T_C
2024-08-04 20:08:01	19.245	senloc10_1_n	T_C
2024-08-04 20:18:01	19.245	senloc10_1_n	T_C
2024-08-04 20:28:01	19.12	senloc10_1_n	T_C
2024-08-04 20:38:01	19.058	senloc10_1_n	T_C
2024-08-04 20:48:01	18.87	senloc10_1_n	T_C
2024-08-04 20:58:01	18.87	senloc10_1_n	T_C
2024-08-04 21:08:01	18.745	senloc10_1_n	T_C
2024-08-04 21:18:01	18.682	senloc10_1_n	T_C
2024-08-04 21:28:01	18.682	senloc10_1_n	T_C
2024-08-04 21:38:01	18.62	senloc10_1_n	T_C
2024-08-04 21:48:01	18.62	senloc10_1_n	T_C
2024-08-04 21:58:01	18.494	senloc10_1_n	T_C
2024-08-04 22:08:01	18.494	senloc10_1_n	T_C
2024-08-04 22:18:01	18.494	senloc10_1_n	T_C
2024-08-04 22:28:01	18.432	senloc10_1_n	T_C
2024-08-04 22:38:01	18.432	senloc10_1_n	T_C
2024-08-04 22:48:01	18.369	senloc10_1_n	T_C
2024-08-04 22:58:01	18.369	senloc10_1_n	T_C
2024-08-04 23:08:01	18.432	senloc10_1_n	T_C
2024-08-04 23:18:01	18.432	senloc10_1_n	T_C
2024-08-04 23:28:01	18.494	senloc10_1_n	T_C
2024-08-04 23:38:01	18.494	senloc10_1_n	T_C
2024-08-04 23:48:01	18.369	senloc10_1_n	T_C
2024-08-04 23:58:01	18.369	senloc10_1_n	T_C
2024-08-04 03:08:01	17.994	senloc10_1_n	T_C
2024-08-04 03:18:01	17.994	senloc10_1_n	T_C
2024-08-04 03:28:01	17.994	senloc10_1_n	T_C
2024-08-04 03:38:01	17.994	senloc10_1_n	T_C
2024-08-04 03:48:01	17.931	senloc10_1_n	T_C
2024-08-04 03:58:01	17.869	senloc10_1_n	T_C
2024-08-04 04:08:01	17.806	senloc10_1_n	T_C
2024-08-04 04:18:01	17.806	senloc10_1_n	T_C
2024-08-04 04:28:01	17.806	senloc10_1_n	T_C
2024-08-04 04:38:01	17.869	senloc10_1_n	T_C
2024-08-04 04:48:01	17.681	senloc10_1_n	T_C
2024-08-04 04:58:01	17.744	senloc10_1_n	T_C
2024-08-04 05:08:01	17.744	senloc10_1_n	T_C
2024-08-04 05:18:01	17.681	senloc10_1_n	T_C
2024-08-04 05:28:01	17.681	senloc10_1_n	T_C
2024-08-04 05:38:01	17.681	senloc10_1_n	T_C
2024-08-04 05:48:01	17.493	senloc10_1_n	T_C
2024-08-04 05:58:01	17.618	senloc10_1_n	T_C
2024-08-04 06:08:01	17.681	senloc10_1_n	T_C
2024-08-04 06:18:01	17.744	senloc10_1_n	T_C
2024-08-04 06:28:01	17.806	senloc10_1_n	T_C
2024-08-04 06:38:01	17.806	senloc10_1_n	T_C
2024-08-04 06:48:01	17.806	senloc10_1_n	T_C
2024-08-04 06:58:01	17.744	senloc10_1_n	T_C
2024-08-04 07:08:01	17.806	senloc10_1_n	T_C
2024-08-04 07:18:01	17.869	senloc10_1_n	T_C
2024-08-04 07:28:01	17.869	senloc10_1_n	T_C
2024-08-04 07:38:01	18.056	senloc10_1_n	T_C
2024-08-04 07:48:01	18.244	senloc10_1_n	T_C
2024-08-04 07:58:01	18.307	senloc10_1_n	T_C
2024-08-04 08:08:01	18.244	senloc10_1_n	T_C
2024-08-04 08:18:01	18.307	senloc10_1_n	T_C
2024-08-04 08:28:01	18.307	senloc10_1_n	T_C
2024-08-04 08:38:01	18.307	senloc10_1_n	T_C
2024-08-04 08:48:01	18.369	senloc10_1_n	T_C
2024-08-04 08:58:01	18.432	senloc10_1_n	T_C
2024-08-04 09:08:01	18.557	senloc10_1_n	T_C
2024-08-04 09:18:01	18.682	senloc10_1_n	T_C
2024-08-04 09:28:01	18.682	senloc10_1_n	T_C
2024-08-04 09:38:01	18.807	senloc10_1_n	T_C
2024-08-04 09:48:01	18.995	senloc10_1_n	T_C
2024-08-04 09:58:01	19.058	senloc10_1_n	T_C
2024-08-05 00:08:01	18.307	senloc10_1_n	T_C
2024-08-05 00:18:01	18.307	senloc10_1_n	T_C
2024-08-05 00:28:01	18.307	senloc10_1_n	T_C
2024-08-05 00:38:01	18.307	senloc10_1_n	T_C
2024-08-05 00:48:01	18.369	senloc10_1_n	T_C
2024-08-05 00:58:01	18.369	senloc10_1_n	T_C
2024-08-05 01:08:01	18.494	senloc10_1_n	T_C
2024-08-05 01:18:01	18.494	senloc10_1_n	T_C
2024-08-05 01:28:01	18.494	senloc10_1_n	T_C
2024-08-05 01:38:01	18.432	senloc10_1_n	T_C
2024-08-05 01:48:01	18.432	senloc10_1_n	T_C
2024-08-05 01:58:01	18.432	senloc10_1_n	T_C
2024-08-05 10:08:01	20.121	senloc10_1_n	T_C
2024-08-05 10:18:01	20.058	senloc10_1_n	T_C
2024-08-05 10:28:01	20.309	senloc10_1_n	T_C
2024-08-05 10:38:01	20.371	senloc10_1_n	T_C
2024-08-05 10:48:01	20.309	senloc10_1_n	T_C
2024-08-05 10:58:01	20.184	senloc10_1_n	T_C
2024-08-05 11:08:01	20.246	senloc10_1_n	T_C
2024-08-05 11:18:01	20.246	senloc10_1_n	T_C
2024-08-05 11:28:01	20.747	senloc10_1_n	T_C
2024-08-05 11:38:01	21.122	senloc10_1_n	T_C
2024-08-05 11:48:01	21.56	senloc10_1_n	T_C
2024-08-05 11:58:01	21.56	senloc10_1_n	T_C
2024-08-05 12:08:01	20.872	senloc10_1_n	T_C
2024-08-05 12:18:01	20.496	senloc10_1_n	T_C
2024-08-05 12:28:01	21.184	senloc10_1_n	T_C
2024-08-05 12:38:01	20.934	senloc10_1_n	T_C
2024-08-05 12:48:01	20.684	senloc10_1_n	T_C
2024-08-05 12:58:01	20.747	senloc10_1_n	T_C
2024-08-05 13:08:01	20.934	senloc10_1_n	T_C
2024-08-05 13:18:01	21.56	senloc10_1_n	T_C
2024-08-05 13:28:01	21.935	senloc10_1_n	T_C
2024-08-05 13:38:01	21.622	senloc10_1_n	T_C
2024-08-05 13:48:01	21.747	senloc10_1_n	T_C
2024-08-05 13:58:01	22.06	senloc10_1_n	T_C
2024-08-05 14:08:01	22.31	senloc10_1_n	T_C
2024-08-05 14:18:01	22.498	senloc10_1_n	T_C
2024-08-05 14:28:01	22.748	senloc10_1_n	T_C
2024-08-05 14:38:01	23.06	senloc10_1_n	T_C
2024-08-05 14:48:01	22.998	senloc10_1_n	T_C
2024-08-05 14:58:01	22.873	senloc10_1_n	T_C
2024-08-05 15:08:01	22.998	senloc10_1_n	T_C
2024-08-05 15:18:01	23.248	senloc10_1_n	T_C
2024-08-05 15:28:01	23.123	senloc10_1_n	T_C
2024-08-05 15:38:01	23.248	senloc10_1_n	T_C
2024-08-05 15:48:01	23.185	senloc10_1_n	T_C
2024-08-05 15:58:01	23.31	senloc10_1_n	T_C
2024-08-05 16:08:01	23.31	senloc10_1_n	T_C
2024-08-05 16:18:01	23.06	senloc10_1_n	T_C
2024-08-05 16:28:01	22.998	senloc10_1_n	T_C
2024-08-05 16:38:01	23.06	senloc10_1_n	T_C
2024-08-05 16:48:01	22.81	senloc10_1_n	T_C
2024-08-05 16:58:01	23.06	senloc10_1_n	T_C
2024-08-05 17:08:01	22.998	senloc10_1_n	T_C
2024-08-05 17:18:01	23.06	senloc10_1_n	T_C
2024-08-05 17:28:01	23.123	senloc10_1_n	T_C
2024-08-05 17:38:01	23.185	senloc10_1_n	T_C
2024-08-05 17:48:01	23.31	senloc10_1_n	T_C
2024-08-05 17:58:01	23.248	senloc10_1_n	T_C
2024-08-05 18:08:01	23.31	senloc10_1_n	T_C
2024-08-05 18:18:01	23.248	senloc10_1_n	T_C
2024-08-05 18:28:01	23.185	senloc10_1_n	T_C
2024-08-05 18:38:01	23.123	senloc10_1_n	T_C
2024-08-05 18:48:01	23.06	senloc10_1_n	T_C
2024-08-05 18:58:01	22.998	senloc10_1_n	T_C
2024-08-05 19:08:01	22.935	senloc10_1_n	T_C
2024-08-05 19:18:01	22.935	senloc10_1_n	T_C
2024-08-05 19:28:01	22.81	senloc10_1_n	T_C
2024-08-05 19:38:01	22.748	senloc10_1_n	T_C
2024-08-05 19:48:01	22.56	senloc10_1_n	T_C
2024-08-05 19:58:01	22.373	senloc10_1_n	T_C
2024-08-05 02:08:01	18.432	senloc10_1_n	T_C
2024-08-05 02:18:01	18.369	senloc10_1_n	T_C
2024-08-05 02:28:01	18.307	senloc10_1_n	T_C
2024-08-05 02:38:01	18.244	senloc10_1_n	T_C
2024-08-05 02:48:01	18.244	senloc10_1_n	T_C
2024-08-05 02:58:01	18.182	senloc10_1_n	T_C
2024-08-05 20:08:01	22.247	senloc10_1_n	T_C
2024-08-05 20:18:01	21.872	senloc10_1_n	T_C
2024-08-05 20:28:01	21.935	senloc10_1_n	T_C
2024-08-05 20:38:01	21.622	senloc10_1_n	T_C
2024-08-05 20:48:01	21.622	senloc10_1_n	T_C
2024-08-05 20:58:01	21.372	senloc10_1_n	T_C
2024-08-05 21:08:01	21.122	senloc10_1_n	T_C
2024-08-05 21:18:01	20.872	senloc10_1_n	T_C
2024-08-05 21:28:01	20.747	senloc10_1_n	T_C
2024-08-05 21:38:01	20.559	senloc10_1_n	T_C
2024-08-05 21:48:01	20.434	senloc10_1_n	T_C
2024-08-05 21:58:01	20.309	senloc10_1_n	T_C
2024-08-05 22:08:01	20.184	senloc10_1_n	T_C
2024-08-05 22:18:01	20.058	senloc10_1_n	T_C
2024-08-05 22:28:01	19.933	senloc10_1_n	T_C
2024-08-05 22:38:01	19.871	senloc10_1_n	T_C
2024-08-05 22:48:01	19.746	senloc10_1_n	T_C
2024-08-05 22:58:01	19.746	senloc10_1_n	T_C
2024-08-05 23:08:01	19.683	senloc10_1_n	T_C
2024-08-05 23:18:01	19.621	senloc10_1_n	T_C
2024-08-05 23:28:01	19.746	senloc10_1_n	T_C
2024-08-05 23:38:01	19.933	senloc10_1_n	T_C
2024-08-05 23:48:01	19.933	senloc10_1_n	T_C
2024-08-05 23:58:01	19.933	senloc10_1_n	T_C
2024-08-05 03:08:01	18.056	senloc10_1_n	T_C
2024-08-05 03:18:01	18.056	senloc10_1_n	T_C
2024-08-05 03:28:01	18.056	senloc10_1_n	T_C
2024-08-05 03:38:01	17.744	senloc10_1_n	T_C
2024-08-05 03:48:01	17.681	senloc10_1_n	T_C
2024-08-05 03:58:01	17.806	senloc10_1_n	T_C
2024-08-05 04:08:01	17.994	senloc10_1_n	T_C
2024-08-05 04:18:01	18.056	senloc10_1_n	T_C
2024-08-05 04:28:01	17.994	senloc10_1_n	T_C
2024-08-05 04:38:01	17.994	senloc10_1_n	T_C
2024-08-05 04:48:01	17.994	senloc10_1_n	T_C
2024-08-05 04:58:01	17.994	senloc10_1_n	T_C
2024-08-05 05:08:01	17.931	senloc10_1_n	T_C
2024-08-05 05:18:01	17.931	senloc10_1_n	T_C
2024-08-05 05:28:01	17.806	senloc10_1_n	T_C
2024-08-05 05:38:01	17.618	senloc10_1_n	T_C
2024-08-05 05:48:01	17.431	senloc10_1_n	T_C
2024-08-05 05:58:01	17.368	senloc10_1_n	T_C
2024-08-05 06:08:01	17.493	senloc10_1_n	T_C
2024-08-05 06:18:01	17.556	senloc10_1_n	T_C
2024-08-05 06:28:01	17.618	senloc10_1_n	T_C
2024-08-05 06:38:01	17.681	senloc10_1_n	T_C
2024-08-05 06:48:01	17.744	senloc10_1_n	T_C
2024-08-05 06:58:01	17.869	senloc10_1_n	T_C
2024-08-05 07:08:01	18.056	senloc10_1_n	T_C
2024-08-05 07:18:01	18.119	senloc10_1_n	T_C
2024-08-05 07:28:01	18.182	senloc10_1_n	T_C
2024-08-05 07:38:01	18.182	senloc10_1_n	T_C
2024-08-05 07:48:01	18.307	senloc10_1_n	T_C
2024-08-05 07:58:01	18.369	senloc10_1_n	T_C
2024-08-05 08:08:01	18.494	senloc10_1_n	T_C
2024-08-05 08:18:01	18.62	senloc10_1_n	T_C
2024-08-05 08:28:01	18.745	senloc10_1_n	T_C
2024-08-05 08:38:01	18.807	senloc10_1_n	T_C
2024-08-05 08:48:01	18.87	senloc10_1_n	T_C
2024-08-05 08:58:01	18.932	senloc10_1_n	T_C
2024-08-05 09:08:01	19.245	senloc10_1_n	T_C
2024-08-05 09:18:01	19.308	senloc10_1_n	T_C
2024-08-05 09:28:01	19.495	senloc10_1_n	T_C
2024-08-05 09:38:01	19.558	senloc10_1_n	T_C
2024-08-05 09:48:01	19.746	senloc10_1_n	T_C
2024-08-05 09:58:01	19.621	senloc10_1_n	T_C
2024-08-06 00:08:01	19.871	senloc10_1_n	T_C
2024-08-06 00:18:01	19.871	senloc10_1_n	T_C
2024-08-06 00:28:01	19.808	senloc10_1_n	T_C
2024-08-06 00:38:01	19.746	senloc10_1_n	T_C
2024-08-06 00:48:01	19.746	senloc10_1_n	T_C
2024-08-06 00:58:01	19.683	senloc10_1_n	T_C
2024-08-06 01:08:01	19.683	senloc10_1_n	T_C
2024-08-06 01:18:01	19.621	senloc10_1_n	T_C
2024-08-06 01:28:01	19.621	senloc10_1_n	T_C
2024-08-06 01:38:01	19.558	senloc10_1_n	T_C
2024-08-06 01:48:01	19.495	senloc10_1_n	T_C
2024-08-06 01:58:01	19.433	senloc10_1_n	T_C
2024-08-06 10:08:01	22.685	senloc10_1_n	T_C
2024-08-06 10:18:01	22.935	senloc10_1_n	T_C
2024-08-06 10:28:01	23.123	senloc10_1_n	T_C
2024-08-06 10:38:01	23.435	senloc10_1_n	T_C
2024-08-06 10:48:01	23.685	senloc10_1_n	T_C
2024-08-06 10:58:01	23.81	senloc10_1_n	T_C
2024-08-06 11:08:01	23.998	senloc10_1_n	T_C
2024-08-06 11:18:01	24.248	senloc10_1_n	T_C
2024-08-06 11:28:01	24.498	senloc10_1_n	T_C
2024-08-06 11:38:01	24.748	senloc10_1_n	T_C
2024-08-06 11:48:01	25.061	senloc10_1_n	T_C
2024-08-06 11:58:01	25.248	senloc10_1_n	T_C
2024-08-06 12:08:01	25.373	senloc10_1_n	T_C
2024-08-06 12:18:01	25.623	senloc10_1_n	T_C
2024-08-06 12:28:01	25.873	senloc10_1_n	T_C
2024-08-06 12:38:01	25.935	senloc10_1_n	T_C
2024-08-06 12:48:01	26.123	senloc10_1_n	T_C
2024-08-06 12:58:01	26.185	senloc10_1_n	T_C
2024-08-06 13:08:01	26.31	senloc10_1_n	T_C
2024-08-06 13:18:01	26.498	senloc10_1_n	T_C
2024-08-06 13:28:01	26.435	senloc10_1_n	T_C
2024-08-06 13:38:01	26.623	senloc10_1_n	T_C
2024-08-06 13:48:01	26.685	senloc10_1_n	T_C
2024-08-06 13:58:01	26.81	senloc10_1_n	T_C
2024-08-06 14:08:01	26.998	senloc10_1_n	T_C
2024-08-06 14:18:01	27.123	senloc10_1_n	T_C
2024-08-06 14:28:01	27.06	senloc10_1_n	T_C
2024-08-06 14:38:01	27.248	senloc10_1_n	T_C
2024-08-06 14:48:01	27.248	senloc10_1_n	T_C
2024-08-06 14:58:01	27.248	senloc10_1_n	T_C
2024-08-06 15:08:01	27.185	senloc10_1_n	T_C
2024-08-06 15:18:01	27.435	senloc10_1_n	T_C
2024-08-06 15:28:01	27.123	senloc10_1_n	T_C
2024-08-06 15:38:01	26.873	senloc10_1_n	T_C
2024-08-06 15:48:01	26.248	senloc10_1_n	T_C
2024-08-06 15:58:01	26.435	senloc10_1_n	T_C
2024-08-06 16:08:01	26.31	senloc10_1_n	T_C
2024-08-06 16:18:01	26.373	senloc10_1_n	T_C
2024-08-06 16:28:01	26.498	senloc10_1_n	T_C
2024-08-06 16:38:01	26.498	senloc10_1_n	T_C
2024-08-06 16:48:01	26.373	senloc10_1_n	T_C
2024-08-06 16:58:01	26.373	senloc10_1_n	T_C
2024-08-06 17:08:01	26.248	senloc10_1_n	T_C
2024-08-06 17:18:01	26.185	senloc10_1_n	T_C
2024-08-06 17:28:01	25.935	senloc10_1_n	T_C
2024-08-06 17:38:01	25.748	senloc10_1_n	T_C
2024-08-06 17:48:01	25.686	senloc10_1_n	T_C
2024-08-06 17:58:01	25.686	senloc10_1_n	T_C
2024-08-06 18:08:01	25.561	senloc10_1_n	T_C
2024-08-06 18:18:01	25.186	senloc10_1_n	T_C
2024-08-06 18:28:01	25.061	senloc10_1_n	T_C
2024-08-06 18:38:01	25.061	senloc10_1_n	T_C
2024-08-06 18:48:01	24.998	senloc10_1_n	T_C
2024-08-06 18:58:01	24.936	senloc10_1_n	T_C
2024-08-06 19:08:01	24.686	senloc10_1_n	T_C
2024-08-06 19:18:01	24.436	senloc10_1_n	T_C
2024-08-06 19:28:01	24.248	senloc10_1_n	T_C
2024-08-06 19:38:01	24.186	senloc10_1_n	T_C
2024-08-06 19:48:01	23.998	senloc10_1_n	T_C
2024-08-06 19:58:01	23.873	senloc10_1_n	T_C
2024-08-06 02:08:01	19.308	senloc10_1_n	T_C
2024-08-06 02:18:01	19.245	senloc10_1_n	T_C
2024-08-06 02:28:01	19.183	senloc10_1_n	T_C
2024-08-06 02:38:01	19.12	senloc10_1_n	T_C
2024-08-06 02:48:01	19.058	senloc10_1_n	T_C
2024-08-06 02:58:01	19.058	senloc10_1_n	T_C
2024-08-06 20:08:01	23.685	senloc10_1_n	T_C
2024-08-06 20:18:01	23.56	senloc10_1_n	T_C
2024-08-06 20:28:01	23.435	senloc10_1_n	T_C
2024-08-06 20:38:01	23.185	senloc10_1_n	T_C
2024-08-06 20:48:01	22.935	senloc10_1_n	T_C
2024-08-06 20:58:01	22.748	senloc10_1_n	T_C
2024-08-06 21:08:01	22.623	senloc10_1_n	T_C
2024-08-06 21:18:01	22.435	senloc10_1_n	T_C
2024-08-06 21:28:01	22.185	senloc10_1_n	T_C
2024-08-06 21:38:01	21.872	senloc10_1_n	T_C
2024-08-06 21:48:01	21.81	senloc10_1_n	T_C
2024-08-06 21:58:01	21.872	senloc10_1_n	T_C
2024-08-06 22:08:01	21.747	senloc10_1_n	T_C
2024-08-06 22:18:01	21.622	senloc10_1_n	T_C
2024-08-06 22:28:01	21.497	senloc10_1_n	T_C
2024-08-06 22:38:01	21.372	senloc10_1_n	T_C
2024-08-06 22:48:01	21.309	senloc10_1_n	T_C
2024-08-06 22:58:01	21.247	senloc10_1_n	T_C
2024-08-06 23:08:01	21.122	senloc10_1_n	T_C
2024-08-06 23:18:01	21.059	senloc10_1_n	T_C
2024-08-06 23:28:01	20.997	senloc10_1_n	T_C
2024-08-06 23:38:01	20.934	senloc10_1_n	T_C
2024-08-06 23:48:01	20.872	senloc10_1_n	T_C
2024-08-06 23:58:01	20.747	senloc10_1_n	T_C
2024-08-06 03:08:01	18.995	senloc10_1_n	T_C
2024-08-06 03:18:01	18.932	senloc10_1_n	T_C
2024-08-06 03:28:01	18.87	senloc10_1_n	T_C
2024-08-06 03:38:01	18.807	senloc10_1_n	T_C
2024-08-06 03:48:01	18.745	senloc10_1_n	T_C
2024-08-06 03:58:01	18.682	senloc10_1_n	T_C
2024-08-06 04:08:01	18.682	senloc10_1_n	T_C
2024-08-06 04:18:01	18.62	senloc10_1_n	T_C
2024-08-06 04:28:01	18.557	senloc10_1_n	T_C
2024-08-06 04:38:01	18.432	senloc10_1_n	T_C
2024-08-06 04:48:01	18.369	senloc10_1_n	T_C
2024-08-06 04:58:01	18.369	senloc10_1_n	T_C
2024-08-06 05:08:01	18.307	senloc10_1_n	T_C
2024-08-06 05:18:01	18.244	senloc10_1_n	T_C
2024-08-06 05:28:01	18.182	senloc10_1_n	T_C
2024-08-06 05:38:01	18.182	senloc10_1_n	T_C
2024-08-06 05:48:01	18.182	senloc10_1_n	T_C
2024-08-06 05:58:01	18.119	senloc10_1_n	T_C
2024-08-06 06:08:01	18.056	senloc10_1_n	T_C
2024-08-06 06:18:01	18.056	senloc10_1_n	T_C
2024-08-06 06:28:01	17.994	senloc10_1_n	T_C
2024-08-06 06:38:01	18.056	senloc10_1_n	T_C
2024-08-06 06:48:01	18.056	senloc10_1_n	T_C
2024-08-06 06:58:01	18.119	senloc10_1_n	T_C
2024-08-06 07:08:01	18.119	senloc10_1_n	T_C
2024-08-06 07:18:01	18.182	senloc10_1_n	T_C
2024-08-06 07:28:01	18.307	senloc10_1_n	T_C
2024-08-06 07:38:01	18.432	senloc10_1_n	T_C
2024-08-06 07:48:01	18.62	senloc10_1_n	T_C
2024-08-06 07:58:01	18.807	senloc10_1_n	T_C
2024-08-06 08:08:01	19.058	senloc10_1_n	T_C
2024-08-06 08:18:01	19.308	senloc10_1_n	T_C
2024-08-06 08:28:01	19.558	senloc10_1_n	T_C
2024-08-06 08:38:01	19.871	senloc10_1_n	T_C
2024-08-06 08:48:01	20.184	senloc10_1_n	T_C
2024-08-06 08:58:01	20.559	senloc10_1_n	T_C
2024-08-06 09:08:01	20.934	senloc10_1_n	T_C
2024-08-06 09:18:01	21.247	senloc10_1_n	T_C
2024-08-06 09:28:01	21.497	senloc10_1_n	T_C
2024-08-06 09:38:01	21.81	senloc10_1_n	T_C
2024-08-06 09:48:01	22.06	senloc10_1_n	T_C
2024-08-06 09:58:01	22.247	senloc10_1_n	T_C
2024-08-07 00:08:01	20.809	senloc10_1_n	T_C
2024-08-07 00:18:01	20.934	senloc10_1_n	T_C
2024-08-07 00:28:01	21.059	senloc10_1_n	T_C
2024-08-07 00:38:01	21.059	senloc10_1_n	T_C
2024-08-07 00:48:01	21.059	senloc10_1_n	T_C
2024-08-07 00:58:01	21.059	senloc10_1_n	T_C
2024-08-07 01:08:01	20.997	senloc10_1_n	T_C
2024-08-07 01:18:01	20.997	senloc10_1_n	T_C
2024-08-07 01:28:01	20.934	senloc10_1_n	T_C
2024-08-07 01:38:01	20.934	senloc10_1_n	T_C
2024-08-07 01:48:01	20.934	senloc10_1_n	T_C
2024-08-07 01:58:01	20.872	senloc10_1_n	T_C
2024-08-07 10:08:01	20.121	senloc10_1_n	T_C
2024-08-07 10:18:01	20.559	senloc10_1_n	T_C
2024-08-07 10:28:01	20.684	senloc10_1_n	T_C
2024-08-07 10:38:01	20.809	senloc10_1_n	T_C
2024-08-07 10:48:01	20.809	senloc10_1_n	T_C
2024-08-07 10:58:01	20.809	senloc10_1_n	T_C
2024-08-07 11:08:01	21.122	senloc10_1_n	T_C
2024-08-07 11:18:01	21.622	senloc10_1_n	T_C
2024-08-07 11:28:01	21.685	senloc10_1_n	T_C
2024-08-07 11:38:01	22.122	senloc10_1_n	T_C
2024-08-07 11:48:01	21.935	senloc10_1_n	T_C
2024-08-07 11:58:01	21.747	senloc10_1_n	T_C
2024-08-07 12:08:01	22.06	senloc10_1_n	T_C
2024-08-07 12:18:01	22.247	senloc10_1_n	T_C
2024-08-07 12:28:01	22.122	senloc10_1_n	T_C
2024-08-07 12:38:01	22.56	senloc10_1_n	T_C
2024-08-07 12:48:01	22.748	senloc10_1_n	T_C
2024-08-07 12:58:01	22.81	senloc10_1_n	T_C
2024-08-07 13:08:01	22.873	senloc10_1_n	T_C
2024-08-07 13:18:01	22.935	senloc10_1_n	T_C
2024-08-07 13:28:01	22.748	senloc10_1_n	T_C
2024-08-07 13:38:01	23.06	senloc10_1_n	T_C
2024-08-07 13:48:01	22.873	senloc10_1_n	T_C
2024-08-07 13:58:01	23.31	senloc10_1_n	T_C
2024-08-07 14:08:01	23.31	senloc10_1_n	T_C
2024-08-07 14:18:01	22.748	senloc10_1_n	T_C
2024-08-07 14:28:01	22.81	senloc10_1_n	T_C
2024-08-07 14:38:01	22.935	senloc10_1_n	T_C
2024-08-07 14:48:01	23.185	senloc10_1_n	T_C
2024-08-07 14:58:01	23.185	senloc10_1_n	T_C
2024-08-07 15:08:01	22.935	senloc10_1_n	T_C
2024-08-07 15:18:01	22.873	senloc10_1_n	T_C
2024-08-07 15:28:01	22.873	senloc10_1_n	T_C
2024-08-07 15:38:01	22.935	senloc10_1_n	T_C
2024-08-07 15:48:01	23.123	senloc10_1_n	T_C
2024-08-07 15:58:01	22.873	senloc10_1_n	T_C
2024-08-07 16:08:01	23.123	senloc10_1_n	T_C
2024-08-07 16:18:01	22.748	senloc10_1_n	T_C
2024-08-07 16:28:01	22.748	senloc10_1_n	T_C
2024-08-07 16:38:01	22.748	senloc10_1_n	T_C
2024-08-07 16:48:01	22.873	senloc10_1_n	T_C
2024-08-07 16:58:01	22.873	senloc10_1_n	T_C
2024-08-07 17:08:01	22.748	senloc10_1_n	T_C
2024-08-07 17:18:01	22.56	senloc10_1_n	T_C
2024-08-07 17:28:01	22.498	senloc10_1_n	T_C
2024-08-07 17:38:01	22.31	senloc10_1_n	T_C
2024-08-07 17:48:01	22.373	senloc10_1_n	T_C
2024-08-07 17:58:01	22.185	senloc10_1_n	T_C
2024-08-07 18:08:01	21.935	senloc10_1_n	T_C
2024-08-07 18:18:01	21.56	senloc10_1_n	T_C
2024-08-07 18:28:01	21.56	senloc10_1_n	T_C
2024-08-07 18:38:01	21.372	senloc10_1_n	T_C
2024-08-07 18:48:01	21.122	senloc10_1_n	T_C
2024-08-07 18:58:01	21.122	senloc10_1_n	T_C
2024-08-07 19:08:01	21.059	senloc10_1_n	T_C
2024-08-07 19:18:01	20.997	senloc10_1_n	T_C
2024-08-07 19:28:01	20.872	senloc10_1_n	T_C
2024-08-07 19:38:01	20.621	senloc10_1_n	T_C
2024-08-07 19:48:01	20.496	senloc10_1_n	T_C
2024-08-07 19:58:01	20.309	senloc10_1_n	T_C
2024-08-07 02:08:01	20.809	senloc10_1_n	T_C
2024-08-07 02:18:01	20.747	senloc10_1_n	T_C
2024-08-07 02:28:01	20.621	senloc10_1_n	T_C
2024-08-07 02:38:01	20.559	senloc10_1_n	T_C
2024-08-07 02:48:01	20.559	senloc10_1_n	T_C
2024-08-07 02:58:01	20.496	senloc10_1_n	T_C
2024-08-07 20:08:01	20.184	senloc10_1_n	T_C
2024-08-07 20:18:01	20.184	senloc10_1_n	T_C
2024-08-07 20:28:01	20.184	senloc10_1_n	T_C
2024-08-07 20:38:01	20.121	senloc10_1_n	T_C
2024-08-07 20:48:01	19.996	senloc10_1_n	T_C
2024-08-07 20:58:01	19.808	senloc10_1_n	T_C
2024-08-07 21:08:01	19.621	senloc10_1_n	T_C
2024-08-07 21:18:01	19.558	senloc10_1_n	T_C
2024-08-07 21:28:01	19.37	senloc10_1_n	T_C
2024-08-07 21:38:01	19.245	senloc10_1_n	T_C
2024-08-07 21:48:01	19.183	senloc10_1_n	T_C
2024-08-07 21:58:01	19.183	senloc10_1_n	T_C
2024-08-07 22:08:01	19.058	senloc10_1_n	T_C
2024-08-07 22:18:01	19.058	senloc10_1_n	T_C
2024-08-07 22:28:01	18.932	senloc10_1_n	T_C
2024-08-07 22:38:01	18.87	senloc10_1_n	T_C
2024-08-07 22:48:01	18.807	senloc10_1_n	T_C
2024-08-07 22:58:01	18.745	senloc10_1_n	T_C
2024-08-07 23:08:01	18.682	senloc10_1_n	T_C
2024-08-07 23:18:01	18.745	senloc10_1_n	T_C
2024-08-07 23:28:01	18.807	senloc10_1_n	T_C
2024-08-07 23:38:01	18.807	senloc10_1_n	T_C
2024-08-07 23:48:01	18.87	senloc10_1_n	T_C
2024-08-07 23:58:01	18.87	senloc10_1_n	T_C
2024-08-07 03:08:01	20.434	senloc10_1_n	T_C
2024-08-07 03:18:01	20.371	senloc10_1_n	T_C
2024-08-07 03:28:01	20.184	senloc10_1_n	T_C
2024-08-07 03:38:01	20.058	senloc10_1_n	T_C
2024-08-07 03:48:01	19.933	senloc10_1_n	T_C
2024-08-07 03:58:01	19.871	senloc10_1_n	T_C
2024-08-07 04:08:01	19.808	senloc10_1_n	T_C
2024-08-07 04:18:01	19.808	senloc10_1_n	T_C
2024-08-07 04:28:01	19.308	senloc10_1_n	T_C
2024-08-07 04:38:01	19.183	senloc10_1_n	T_C
2024-08-07 04:48:01	19.12	senloc10_1_n	T_C
2024-08-07 04:58:01	18.932	senloc10_1_n	T_C
2024-08-07 05:08:01	18.87	senloc10_1_n	T_C
2024-08-07 05:18:01	18.87	senloc10_1_n	T_C
2024-08-07 05:28:01	18.995	senloc10_1_n	T_C
2024-08-07 05:38:01	19.12	senloc10_1_n	T_C
2024-08-07 05:48:01	19.183	senloc10_1_n	T_C
2024-08-07 05:58:01	19.12	senloc10_1_n	T_C
2024-08-07 06:08:01	19.058	senloc10_1_n	T_C
2024-08-07 06:18:01	18.995	senloc10_1_n	T_C
2024-08-07 06:28:01	18.87	senloc10_1_n	T_C
2024-08-07 06:38:01	18.745	senloc10_1_n	T_C
2024-08-07 06:48:01	18.682	senloc10_1_n	T_C
2024-08-07 06:58:01	18.682	senloc10_1_n	T_C
2024-08-07 07:08:01	18.494	senloc10_1_n	T_C
2024-08-07 07:18:01	18.62	senloc10_1_n	T_C
2024-08-07 07:28:01	18.745	senloc10_1_n	T_C
2024-08-07 07:38:01	18.745	senloc10_1_n	T_C
2024-08-07 07:48:01	18.745	senloc10_1_n	T_C
2024-08-07 07:58:01	18.807	senloc10_1_n	T_C
2024-08-07 08:08:01	18.932	senloc10_1_n	T_C
2024-08-07 08:18:01	19.058	senloc10_1_n	T_C
2024-08-07 08:28:01	18.995	senloc10_1_n	T_C
2024-08-07 08:38:01	19.058	senloc10_1_n	T_C
2024-08-07 08:48:01	19.12	senloc10_1_n	T_C
2024-08-07 08:58:01	19.245	senloc10_1_n	T_C
2024-08-07 09:08:01	19.308	senloc10_1_n	T_C
2024-08-07 09:18:01	19.433	senloc10_1_n	T_C
2024-08-07 09:28:01	19.683	senloc10_1_n	T_C
2024-08-07 09:38:01	19.746	senloc10_1_n	T_C
2024-08-07 09:48:01	19.808	senloc10_1_n	T_C
2024-08-07 09:58:01	19.871	senloc10_1_n	T_C
2024-08-08 00:08:01	18.87	senloc10_1_n	T_C
2024-08-08 00:18:01	18.87	senloc10_1_n	T_C
2024-08-08 00:28:01	18.87	senloc10_1_n	T_C
2024-08-08 00:38:01	18.87	senloc10_1_n	T_C
2024-08-08 00:48:01	18.87	senloc10_1_n	T_C
2024-08-08 00:58:01	18.932	senloc10_1_n	T_C
2024-08-08 01:08:01	18.932	senloc10_1_n	T_C
2024-08-08 01:18:01	18.87	senloc10_1_n	T_C
2024-08-08 01:28:01	18.807	senloc10_1_n	T_C
2024-08-08 01:38:01	18.807	senloc10_1_n	T_C
2024-08-08 01:48:01	18.745	senloc10_1_n	T_C
2024-08-08 01:58:01	18.682	senloc10_1_n	T_C
2024-08-08 10:08:01	20.246	senloc10_1_n	T_C
2024-08-08 10:18:01	20.496	senloc10_1_n	T_C
2024-08-08 10:28:01	20.684	senloc10_1_n	T_C
2024-08-08 10:38:01	20.809	senloc10_1_n	T_C
2024-08-08 10:48:01	20.934	senloc10_1_n	T_C
2024-08-08 10:58:01	21.372	senloc10_1_n	T_C
2024-08-08 11:08:01	20.934	senloc10_1_n	T_C
2024-08-08 11:18:01	21.122	senloc10_1_n	T_C
2024-08-08 11:28:01	21.184	senloc10_1_n	T_C
2024-08-08 11:38:01	21.059	senloc10_1_n	T_C
2024-08-08 11:48:01	21.184	senloc10_1_n	T_C
2024-08-08 11:58:01	21.247	senloc10_1_n	T_C
2024-08-08 12:08:01	21.81	senloc10_1_n	T_C
2024-08-08 12:18:01	21.747	senloc10_1_n	T_C
2024-08-08 12:28:01	22.06	senloc10_1_n	T_C
2024-08-08 12:38:01	22.122	senloc10_1_n	T_C
2024-08-08 12:48:01	22.435	senloc10_1_n	T_C
2024-08-08 12:58:01	22.06	senloc10_1_n	T_C
2024-08-08 13:08:01	21.997	senloc10_1_n	T_C
2024-08-08 13:18:01	22.373	senloc10_1_n	T_C
2024-08-08 13:28:01	22.31	senloc10_1_n	T_C
2024-08-08 13:38:01	22.748	senloc10_1_n	T_C
2024-08-08 13:48:01	23.06	senloc10_1_n	T_C
2024-08-08 13:58:01	22.998	senloc10_1_n	T_C
2024-08-08 14:08:01	23.185	senloc10_1_n	T_C
2024-08-08 14:18:01	23.373	senloc10_1_n	T_C
2024-08-08 14:28:01	23.56	senloc10_1_n	T_C
2024-08-08 14:38:01	23.56	senloc10_1_n	T_C
2024-08-08 14:48:01	23.685	senloc10_1_n	T_C
2024-08-08 14:58:01	23.623	senloc10_1_n	T_C
2024-08-08 15:08:01	23.56	senloc10_1_n	T_C
2024-08-08 15:18:01	23.685	senloc10_1_n	T_C
2024-08-08 15:28:01	23.873	senloc10_1_n	T_C
2024-08-08 15:38:01	23.748	senloc10_1_n	T_C
2024-08-08 15:48:01	23.435	senloc10_1_n	T_C
2024-08-08 15:58:01	23.748	senloc10_1_n	T_C
2024-08-08 16:08:01	23.873	senloc10_1_n	T_C
2024-08-08 16:18:01	23.56	senloc10_1_n	T_C
2024-08-08 16:28:01	23.56	senloc10_1_n	T_C
2024-08-08 16:38:01	23.623	senloc10_1_n	T_C
2024-08-08 16:48:01	23.81	senloc10_1_n	T_C
2024-08-08 16:58:01	23.81	senloc10_1_n	T_C
2024-08-08 17:08:01	23.873	senloc10_1_n	T_C
2024-08-08 17:18:01	23.873	senloc10_1_n	T_C
2024-08-08 17:28:01	23.56	senloc10_1_n	T_C
2024-08-08 17:38:01	23.435	senloc10_1_n	T_C
2024-08-08 17:48:01	23.435	senloc10_1_n	T_C
2024-08-08 17:58:01	23.435	senloc10_1_n	T_C
2024-08-08 18:08:01	23.185	senloc10_1_n	T_C
2024-08-08 18:18:01	23.435	senloc10_1_n	T_C
2024-08-08 18:28:01	23.185	senloc10_1_n	T_C
2024-08-08 18:38:01	23.06	senloc10_1_n	T_C
2024-08-08 18:48:01	23.123	senloc10_1_n	T_C
2024-08-08 18:58:01	22.935	senloc10_1_n	T_C
2024-08-08 19:08:01	22.998	senloc10_1_n	T_C
2024-08-08 19:18:01	23.123	senloc10_1_n	T_C
2024-08-08 19:28:01	23.123	senloc10_1_n	T_C
2024-08-08 19:38:01	23.06	senloc10_1_n	T_C
2024-08-08 19:48:01	22.935	senloc10_1_n	T_C
2024-08-08 19:58:01	22.81	senloc10_1_n	T_C
2024-08-08 02:08:01	18.682	senloc10_1_n	T_C
2024-08-08 02:18:01	18.62	senloc10_1_n	T_C
2024-08-08 02:28:01	18.557	senloc10_1_n	T_C
2024-08-08 02:38:01	18.494	senloc10_1_n	T_C
2024-08-08 02:48:01	18.432	senloc10_1_n	T_C
2024-08-08 02:58:01	18.369	senloc10_1_n	T_C
2024-08-08 20:08:01	22.623	senloc10_1_n	T_C
2024-08-08 20:18:01	22.685	senloc10_1_n	T_C
2024-08-08 20:28:01	22.56	senloc10_1_n	T_C
2024-08-08 20:38:01	22.498	senloc10_1_n	T_C
2024-08-08 20:48:01	22.435	senloc10_1_n	T_C
2024-08-08 20:58:01	22.498	senloc10_1_n	T_C
2024-08-08 21:08:01	22.373	senloc10_1_n	T_C
2024-08-08 21:18:01	22.185	senloc10_1_n	T_C
2024-08-08 21:28:01	22.122	senloc10_1_n	T_C
2024-08-08 21:38:01	21.872	senloc10_1_n	T_C
2024-08-08 21:48:01	21.497	senloc10_1_n	T_C
2024-08-08 21:58:01	21.184	senloc10_1_n	T_C
2024-08-08 22:08:01	21.059	senloc10_1_n	T_C
2024-08-08 22:18:01	20.559	senloc10_1_n	T_C
2024-08-08 22:28:01	20.246	senloc10_1_n	T_C
2024-08-08 22:38:01	20.309	senloc10_1_n	T_C
2024-08-08 22:48:01	20.246	senloc10_1_n	T_C
2024-08-08 22:58:01	20.184	senloc10_1_n	T_C
2024-08-08 23:08:01	20.184	senloc10_1_n	T_C
2024-08-08 23:18:01	20.058	senloc10_1_n	T_C
2024-08-08 23:28:01	19.996	senloc10_1_n	T_C
2024-08-08 23:38:01	20.058	senloc10_1_n	T_C
2024-08-08 23:48:01	19.996	senloc10_1_n	T_C
2024-08-08 23:58:01	19.996	senloc10_1_n	T_C
2024-08-08 03:08:01	18.307	senloc10_1_n	T_C
2024-08-08 03:18:01	18.307	senloc10_1_n	T_C
2024-08-08 03:28:01	18.369	senloc10_1_n	T_C
2024-08-08 03:38:01	18.307	senloc10_1_n	T_C
2024-08-08 03:48:01	18.244	senloc10_1_n	T_C
2024-08-08 03:58:01	18.182	senloc10_1_n	T_C
2024-08-08 04:08:01	18.119	senloc10_1_n	T_C
2024-08-08 04:18:01	18.119	senloc10_1_n	T_C
2024-08-08 04:28:01	18.056	senloc10_1_n	T_C
2024-08-08 04:38:01	17.931	senloc10_1_n	T_C
2024-08-08 04:48:01	17.931	senloc10_1_n	T_C
2024-08-08 04:58:01	17.869	senloc10_1_n	T_C
2024-08-08 05:08:01	17.869	senloc10_1_n	T_C
2024-08-08 05:18:01	17.869	senloc10_1_n	T_C
2024-08-08 05:28:01	17.869	senloc10_1_n	T_C
2024-08-08 05:38:01	17.869	senloc10_1_n	T_C
2024-08-08 05:48:01	17.869	senloc10_1_n	T_C
2024-08-08 05:58:01	17.994	senloc10_1_n	T_C
2024-08-08 06:08:01	18.056	senloc10_1_n	T_C
2024-08-08 06:18:01	18.056	senloc10_1_n	T_C
2024-08-08 06:28:01	18.056	senloc10_1_n	T_C
2024-08-08 06:38:01	18.056	senloc10_1_n	T_C
2024-08-08 06:48:01	17.994	senloc10_1_n	T_C
2024-08-08 06:58:01	18.182	senloc10_1_n	T_C
2024-08-08 07:08:01	18.307	senloc10_1_n	T_C
2024-08-08 07:18:01	18.62	senloc10_1_n	T_C
2024-08-08 07:28:01	18.745	senloc10_1_n	T_C
2024-08-08 07:38:01	18.682	senloc10_1_n	T_C
2024-08-08 07:48:01	18.682	senloc10_1_n	T_C
2024-08-08 07:58:01	18.807	senloc10_1_n	T_C
2024-08-08 08:08:01	18.87	senloc10_1_n	T_C
2024-08-08 08:18:01	18.807	senloc10_1_n	T_C
2024-08-08 08:28:01	18.807	senloc10_1_n	T_C
2024-08-08 08:38:01	18.995	senloc10_1_n	T_C
2024-08-08 08:48:01	19.308	senloc10_1_n	T_C
2024-08-08 08:58:01	19.683	senloc10_1_n	T_C
2024-08-08 09:08:01	19.495	senloc10_1_n	T_C
2024-08-08 09:18:01	19.871	senloc10_1_n	T_C
2024-08-08 09:28:01	19.933	senloc10_1_n	T_C
2024-08-08 09:38:01	20.058	senloc10_1_n	T_C
2024-08-08 09:48:01	20.121	senloc10_1_n	T_C
2024-08-08 09:58:01	20.309	senloc10_1_n	T_C
2024-08-09 00:08:01	19.746	senloc10_1_n	T_C
2024-08-09 00:18:01	19.808	senloc10_1_n	T_C
2024-08-09 00:28:01	19.495	senloc10_1_n	T_C
2024-08-09 00:38:01	19.308	senloc10_1_n	T_C
2024-08-09 00:48:01	19.37	senloc10_1_n	T_C
2024-08-09 00:58:01	19.37	senloc10_1_n	T_C
2024-08-09 01:08:01	19.495	senloc10_1_n	T_C
2024-08-09 01:18:01	19.683	senloc10_1_n	T_C
2024-08-09 01:28:01	19.808	senloc10_1_n	T_C
2024-08-09 01:38:01	19.996	senloc10_1_n	T_C
2024-08-09 01:48:01	20.309	senloc10_1_n	T_C
2024-08-09 01:58:01	20.496	senloc10_1_n	T_C
2024-08-09 10:08:01	19.933	senloc10_1_n	T_C
2024-08-09 10:18:01	19.933	senloc10_1_n	T_C
2024-08-09 10:28:01	19.933	senloc10_1_n	T_C
2024-08-09 10:38:01	19.808	senloc10_1_n	T_C
2024-08-09 10:48:01	19.621	senloc10_1_n	T_C
2024-08-09 10:58:01	19.621	senloc10_1_n	T_C
2024-08-09 11:08:01	19.746	senloc10_1_n	T_C
2024-08-09 11:18:01	19.933	senloc10_1_n	T_C
2024-08-09 11:28:01	19.996	senloc10_1_n	T_C
2024-08-09 11:38:01	20.058	senloc10_1_n	T_C
2024-08-09 11:48:01	20.246	senloc10_1_n	T_C
2024-08-09 11:58:01	20.371	senloc10_1_n	T_C
2024-08-09 12:08:01	20.559	senloc10_1_n	T_C
2024-08-09 12:18:01	20.934	senloc10_1_n	T_C
2024-08-09 12:28:01	21.372	senloc10_1_n	T_C
2024-08-09 12:38:01	21.622	senloc10_1_n	T_C
2024-08-09 12:48:01	21.622	senloc10_1_n	T_C
2024-08-09 12:58:01	21.56	senloc10_1_n	T_C
2024-08-09 13:08:01	21.935	senloc10_1_n	T_C
2024-08-09 13:18:01	21.81	senloc10_1_n	T_C
2024-08-09 13:28:01	21.935	senloc10_1_n	T_C
2024-08-09 13:38:01	22.06	senloc10_1_n	T_C
2024-08-09 13:48:01	21.81	senloc10_1_n	T_C
2024-08-09 13:58:01	22.185	senloc10_1_n	T_C
2024-08-09 14:08:01	22.435	senloc10_1_n	T_C
2024-08-09 14:18:01	23.185	senloc10_1_n	T_C
2024-08-09 14:28:01	23.06	senloc10_1_n	T_C
2024-08-09 14:38:01	23.373	senloc10_1_n	T_C
2024-08-09 14:48:01	22.998	senloc10_1_n	T_C
2024-08-09 14:58:01	22.498	senloc10_1_n	T_C
2024-08-09 15:08:01	22.185	senloc10_1_n	T_C
2024-08-09 15:18:01	23.31	senloc10_1_n	T_C
2024-08-09 15:28:01	23.623	senloc10_1_n	T_C
2024-08-09 15:38:01	22.998	senloc10_1_n	T_C
2024-08-09 15:48:01	22.185	senloc10_1_n	T_C
2024-08-09 15:58:01	22.998	senloc10_1_n	T_C
2024-08-09 16:08:01	22.685	senloc10_1_n	T_C
2024-08-09 16:18:01	22.685	senloc10_1_n	T_C
2024-08-09 16:28:01	22.873	senloc10_1_n	T_C
2024-08-09 16:38:01	23.373	senloc10_1_n	T_C
2024-08-09 16:48:01	22.998	senloc10_1_n	T_C
2024-08-09 16:58:01	22.748	senloc10_1_n	T_C
2024-08-09 17:08:01	22.685	senloc10_1_n	T_C
2024-08-09 17:18:01	22.56	senloc10_1_n	T_C
2024-08-09 17:28:01	22.373	senloc10_1_n	T_C
2024-08-09 17:38:01	22.873	senloc10_1_n	T_C
2024-08-09 17:48:01	22.873	senloc10_1_n	T_C
2024-08-09 17:58:01	22.935	senloc10_1_n	T_C
2024-08-09 18:08:01	22.748	senloc10_1_n	T_C
2024-08-09 18:18:01	22.81	senloc10_1_n	T_C
2024-08-09 18:28:01	22.685	senloc10_1_n	T_C
2024-08-09 18:38:01	22.498	senloc10_1_n	T_C
2024-08-09 18:48:01	22.247	senloc10_1_n	T_C
2024-08-09 18:58:01	22.185	senloc10_1_n	T_C
2024-08-09 19:08:01	21.997	senloc10_1_n	T_C
2024-08-09 19:18:01	21.935	senloc10_1_n	T_C
2024-08-09 19:28:01	21.872	senloc10_1_n	T_C
2024-08-09 19:38:01	21.685	senloc10_1_n	T_C
2024-08-09 19:48:01	21.56	senloc10_1_n	T_C
2024-08-09 19:58:01	21.247	senloc10_1_n	T_C
2024-08-09 02:08:01	20.559	senloc10_1_n	T_C
2024-08-09 02:18:01	20.621	senloc10_1_n	T_C
2024-08-09 02:28:01	20.684	senloc10_1_n	T_C
2024-08-09 02:38:01	20.747	senloc10_1_n	T_C
2024-08-09 02:48:01	20.809	senloc10_1_n	T_C
2024-08-09 02:58:01	20.872	senloc10_1_n	T_C
2024-08-09 20:08:01	20.997	senloc10_1_n	T_C
2024-08-09 20:18:01	20.872	senloc10_1_n	T_C
2024-08-09 20:28:01	20.809	senloc10_1_n	T_C
2024-08-09 20:38:01	20.684	senloc10_1_n	T_C
2024-08-09 20:48:01	20.559	senloc10_1_n	T_C
2024-08-09 20:58:01	20.434	senloc10_1_n	T_C
2024-08-09 21:08:01	20.309	senloc10_1_n	T_C
2024-08-09 21:18:01	20.184	senloc10_1_n	T_C
2024-08-09 21:28:01	19.996	senloc10_1_n	T_C
2024-08-09 21:38:01	19.871	senloc10_1_n	T_C
2024-08-09 21:48:01	19.746	senloc10_1_n	T_C
2024-08-09 21:58:01	19.621	senloc10_1_n	T_C
2024-08-09 22:08:01	19.558	senloc10_1_n	T_C
2024-08-09 22:18:01	19.495	senloc10_1_n	T_C
2024-08-09 22:28:01	19.433	senloc10_1_n	T_C
2024-08-09 22:38:01	19.37	senloc10_1_n	T_C
2024-08-09 22:48:01	19.308	senloc10_1_n	T_C
2024-08-09 22:58:01	19.245	senloc10_1_n	T_C
2024-08-09 23:08:01	19.183	senloc10_1_n	T_C
2024-08-09 23:18:01	19.183	senloc10_1_n	T_C
2024-08-09 23:28:01	19.12	senloc10_1_n	T_C
2024-08-09 23:38:01	19.058	senloc10_1_n	T_C
2024-08-09 23:48:01	18.995	senloc10_1_n	T_C
2024-08-09 23:58:01	18.995	senloc10_1_n	T_C
2024-08-09 03:08:01	20.934	senloc10_1_n	T_C
2024-08-09 03:18:01	20.934	senloc10_1_n	T_C
2024-08-09 03:28:01	20.934	senloc10_1_n	T_C
2024-08-09 03:38:01	20.934	senloc10_1_n	T_C
2024-08-09 03:48:01	20.872	senloc10_1_n	T_C
2024-08-09 03:58:01	20.934	senloc10_1_n	T_C
2024-08-09 04:08:01	20.934	senloc10_1_n	T_C
2024-08-09 04:18:01	20.872	senloc10_1_n	T_C
2024-08-09 04:28:01	20.872	senloc10_1_n	T_C
2024-08-09 04:38:01	20.872	senloc10_1_n	T_C
2024-08-09 04:48:01	20.872	senloc10_1_n	T_C
2024-08-09 04:58:01	20.809	senloc10_1_n	T_C
2024-08-09 05:08:01	20.747	senloc10_1_n	T_C
2024-08-09 05:18:01	20.809	senloc10_1_n	T_C
2024-08-09 05:28:01	20.809	senloc10_1_n	T_C
2024-08-09 05:38:01	20.872	senloc10_1_n	T_C
2024-08-09 05:48:01	20.809	senloc10_1_n	T_C
2024-08-09 05:58:01	20.684	senloc10_1_n	T_C
2024-08-09 06:08:01	20.371	senloc10_1_n	T_C
2024-08-09 06:18:01	20.246	senloc10_1_n	T_C
2024-08-09 06:28:01	20.184	senloc10_1_n	T_C
2024-08-09 06:38:01	20.184	senloc10_1_n	T_C
2024-08-09 06:48:01	20.058	senloc10_1_n	T_C
2024-08-09 06:58:01	20.121	senloc10_1_n	T_C
2024-08-09 07:08:01	20.246	senloc10_1_n	T_C
2024-08-09 07:18:01	20.309	senloc10_1_n	T_C
2024-08-09 07:28:01	20.309	senloc10_1_n	T_C
2024-08-09 07:38:01	20.309	senloc10_1_n	T_C
2024-08-09 07:48:01	20.246	senloc10_1_n	T_C
2024-08-09 07:58:01	20.058	senloc10_1_n	T_C
2024-08-09 08:08:01	19.996	senloc10_1_n	T_C
2024-08-09 08:18:01	20.058	senloc10_1_n	T_C
2024-08-09 08:28:01	20.058	senloc10_1_n	T_C
2024-08-09 08:38:01	19.871	senloc10_1_n	T_C
2024-08-09 08:48:01	19.808	senloc10_1_n	T_C
2024-08-09 08:58:01	19.871	senloc10_1_n	T_C
2024-08-09 09:08:01	20.058	senloc10_1_n	T_C
2024-08-09 09:18:01	20.121	senloc10_1_n	T_C
2024-08-09 09:28:01	19.808	senloc10_1_n	T_C
2024-08-09 09:38:01	19.746	senloc10_1_n	T_C
2024-08-09 09:48:01	19.808	senloc10_1_n	T_C
2024-08-09 09:58:01	19.871	senloc10_1_n	T_C
2024-08-01 00:09:01	21.485	senloc10_1_z	T_C
2024-08-01 00:19:01	21.36	senloc10_1_z	T_C
2024-08-01 00:29:01	21.297	senloc10_1_z	T_C
2024-08-01 00:39:01	21.172	senloc10_1_z	T_C
2024-08-01 00:49:01	21.109	senloc10_1_z	T_C
2024-08-01 00:59:01	20.922	senloc10_1_z	T_C
2024-08-01 01:09:01	20.859	senloc10_1_z	T_C
2024-08-01 01:19:01	20.797	senloc10_1_z	T_C
2024-08-01 01:29:01	20.671	senloc10_1_z	T_C
2024-08-01 01:39:01	20.609	senloc10_1_z	T_C
2024-08-01 01:49:01	20.484	senloc10_1_z	T_C
2024-08-01 01:59:01	20.484	senloc10_1_z	T_C
2024-08-01 10:09:01	20.108	senloc10_1_z	T_C
2024-08-01 10:19:01	19.983	senloc10_1_z	T_C
2024-08-01 10:29:01	19.921	senloc10_1_z	T_C
2024-08-01 10:39:01	19.921	senloc10_1_z	T_C
2024-08-01 10:49:01	19.733	senloc10_1_z	T_C
2024-08-01 10:59:01	19.858	senloc10_1_z	T_C
2024-08-01 11:09:01	20.108	senloc10_1_z	T_C
2024-08-01 11:19:01	20.671	senloc10_1_z	T_C
2024-08-01 11:29:01	20.734	senloc10_1_z	T_C
2024-08-01 11:39:01	21.109	senloc10_1_z	T_C
2024-08-01 11:49:01	20.859	senloc10_1_z	T_C
2024-08-01 11:59:01	21.172	senloc10_1_z	T_C
2024-08-01 12:09:01	21.798	senloc10_1_z	T_C
2024-08-01 12:19:01	21.923	senloc10_1_z	T_C
2024-08-01 12:29:01	21.798	senloc10_1_z	T_C
2024-08-01 12:39:01	22.673	senloc10_1_z	T_C
2024-08-01 12:49:01	22.36	senloc10_1_z	T_C
2024-08-01 12:59:01	22.235	senloc10_1_z	T_C
2024-08-01 13:09:01	22.235	senloc10_1_z	T_C
2024-08-01 13:19:01	22.11	senloc10_1_z	T_C
2024-08-01 13:29:01	21.86	senloc10_1_z	T_C
2024-08-01 13:39:01	21.798	senloc10_1_z	T_C
2024-08-01 13:49:01	21.86	senloc10_1_z	T_C
2024-08-01 13:59:01	22.235	senloc10_1_z	T_C
2024-08-01 14:09:01	22.173	senloc10_1_z	T_C
2024-08-01 14:19:01	22.36	senloc10_1_z	T_C
2024-08-01 14:29:01	22.673	senloc10_1_z	T_C
2024-08-01 14:39:01	22.861	senloc10_1_z	T_C
2024-08-01 14:49:01	22.798	senloc10_1_z	T_C
2024-08-01 14:59:01	22.986	senloc10_1_z	T_C
2024-08-01 15:09:01	23.173	senloc10_1_z	T_C
2024-08-01 15:19:01	23.236	senloc10_1_z	T_C
2024-08-01 15:29:01	23.361	senloc10_1_z	T_C
2024-08-01 15:39:01	23.298	senloc10_1_z	T_C
2024-08-01 15:49:01	23.298	senloc10_1_z	T_C
2024-08-01 15:59:01	23.236	senloc10_1_z	T_C
2024-08-01 16:09:01	23.173	senloc10_1_z	T_C
2024-08-01 16:19:01	23.236	senloc10_1_z	T_C
2024-08-01 16:29:01	23.236	senloc10_1_z	T_C
2024-08-01 16:39:01	23.173	senloc10_1_z	T_C
2024-08-01 16:49:01	23.111	senloc10_1_z	T_C
2024-08-01 16:59:01	23.048	senloc10_1_z	T_C
2024-08-01 17:09:01	22.986	senloc10_1_z	T_C
2024-08-01 17:19:01	23.173	senloc10_1_z	T_C
2024-08-01 17:29:01	24.049	senloc10_1_z	T_C
2024-08-01 17:39:01	23.924	senloc10_1_z	T_C
2024-08-01 17:49:01	23.486	senloc10_1_z	T_C
2024-08-01 17:59:01	23.173	senloc10_1_z	T_C
2024-08-01 18:09:01	23.048	senloc10_1_z	T_C
2024-08-01 18:19:01	23.173	senloc10_1_z	T_C
2024-08-01 18:29:01	23.236	senloc10_1_z	T_C
2024-08-01 18:39:01	23.486	senloc10_1_z	T_C
2024-08-01 18:49:01	23.361	senloc10_1_z	T_C
2024-08-01 18:59:01	23.236	senloc10_1_z	T_C
2024-08-01 19:09:01	23.298	senloc10_1_z	T_C
2024-08-01 19:19:01	23.111	senloc10_1_z	T_C
2024-08-01 19:29:01	22.923	senloc10_1_z	T_C
2024-08-01 19:39:01	22.736	senloc10_1_z	T_C
2024-08-01 19:49:01	22.736	senloc10_1_z	T_C
2024-08-01 19:59:01	22.611	senloc10_1_z	T_C
2024-08-01 02:09:01	20.421	senloc10_1_z	T_C
2024-08-01 02:19:01	20.421	senloc10_1_z	T_C
2024-08-01 02:29:01	20.359	senloc10_1_z	T_C
2024-08-01 02:39:01	20.234	senloc10_1_z	T_C
2024-08-01 02:49:01	20.234	senloc10_1_z	T_C
2024-08-01 02:59:01	20.171	senloc10_1_z	T_C
2024-08-01 20:09:01	22.36	senloc10_1_z	T_C
2024-08-01 20:19:01	22.11	senloc10_1_z	T_C
2024-08-01 20:29:01	21.86	senloc10_1_z	T_C
2024-08-01 20:39:01	21.672	senloc10_1_z	T_C
2024-08-01 20:49:01	21.547	senloc10_1_z	T_C
2024-08-01 20:59:01	21.422	senloc10_1_z	T_C
2024-08-01 21:09:01	21.297	senloc10_1_z	T_C
2024-08-01 21:19:01	21.172	senloc10_1_z	T_C
2024-08-01 21:29:01	21.047	senloc10_1_z	T_C
2024-08-01 21:39:01	21.047	senloc10_1_z	T_C
2024-08-01 21:49:01	20.984	senloc10_1_z	T_C
2024-08-01 21:59:01	20.922	senloc10_1_z	T_C
2024-08-01 22:09:01	20.859	senloc10_1_z	T_C
2024-08-01 22:19:01	20.859	senloc10_1_z	T_C
2024-08-01 22:29:01	20.859	senloc10_1_z	T_C
2024-08-01 22:39:01	20.797	senloc10_1_z	T_C
2024-08-01 22:49:01	20.671	senloc10_1_z	T_C
2024-08-01 22:59:01	20.609	senloc10_1_z	T_C
2024-08-01 23:09:01	20.484	senloc10_1_z	T_C
2024-08-01 23:19:01	20.296	senloc10_1_z	T_C
2024-08-01 23:29:01	20.171	senloc10_1_z	T_C
2024-08-01 23:39:01	20.108	senloc10_1_z	T_C
2024-08-01 23:49:01	19.921	senloc10_1_z	T_C
2024-08-01 23:59:01	19.858	senloc10_1_z	T_C
2024-08-01 03:09:01	20.046	senloc10_1_z	T_C
2024-08-01 03:19:01	20.046	senloc10_1_z	T_C
2024-08-01 03:29:01	19.983	senloc10_1_z	T_C
2024-08-01 03:39:01	19.921	senloc10_1_z	T_C
2024-08-01 03:49:01	19.858	senloc10_1_z	T_C
2024-08-01 03:59:01	19.795	senloc10_1_z	T_C
2024-08-01 04:09:01	19.733	senloc10_1_z	T_C
2024-08-01 04:19:01	19.67	senloc10_1_z	T_C
2024-08-01 04:29:01	19.483	senloc10_1_z	T_C
2024-08-01 04:39:01	19.357	senloc10_1_z	T_C
2024-08-01 04:49:01	19.17	senloc10_1_z	T_C
2024-08-01 04:59:01	19.17	senloc10_1_z	T_C
2024-08-01 05:09:01	19.045	senloc10_1_z	T_C
2024-08-01 05:19:01	18.982	senloc10_1_z	T_C
2024-08-01 05:29:01	18.982	senloc10_1_z	T_C
2024-08-01 05:39:01	18.982	senloc10_1_z	T_C
2024-08-01 05:49:01	18.919	senloc10_1_z	T_C
2024-08-01 05:59:01	18.857	senloc10_1_z	T_C
2024-08-01 06:09:01	18.732	senloc10_1_z	T_C
2024-08-01 06:19:01	18.732	senloc10_1_z	T_C
2024-08-01 06:29:01	18.857	senloc10_1_z	T_C
2024-08-01 06:39:01	18.982	senloc10_1_z	T_C
2024-08-01 06:49:01	18.982	senloc10_1_z	T_C
2024-08-01 06:59:01	18.857	senloc10_1_z	T_C
2024-08-01 07:09:01	18.857	senloc10_1_z	T_C
2024-08-01 07:19:01	18.732	senloc10_1_z	T_C
2024-08-01 07:29:01	18.732	senloc10_1_z	T_C
2024-08-01 07:39:01	18.794	senloc10_1_z	T_C
2024-08-01 07:49:01	18.794	senloc10_1_z	T_C
2024-08-01 07:59:01	18.606	senloc10_1_z	T_C
2024-08-01 08:09:01	18.606	senloc10_1_z	T_C
2024-08-01 08:19:01	18.606	senloc10_1_z	T_C
2024-08-01 08:29:01	18.669	senloc10_1_z	T_C
2024-08-01 08:39:01	18.732	senloc10_1_z	T_C
2024-08-01 08:49:01	18.857	senloc10_1_z	T_C
2024-08-01 08:59:01	18.982	senloc10_1_z	T_C
2024-08-01 09:09:01	19.107	senloc10_1_z	T_C
2024-08-01 09:19:01	19.107	senloc10_1_z	T_C
2024-08-01 09:29:01	19.17	senloc10_1_z	T_C
2024-08-01 09:39:01	19.357	senloc10_1_z	T_C
2024-08-01 09:49:01	19.67	senloc10_1_z	T_C
2024-08-01 09:59:01	19.983	senloc10_1_z	T_C
2024-08-10 00:09:01	18.794	senloc10_1_z	T_C
2024-08-10 00:19:01	18.732	senloc10_1_z	T_C
2024-08-10 00:29:01	18.732	senloc10_1_z	T_C
2024-08-10 00:39:01	18.669	senloc10_1_z	T_C
2024-08-10 00:49:01	18.606	senloc10_1_z	T_C
2024-08-10 00:59:01	18.481	senloc10_1_z	T_C
2024-08-10 01:09:01	18.356	senloc10_1_z	T_C
2024-08-10 01:19:01	18.168	senloc10_1_z	T_C
2024-08-10 01:29:01	18.106	senloc10_1_z	T_C
2024-08-10 01:39:01	18.043	senloc10_1_z	T_C
2024-08-10 01:49:01	17.918	senloc10_1_z	T_C
2024-08-10 01:59:01	17.918	senloc10_1_z	T_C
2024-08-10 10:09:01	22.11	senloc10_1_z	T_C
2024-08-10 10:19:01	22.298	senloc10_1_z	T_C
2024-08-10 10:29:01	21.86	senloc10_1_z	T_C
2024-08-10 10:39:01	22.298	senloc10_1_z	T_C
2024-08-10 10:49:01	21.923	senloc10_1_z	T_C
2024-08-10 10:59:01	23.549	senloc10_1_z	T_C
2024-08-10 11:09:01	22.673	senloc10_1_z	T_C
2024-08-10 11:19:01	23.423	senloc10_1_z	T_C
2024-08-10 11:29:01	23.361	senloc10_1_z	T_C
2024-08-10 11:39:01	23.986	senloc10_1_z	T_C
2024-08-10 11:49:01	24.236	senloc10_1_z	T_C
2024-08-10 11:59:01	23.549	senloc10_1_z	T_C
2024-08-10 12:09:01	24.299	senloc10_1_z	T_C
2024-08-10 12:19:01	23.861	senloc10_1_z	T_C
2024-08-10 12:29:01	23.986	senloc10_1_z	T_C
2024-08-10 12:39:01	24.611	senloc10_1_z	T_C
2024-08-10 12:49:01	24.549	senloc10_1_z	T_C
2024-08-10 12:59:01	23.861	senloc10_1_z	T_C
2024-08-10 13:09:01	24.174	senloc10_1_z	T_C
2024-08-10 13:19:01	24.736	senloc10_1_z	T_C
2024-08-10 13:29:01	23.986	senloc10_1_z	T_C
2024-08-10 13:39:01	24.611	senloc10_1_z	T_C
2024-08-10 13:49:01	24.674	senloc10_1_z	T_C
2024-08-10 13:59:01	24.611	senloc10_1_z	T_C
2024-08-10 14:09:01	24.736	senloc10_1_z	T_C
2024-08-10 14:19:01	24.486	senloc10_1_z	T_C
2024-08-10 14:29:01	24.236	senloc10_1_z	T_C
2024-08-10 14:39:01	24.924	senloc10_1_z	T_C
2024-08-10 14:49:01	25.299	senloc10_1_z	T_C
2024-08-10 14:59:01	24.674	senloc10_1_z	T_C
2024-08-10 15:09:01	24.799	senloc10_1_z	T_C
2024-08-10 15:19:01	25.611	senloc10_1_z	T_C
2024-08-10 15:29:01	24.861	senloc10_1_z	T_C
2024-08-10 15:39:01	25.799	senloc10_1_z	T_C
2024-08-10 15:49:01	25.236	senloc10_1_z	T_C
2024-08-10 15:59:01	25.486	senloc10_1_z	T_C
2024-08-10 16:09:01	25.174	senloc10_1_z	T_C
2024-08-10 16:19:01	25.174	senloc10_1_z	T_C
2024-08-10 16:29:01	24.924	senloc10_1_z	T_C
2024-08-10 16:39:01	25.174	senloc10_1_z	T_C
2024-08-10 16:49:01	24.986	senloc10_1_z	T_C
2024-08-10 16:59:01	25.674	senloc10_1_z	T_C
2024-08-10 17:09:01	25.549	senloc10_1_z	T_C
2024-08-10 17:19:01	25.299	senloc10_1_z	T_C
[truncated: 845,321+ more rows]

## Sheet: Period
locality	period	mean_FDD	mean_T_C_min	mean_T_C_max	mean_T_C_range	mean_RH_min	mean_RH_max	mean_RH_range	mean_VPD_min	mean_VPD_max	mean_VPD_range	mean_T_C	mean_RH	mean_VPD
senloc1_1_n	S1	0	17.8625	30.6958	12.8333	41.0523	89.1343	48.082	0.231828	2.74303	2.5112	22.5586	68.647	1.00369
senloc1_1_n	S2	0	16.8944	27.8527	10.9583	51.5626	92.6955	41.1329	0.149279	1.90901	1.75973	21.3489	75.7083	0.721865
senloc1_1_n	S3	0	11.9448	22.352	10.4072	55.5905	97.2768	41.6862	0.0407908	1.25526	1.21447	16.0349	82.1913	0.386949
senloc1_1_n	W1	0.171397	2.09554	8.34362	6.24808	72.6913	98.3874	25.6961	0.014035	0.295632	0.281597	4.63223	88.9885	0.106105
senloc1_1_n	W2	0.497337	-1.24973	5.39618	6.64591	67.5923	95.8729	28.2806	0.0225707	0.289349	0.266778	1.5772	85.0777	0.109889
senloc1_1_z	S1	0	17.6988	30.0958	12.397	42.6062	89.8552	47.2491	0.212655	2.53932	2.32666	22.7692	68.4791	1.04103
senloc1_1_z	S2	0	16.9135	32.1506	15.2371	40.6667	93.1132	52.4465	0.138044	2.98019	2.84215	22.1981	73.0206	0.901986
senloc1_1_z	S3	0	11.8627	28.1337	16.271	42.4751	96.8922	54.4172	0.0475671	2.39188	2.34431	16.9861	79.0504	0.55356
senloc1_1_z	W1	0.123408	1.9798	12.3789	10.3991	60.2907	98.7004	38.4097	0.0106583	0.592135	0.581476	5.15529	86.9222	0.141497
senloc1_1_z	W2	0.461314	-1.27327	9.54991	10.8232	56.6887	95.461	38.7723	0.024752	0.575184	0.550432	2.36515	82.3643	0.157636
senloc1_2_n	S1	0	17.6584	27.6732	10.0148	47.3888	90.2367	42.8478	0.205461	2.0209	1.81543	21.6754	71.8512	0.829261
senloc1_2_n	S2	0	16.8201	25.8035	8.98338	57.6275	93.6728	36.0452	0.129273	1.46636	1.33708	20.6241	78.6578	0.589363
senloc1_2_n	S3	0	11.9905	20.286	8.29554	61.9535	97.3698	35.4163	0.0399117	0.923601	0.883689	15.5129	84.1824	0.318883
senloc1_2_n	W1	0.165093	2.20362	8.66977	6.46615	70.9356	98.8391	27.9035	0.00989057	0.326303	0.316412	4.65505	89.192	0.105265
senloc1_2_n	W2	0.506312	-1.26209	6.27	7.53209	66.5488	96.3862	29.8374	0.0196895	0.330176	0.310486	1.5408	86.4958	0.101366
senloc1_2_z	S1	0	18.0755	31.4532	13.3777	40.8064	89.0861	48.2797	0.235701	3.00064	2.76494	22.1722	70.7734	0.921626
senloc1_2_z	S2	0	17.1272	28.7589	11.6318	50.5266	93.3241	42.7975	0.136826	2.15807	2.02125	20.9984	77.8674	0.643892
senloc1_2_z	S3	0	12.06	22.8992	10.8392	55.402	97.1575	41.7555	0.0445492	1.3812	1.33665	15.875	83.36	0.355948
senloc1_2_z	W1	0.131512	2.34631	12.0547	9.70838	59.7735	98.526	38.7525	0.0124928	0.600734	0.588241	5.18572	86.7012	0.14207
senloc1_2_z	W2	0.420062	-1.01573	8.86082	9.87655	57.8109	95.578	37.7671	0.0240885	0.548255	0.524167	2.14118	83.372	0.140766
senloc2_1_n	S1	0	17.6048	25.3318	7.727	53.5205	89.7437	36.2232	0.217273	1.52004	1.30277	21.4563	71.9963	0.785846
senloc2_1_n	S2	0	16.7665	24.7692	8.00269	60.9508	93.9574	33.0065	0.121472	1.23305	1.11158	20.4704	79.0637	0.561084
senloc2_1_n	S3	0	11.8987	19.0627	7.164	66.3157	97.8652	31.5495	0.0318443	0.761441	0.729597	15.3207	85.4838	0.289548
senloc2_1_n	W1	0.12626	2.18438	8.11977	5.93538	74.8331	98.796	23.9629	0.0101282	0.268045	0.257917	4.64631	90.0985	0.0944364
senloc2_1_n	W2	0.391689	-0.906364	4.72009	5.62645	69.7065	95.5559	25.8495	0.0242805	0.259531	0.235251	1.58294	85.366	0.104476
senloc2_1_z	S1	0	17.5114	27.865	10.3536	49.3903	89.5772	40.1869	0.220358	1.97085	1.75049	21.7231	70.5934	0.851999
senloc2_1_z	S2	0	16.8099	26.4702	9.66025	55.5387	94.1552	38.6166	0.114686	1.59404	1.47936	20.6532	78.201	0.599896
senloc2_1_z	S3
senloc2_1_z	W1	0.132256	2.05254	11.5493	9.49677	63.2875	98.9235	35.636	0.00865195	0.525819	0.517167	4.92278	88.3394	0.120437
senloc2_1_z	W2	0.418143	-1.06473	6.51318	7.57791	64.4389	95.3364	30.8975	0.0252948	0.369331	0.344036	1.73195	84.3977	0.117554
senloc2_2_n	S1	0	17.6088	25.5308	7.922	54.1536	89.6676	35.514	0.220426	1.537	1.31658	21.151	73.391	0.728817
senloc2_2_n	S2	0	16.6841	24.8819	8.19785	61.8096	94.7668	32.9572	0.104277	1.23168	1.12741	20.2721	80.3542	0.519966
senloc2_2_n	S3	0	11.7708	19.5042	7.73331	65.383	97.8145	32.4315	0.0327088	0.803022	0.770313	15.2426	85.5942	0.286956
senloc2_2_n	W1	0.155474	1.86562	9.76938	7.90377	68.929	98.8003	29.8713	0.00990738	0.387657	0.377749	4.53687	90.6686	0.0907695
senloc2_2_n	W2	0.405589	-0.948364	5.87218	6.82055	67.1287	95.4995	28.3707	0.02456	0.319037	0.294477	1.61024	85.4306	0.105853
senloc2_2_z	S1	0	17.7395	25.7179	7.97846	53.0702	89.6907	36.6205	0.221517	1.59037	1.36885	21.3807	72.4567	0.767082
senloc2_2_z	S2	0	16.9929	26.2367	9.24375	56.4582	94.5883	38.1301	0.10692	1.5254	1.41848	20.7056	78.8931	0.581171
senloc2_2_z	S3
senloc2_2_z	W1	0.150329	1.9	10.9536	9.05362	65.0134	99.1382	34.1248	0.00665544	0.475317	0.468661	4.76309	89.8115	0.102505
senloc2_2_z	W2	0.380092	-0.893182	6.22855	7.12173	65.5575	95.5092	29.9516	0.0243734	0.347934	0.323561	1.71292	85.2736	0.108767
senloc3_1_n	S1	0	18.0371	28.7791	10.742	42.4588	85.9928	43.534	0.304687	2.39476	2.09008	22.2667	67.0453	0.995932
senloc3_1_n	S2	0	17.2475	26.6649	9.41746	53.8585	90.88	37.0215	0.188994	1.67502	1.48602	21.2373	75.0362	0.717244
senloc3_1_n	S3	0	12.1755	20.8803	8.70477	59.9089	95.9608	36.0519	0.0618449	1.0277	0.96586	15.9026	81.978	0.380128
senloc3_1_n	W1	0.174267	2.15123	8.19862	6.04738	73.7035	98.2858	24.5823	0.014942	0.282075	0.267133	4.6519	89.2234	0.102894
senloc3_1_n	W2	0.33621	-0.829364	5.31645	6.14582	67.8435	94.6829	26.8395	0.0289629	0.284922	0.255959	1.8153	84.0019	0.116418
senloc3_1_z	S1	0	18.4271	31.3046	12.8775	37.4577	83.8515	46.3938	0.359301	3.05945	2.70014	23.0483	64.4266	1.16123
senloc3_1_z	S2	0	17.4545	31.3273	13.8728	42.4522	89.8744	47.4222	0.210531	2.99963	2.7891	22.1888	71.5778	0.923543
senloc3_1_z	S3	0	12.4018	28.762	16.3602	40.9048	94.5048	53.6	0.0908397	2.62882	2.53798	17.1931	77.6296	0.590483
senloc3_1_z	W1	0.168631	2.19815	12.6925	10.4944	58.7865	98.2928	39.5063	0.0139601	0.630775	0.616814	5.31847	86.1085	0.152351
senloc3_1_z	W2	0.313942	-0.760182	8.901	9.66118	57.1713	94.1788	37.0075	0.0319908	0.546754	0.514763	2.46582	80.9516	0.159916
senloc3_2_n	S1	0	17.8262	29.4295	11.6033	41.398	87.5729	46.1749	0.268529	2.53484	2.26631	22.441	66.4456	1.0312
senloc3_2_n	S2	0	16.8917	27.1814	10.2897	52.6404	93.4781	40.8377	0.130211	1.79271	1.66249	21.1124	75.9527	0.695207
senloc3_2_n	S3	0	11.9372	21.3588	9.42169	56.526	97.21	40.684	0.0395892	1.11926	1.07967	15.9424	81.6595	0.386802
senloc3_2_n	W1	0.212757	2.04408	8.45538	6.41131	71.5355	98.5074	26.9719	0.013071	0.311723	0.298652	4.69655	88.536	0.111136
senloc3_2_n	W2	0.361988	-0.936182	5.47964	6.41582	66.3771	94.7217	28.3446	0.0287203	0.302884	0.274163	1.8129	83.2927	0.121877
senloc3_2_z	S1	0	18.2855	30.4799	12.1944	39.2531	84.6171	45.364	0.339946	2.78396	2.44402	23.0919	64.2772	1.15547
senloc3_2_z	S2	0	17.446	29.2508	11.8048	46.9604	89.5056	42.5452	0.218263	2.30797	2.08971	21.9383	72.264	0.848323
senloc3_2_z	S3	0	12.5192	26.7252	14.206	43.958	92.9922	49.0342	0.107995	2.06546	1.95746	16.9823	76.8223	0.546292
senloc3_2_z	W1	0.163065	2.16023	13.1055	10.9453	57.0577	98.5287	41.471	0.0119388	0.68451	0.672572	5.45215	85.4111	0.164541
senloc3_2_z	W2	0.326621	-0.872	8.56491	9.43691	57.6393	94.1422	36.5029	0.0320227	0.523116	0.491093	2.38942	80.8191	0.159381
senloc4_1_n	S1	0	18.3483	27.3974	9.04917	45.7427	85.1445	39.4018	0.325618	2.05482	1.7292	22.3202	66.3769	0.992633
senloc4_1_n	S2	0	17.6235	30.2835	12.66	46.2141	90.9403	44.7263	0.189158	2.72066	2.5315	22.0131	72.2743	0.874117
senloc4_1_n	S3
senloc4_1_n	W1	0.0444444	2.68623	8.34162	5.65538	72.2841	97.5822	25.2982	0.0209044	0.296505	0.275601	5.06101	87.864	0.115348
senloc4_1_n	W2	0.30236	-0.552455	5.07364	5.62609	66.9918	93.9895	26.9976	0.0333061	0.287994	0.254688	1.96257	82.6796	0.126459
senloc4_1_z	S1	0	18.3514	28.4585	10.1071	44.6808	86.1456	41.4648	0.302548	2.18964	1.88709	22.5907	66.5494	1.01735
senloc4_1_z	S2
senloc4_1_z	S3
senloc4_1_z	W1	0.0393264	2.74092	12.4577	9.71677	59.545	97.2279	37.6829	0.0237139	0.62343	0.599716	5.66431	84.7107	0.164543
senloc4_1_z	W2	0.286165	-0.493091	8.25327	8.74636	57.3385	92.6728	35.3344	0.0412807	0.507856	0.466575	2.57848	79.2987	0.171822
senloc4_2_n	S1	0	18.2544	29.8487	11.5943	40.0115	85.5067	45.4952	0.316284	2.61733	2.30104	22.9328	64.4497	1.12206
senloc4_2_n	S2
senloc4_2_n	S3
senloc4_2_n	W1	0.0578941	2.64575	8.41108	5.76533	72.3478	97.9682	25.6204	0.0189225	0.297188	0.278266	5.10575	88.954	0.107704
senloc4_2_z	S1	0	18.3797	30.4476	12.0679	38.2782	84.0842	45.806	0.346118	2.76529	2.41917	23.1956	62.9623	1.18776
senloc4_2_z	S2
senloc4_2_z	S3
senloc4_2_z	W1	0.0388507	2.82283	11.8128	8.99	60.8519	98.4304	37.5785	0.014238	0.565199	0.550961	5.73722	86.7074	0.14384
senloc5_1_n	S1	0	18.7382	28.1338	9.39562	43.8885	83.2068	39.3183	0.38218	2.21353	1.83135	22.6831	64.5936	1.06399
senloc5_1_n	S2	0	17.8959	25.6685	7.77254	55.8267	88.7906	32.9639	0.241613	1.467	1.22539	21.6034	72.6555	0.77035
senloc5_1_n	S3	0	12.7588	20.4552	7.69646	59.2242	94.2508	35.0266	0.0904715	0.997456	0.906984	16.2932	79.3023	0.426658
senloc5_1_n	W1	0.0251132	2.99008	7.74869	4.75862	74.4484	96.8304	22.382	0.0279246	0.264388	0.236463	5.15374	87.3175	0.118924
senloc5_1_n	W2	0.243126	-0.307545	4.50945	4.817	68.4065	93.3305	24.924	0.038235	0.261548	0.223313	1.9986	82.2851	0.127563
senloc5_1_z	S1	0	18.8438	31.0487	12.2049	36.6924	82.2832	45.5908	0.409913	3.13255	2.72263	22.7588	63.2177	1.12896
senloc5_1_z	S2	0	17.9866	27.7176	9.731	49.9131	88.1168	38.2037	0.25575	1.92838	1.67263	21.7533	71.1063	0.829703
senloc5_1_z	S3
senloc5_1_z	W1	0.0239931	3.00585	7.46854	4.46269	76.5798	97.2168	20.6371	0.0247981	0.237259	0.212461	5.08533	88.406	0.107877
senloc5_1_z	W2	0.227554	-0.239364	4.32445	4.56382	69.5218	93.3563	23.8345	0.0382485	0.248909	0.210661	2.00654	82.7772	0.123499
senloc5_2_n	S1	0	18.6426	27.6055	8.96292	43.9121	83.1579	39.2458	0.381158	2.12235	1.7412	22.867	63.5176	1.11392
senloc5_2_n	S2	0	17.6324	27.7785	10.1462	50.0756	90.1685	40.0929	0.208556	1.97245	1.7639	21.5881	72.6431	0.787704
senloc5_2_n	S3	0	12.5217	23.3506	10.8289	51.3125	95.3566	44.0442	0.0726225	1.46727	1.39465	16.3669	78.7484	0.452372
senloc5_2_n	W1	0.0231474	3.085	7.76023	4.67523	73.6355	96.6818	23.0463	0.0299772	0.273491	0.243514	5.25513	86.7151	0.125533
senloc5_2_n	W2	0.232119	-0.216818	4.53545	4.75227	67.878	93.0691	25.1911	0.0396324	0.267254	0.227622	2.03544	82.0221	0.129882
senloc5_2_z	S1	0	18.8939	27.8335	8.93954	43.3286	81.8362	38.5076	0.413497	2.18146	1.76796	23.0468	62.7882	1.14038
senloc5_2_z	S2	0	18.0274	30.3218	12.2945	45.32	87.9782	42.6582	0.261357	2.49799	2.23663	22.3888	69.557	0.931975
senloc5_2_z	S3	0	12.9221	25.8342	12.9122	46.9788	94.0815	47.1028	0.0935801	1.8329	1.73932	17.1221	76.208	0.546343
senloc5_2_z	W1	0.0264947	2.99246	8.54615	5.55369	71.9266	96.5407	24.6141	0.030534	0.308253	0.277719	5.24445	86.2784	0.129292
senloc5_2_z	W2	0.228259	-0.383	4.763	5.146	67.7357	93.1495	25.4138	0.039203	0.274	0.234797	2.06774	81.404	0.13499
senloc6_1_n	S1	0	18.7761	28.7213	9.94523	42.1211	83.4092	41.2881	0.386597	2.35575	1.96915	22.7619	63.8877	1.10612
senloc6_1_n	S2	0	17.9475	27.1355	9.188	50.7746	87.3306	36.556	0.271482	1.85812	1.58664	21.7564	71.0048	0.833476
senloc6_1_n	S3	0	13.1409	21.2784	8.13746	54.9225	92.7925	37.8701	0.111401	1.16426	1.05286	16.5136	77.2087	0.473978
senloc6_1_n	W1	0.00398985	3.58685	8.19885	4.612	72.1395	94.7693	22.6298	0.0436296	0.299159	0.255529	5.56493	84.7824	0.143519
senloc6_1_n	W2	0.192393	0.0392727	4.48927	4.45	67.3697	91.4603	24.0905	0.0507116	0.270749	0.220037	2.20166	80.5036	0.142199
senloc6_1_z	S1	0	18.865	28.7504	9.88538	42.2468	82.9756	40.7288	0.396393	2.38223	1.98584	22.7435	64.1101	1.09892
senloc6_1_z	S2	0	18.2179	28.1415	9.92358	48.9482	86.8369	37.8888	0.283441	2.07342	1.78998	21.8541	71.0937	0.84029
senloc6_1_z	S3
senloc6_1_z	W1	0.00249038	3.66154	7.86885	4.20731	73.5412	95.4062	21.8651	0.038252	0.276779	0.238527	5.5462	85.4575	0.136752
senloc6_1_z	W2	0.182411	0.168818	5.01927	4.85045	67.1383	91.4265	24.2883	0.0516878	0.286319	0.234632	2.25828	80.9293	0.139573
senloc6_2_n	S1	0	18.6725	28.9235	10.251	41.3987	83.6164	42.2177	0.378042	2.4011	2.02306	22.7593	64.1105	1.10509
senloc6_2_n	S2	0	18.124	27.6996	9.57558	50.2414	87.0852	36.8438	0.274089	1.93415	1.66006	21.8322	71.0133	0.839828
senloc6_2_n	S3
senloc6_2_n	W1	0.00332051	3.53885	8.14131	4.60246	73.0438	95.1107	22.0669	0.0411354	0.292236	0.251101	5.4658	85.395	0.136781
senloc6_2_n	W2	0.179585	0.0738182	4.40973	4.33591	67.9155	91.4363	23.5207	0.0507704	0.263076	0.212306	2.1773	80.7224	0.140001
senloc6_2_z	S1	0	18.8556	28.631	9.77538	41.4079	83.4638	42.0559	0.38633	2.38518	1.99885	22.8948	63.8402	1.12439
senloc6_2_z	S2	0	18.1478	28.3897	10.2418	48.2017	87.2574	39.0557	0.273019	2.13893	1.86591	21.899	71.1403	0.848945
senloc6_2_z	S3
senloc6_2_z	W1	0	2.981	9.761	6.78	62.909	79.048	16.139	0.16027	0.450216	0.289946	4.95667	72.2003	0.247293
senloc6_2_z	W2	0.168495	0.283273	5.39036	5.10709	64.3149	89.6083	25.2934	0.0635013	0.327092	0.26359	2.30103	79.291	0.15184
senloc7_1_n	S1	0	18.8058	29.7535	10.9476	39.7892	82.7018	42.9127	0.397254	2.60791	2.21066	23.0793	62.9085	1.17338
senloc7_1_n	S2	0	18.1081	27.3072	9.19915	50.5167	88.0775	37.5608	0.257603	1.88622	1.62862	21.9143	70.6672	0.859769
senloc7_1_n	S3	0	13.1548	21.5425	8.38769	54.5328	92.9231	38.3902	0.114597	1.19817	1.08358	16.6773	76.9633	0.491522
senloc7_1_n	W1	0.00554541	3.22523	8.29062	5.06538	71.7325	96.6297	24.8972	0.028009	0.307548	0.279539	5.40163	86.2912	0.130789
senloc7_1_n	W2	0.193552	-0.0250909	5.10918	5.13427	65.7035	92.3771	26.6736	0.0443309	0.302717	0.258386	2.30308	80.532	0.144512
senloc7_1_z	S1	0	18.6708	30.5642	11.8934	38.5187	83.2589	44.7402	0.381666	2.8721	2.49044	23.1216	62.8838	1.19956
senloc7_1_z	S2	0	17.867	29.339	11.472	45.4647	89.0369	43.5722	0.234062	2.41863	2.18457	21.9953	70.583	0.89788
senloc7_1_z	S3	0	12.8745	24.3023	11.4278	47.2608	93.7414	46.4805	0.101642	1.69803	1.59639	16.6531	77.2991	0.501737
senloc7_1_z	W1	0.0082687	3.10446	11.0958	7.99138	64.0358	96.4342	32.3985	0.0295033	0.51004	0.480537	5.42392	85.9505	0.13762
senloc7_1_z	W2	0.211363	-0.0859091	6.96909	7.055	61.4458	92.4174	30.9715	0.0441611	0.417555	0.373394	2.32092	80.3927	0.149227
senloc7_2_n	S1	0	18.6339	27.7418	9.10792	43.6632	83.4482	39.785	0.380037	2.15107	1.77103	22.7704	64.0947	1.08974
senloc7_2_n	S2	0	17.8635	26.0933	8.22977	53.8978	88.7603	34.8625	0.238515	1.5965	1.35799	21.6182	71.9683	0.796369
senloc7_2_n	S3	0	12.8257	20.5773	7.75162	57.8338	93.797	35.9632	0.100504	1.02712	0.92662	16.3927	78.3311	0.45386
senloc7_2_n	W1	0.00886538	3.08646	8.627	5.54054	70.9607	95.9537	24.993	0.0337863	0.328043	0.294257	5.34161	85.7988	0.134763
senloc7_2_n	W2	0.190597	-0.0161818	4.80655	4.82273	66.7181	91.7017	24.9836	0.0491139	0.287531	0.238417	2.26414	80.1566	0.145964
senloc7_2_z	S1	0	18.8347	28.9749	10.1402	42.3606	83.6295	41.2688	0.377857	2.40652	2.02866	22.8962	64.6517	1.08564
senloc7_2_z	S2	0	18.0023	27.4611	9.45877	51.7269	88.7979	37.071	0.239726	1.86468	1.62495	21.6731	72.2078	0.793041
senloc7_2_z	S3	0	12.9286	20.5662	7.63762	58.4291	93.7721	35.343	0.100621	1.01424	0.913624	16.3116	78.9633	0.433828
senloc7_2_z	W1	0.00503579	3.22469	7.67146	4.44677	73.7044	95.3998	21.6954	0.0394457	0.273998	0.234552	5.31617	85.8307	0.13344
senloc7_2_z	W2	0.194288	0.0247273	4.40336	4.37864	67.861	91.523	23.662	0.0503383	0.265345	0.215007	2.20196	80.2897	0.143639
senloc8_1_n	S1	0	18.1479	29.2306	11.0827	43.0755	86.3118	43.2363	0.299834	2.44671	2.14688	22.1764	67.5675	0.970271
senloc8_1_n	S2	0	17.5192	27.7667	10.2475	51.0605	92.116	41.0555	0.161729	1.94432	1.78259	21.0691	76.1566	0.672135
senloc8_1_n	S3
senloc8_1_n	W1	0.115045	2.343	7.64515	5.30215	74.9223	98.2532	23.3308	0.0152231	0.259838	0.244615	4.71315	89.2232	0.101409
senloc8_1_n	W2	0.323569	-0.611818	4.34036	4.95218	69.5275	94.4254	24.8978	0.031641	0.250323	0.218682	1.77791	83.669	0.115978
senloc8_1_z	S1	0	18.6931	30.9048	12.2117	39.2903	83.7185	44.4282	0.367873	2.87336	2.50549	22.8297	65.2664	1.08256
senloc8_1_z	S2	0	17.7292	28.3448	10.6157	50.6031	90.1383	39.5352	0.207909	2.06286	1.85495	21.3107	75.076	0.712163
senloc8_1_z	S3	0	12.7748	21.7987	9.02392	57.3772	94.2775	36.9004	0.0892459	1.13323	1.04398	15.972	81.572	0.372074
senloc8_1_z	W1	0.0838734	2.47862	7.21838	4.73977	78.376	98.3052	19.9292	0.0146522	0.216076	0.201423	4.64309	90.4757	0.0873613
senloc8_1_z	W2	0.296991	-0.410273	4.23036	4.64064	71.0976	93.8445	22.7468	0.0353678	0.235694	0.200327	1.80449	84.2005	0.111529
senloc8_2_n	S1	0	18.214	25.6205	7.40646	50.2122	86.2365	36.0242	0.30515	1.64954	1.34439	21.8911	68.2388	0.901897
senloc8_2_n	S2	0	17.4728	25.1927	7.71985	57.9083	92.0419	34.1336	0.16351	1.3729	1.20939	20.973	76.312	0.648465
senloc8_2_n	S3	0	12.5289	20.1092	7.58023	60.7216	95.7038	34.9822	0.0659313	0.942595	0.876663	15.8577	81.9537	0.36526
senloc8_2_n	W1	0.102935	2.44938	7.62585	5.17646	74.3211	98.3552	24.0341	0.013834	0.264828	0.250994	4.74237	88.7224	0.105262
senloc8_2_n	W2	0.304499	-0.545455	4.26382	4.80927	68.1956	93.8732	25.6775	0.0344327	0.258545	0.224112	1.78464	82.8817	0.121262
senloc8_2_z	S1	0	18.6532	26.1993	7.54608	49.6718	84.1958	34.524	0.357237	1.7401	1.38286	22.0973	67.7682	0.91858
senloc8_2_z	S2	0	17.8783	25.5934	7.71508	56.9051	89.8679	32.9628	0.216807	1.45023	1.23343	21.0846	75.845	0.653674
senloc8_2_z	S3	0	12.8838	19.9036	7.01977	62.0555	93.9169	31.8614	0.0940232	0.905378	0.811355	15.9258	81.4987	0.367575
senloc8_2_z	W1	0.0601384	2.76715	7.48108	4.71392	75.7414	97.4425	21.7011	0.0223001	0.247724	0.225424	4.89847	88.5787	0.10626
senloc8_2_z	W2	0.265388	-0.258636	4.22027	4.47891	69.9098	93.0187	23.1089	0.0400826	0.245005	0.204922	1.89962	83.1206	0.119825
senloc9_1_n	S1	0	18.4243	28.7282	10.304	42.4727	85.1872	42.7144	0.322875	2.37248	2.0496	22.7959	64.7093	1.08865
senloc9_1_n	S2	0	17.8871	27.4686	9.5815	49.6686	90.1748	40.5063	0.209023	1.9209	1.71188	21.9709	71.8977	0.842957
senloc9_1_n	S3	0	12.7919	22.4048	9.61292	51.3421	94.0758	42.7337	0.0953632	1.3797	1.28434	16.9312	75.8627	0.536046
senloc9_1_n	W1	0.0984087	2.48631	8.59954	6.11323	70.7732	97.2108	26.4377	0.0252876	0.328328	0.303041	5.06593	87.352	0.122708
senloc9_1_n	W2	0.209662	-0.262818	5.45882	5.72164	65.0537	93.8058	28.7521	0.036533	0.319668	0.283135	2.24418	81.1911	0.140783
senloc9_1_z	S1	0	18.4924	31.6702	13.1778	36.5183	85.1409	48.6226	0.325649	3.17296	2.84731	23.5504	63.166	1.25301
senloc9_1_z	S2	0	18.1633	31.0948	12.9314	41.0718	88.6962	47.6244	0.244315	2.80521	2.5609	22.9706	68.8089	1.04544
senloc9_1_z	S3	0	13.0833	26.931	13.8477	41.4743	92.8891	51.4148	0.115666	2.25495	2.13929	18.0493	72.0583	0.721257
senloc9_1_z	W1	0.0948125	2.40177	12.6192	10.2175	58.4583	97.6319	39.1736	0.0199745	0.654169	0.634195	5.62037	84.9503	0.165863
senloc9_1_z	W2	0.218317	-0.359091	7.90055	8.25964	57.7565	93.6894	35.9328	0.0367289	0.494301	0.457572	2.75031	78.8028	0.177673
senloc9_2_n	S1	0	18.3239	27.9012	9.57725	46.684	87.537	40.853	0.270216	2.10666	1.83644	22.3034	68.26	0.951975
senloc9_2_n	S2	0	17.8696	26.5065	8.63692	53.237	90.8067	37.5697	0.194639	1.70481	1.51017	21.6218	74.3034	0.748931
senloc9_2_n	S3	0	13.0489	21.1929	8.144	55.6829	94.1445	38.4615	0.0963405	1.14884	1.0525	16.6467	78.1284	0.46567
senloc9_2_n	W1	0.0913894	2.50592	8.37762	5.87169	72.735	97.4538	24.7188	0.0221137	0.300316	0.278202	4.96748	88.179	0.113151
senloc9_2_n	W2	0.223468	-0.285636	5.82927	6.11491	64.7476	93.8634	29.1157	0.0364527	0.338252	0.301799	2.18824	81.7545	0.136733
senloc9_2_z	S1	0	18.3722	28.8642	10.492	43.9503	87.2978	43.3474	0.275947	2.34385	2.0679	22.6847	67.4116	1.01616
senloc9_2_z	S2	0	17.9232	29.3114	11.3882	46.1187	91.0553	44.9366	0.187836	2.3337	2.14587	22.14	72.7808	0.84368
senloc9_2_z	S3	0	13.1426	25.4599	12.3173	45.2984	94.0159	48.7175	0.0996188	1.95083	1.85121	17.3288	75.803	0.573319
senloc9_2_z	W1	0.0899663	2.46054	11.889	9.42846	60.0822	97.5502	37.4679	0.0208534	0.578115	0.557261	5.45701	85.2953	0.155787
senloc9_2_z	W2	0.228629	-0.373	7.87136	8.24436	57.3872	93.5612	36.174	0.0369595	0.500478	0.463519	2.62946	79.2516	0.171516
senloc10_1_n	S1	0	18.2077	24.7371	6.52942	55.7394	88.0853	32.3459	0.257951	1.39426	1.13631	21.3173	73.0432	0.737307
senloc10_1_n	S2	0	17.8895	24.2422	6.35275	62.2893	91.0394	28.7501	0.188161	1.15724	0.969084	20.8894	78.5578	0.574258
senloc10_1_n	S3	0	13.1822	19.3261	6.14385	64.8306	94.6995	29.8689	0.087184	0.804027	0.716843	16.0771	83.0002	0.346244
senloc10_1_n	W1	0.0696886	2.519	8.43731	5.91831	73.9164	97.6485	23.7322	0.0190924	0.288194	0.269102	4.99693	88.648	0.108152
senloc10_1_n	W2	0.218117	-0.308182	5.18127	5.48945	67.2675	94.0035	26.736	0.03542	0.29442	0.259	2.09045	82.4674	0.129459
senloc10_1_z	S1	0	17.9385	26.2407	8.30217	51.2537	88.3507	37.0969	0.248231	1.68722	1.43899	21.7022	70.672	0.837497
senloc10_1_z	S2	0	17.6256	27.542	9.91642	51.1223	91.6317	40.5095	0.172771	1.87261	1.69984	21.395	75.0774	0.715997
senloc10_1_z	S3	0	12.8915	24.5115	11.62	49.5974	94.2408	44.6434	0.0942297	1.70933	1.6151	16.8704	78.1975	0.495827
senloc10_1_z	W1	0.0807206	2.42377	12.7918	10.368	58.6872	97.6721	38.9849	0.0194252	0.64401	0.624584	5.56994	85.532	0.157092
senloc10_1_z	W2	0.233912	-0.410818	8.47891	8.88973	57.8747	94.0262	36.1515	0.0350708	0.518922	0.483852	2.68683	79.783	0.171309
senloc10_2_n	S1	0	18.239	24.9969	6.75792	53.8792	87.3912	33.512	0.270553	1.47587	1.20531	21.4502	71.577	0.785005
senloc10_2_n	S2	0	17.8636	24.5543	6.69075	59.2467	90.3625	31.1157	0.201511	1.2785	1.07699	21.0259	76.401	0.641346
senloc10_2_n	S3	0	12.99	19.9209	6.93092	61.0503	95.0996	34.0493	0.0813568	0.928224	0.846868	16.1692	81.0385	0.393593
senloc10_2_n	W1	0.0613937	2.57608	8.02746	5.45138	75.8112	97.69	21.8788	0.0197289	0.258951	0.239222	4.95931	89.1806	0.101725
senloc10_2_n	W2	0.202201	-0.239	4.84718	5.08618	68.8085	93.9886	25.1802	0.0353658	0.272512	0.237146	2.12907	82.8479	0.126367
senloc10_2_z	S1	0	17.9081	26.7712	8.86317	49.6853	88.6358	38.9506	0.242385	1.79112	1.54873	21.844	70.1436	0.867524
senloc10_2_z	S2	0	17.6314	28.4372	10.8058	48.502	91.5892	43.0872	0.172866	2.0697	1.89683	21.6879	74.0665	0.773884
senloc10_2_z	S3	0	12.8113	25.5203	12.709	47.5944	94.2532	46.6588	0.094993	1.83423	1.73924	17.0999	77.1605	0.545694
senloc10_2_z	W1	0.0850288	2.37238	12.9331	10.5607	58.1638	97.6147	39.4509	0.0198168	0.655814	0.635998	5.62924	85.2039	0.162036
senloc10_2_z	W2	0.237492	-0.461909	8.70918	9.17109	57.3667	93.7728	36.4061	0.0359216	0.543739	0.507817	2.77918	79.3496	0.178727
senloc12_1_n	S1	0	17.7069	31.8007	14.0938	37.1811	87.6694	50.4883	0.26093	3.07315	2.81222	23.1278	65.0448	1.15675
senloc12_1_n	S2	0	17.6283	27.9156	10.2873	51.4768	93.065	41.5883	0.141854	1.86992	1.72806	21.9034	73.848	0.789236
senloc12_1_n	S3	0	12.1078	23.0349	10.9272	53.2972	96.8891	43.5918	0.0501117	1.34695	1.29684	16.4591	79.883	0.449333
senloc12_1_n	W1	0	2.491	11.465	8.974	55.967	85.126	29.159	0.120928	0.598904	0.477976	4.93574	72.9397	0.246827
senloc12_1_n	W2	0.318656	-0.674545	6.13264	6.80718	62.7332	94.3573	31.6241	0.0327711	0.362623	0.329852	2.01876	81.8487	0.135751
senloc12_1_z	S1	0	17.5272	31.647	14.1198	36.8771	88.5856	51.7085	0.242063	3.01551	2.77345	23.5677	63.765	1.25137
senloc12_1_z	S2	0	17.4486	31.1427	13.6942	41.6934	92.3492	50.6558	0.154604	2.7345	2.5799	22.6943	70.6347	0.991843
senloc12_1_z	S3	0	11.9841	26.8975	14.9135	41.6978	96.1992	54.5014	0.0591229	2.13774	2.07862	17.5622	74.6506	0.65304
senloc12_1_z	W1	0.174163	2.02769	12.4982	10.4705	58.2426	97.5185	39.2759	0.0224803	0.633632	0.611151	5.32099	85.5725	0.159232
senloc12_1_z	W2	0.284539	-0.713909	7.65864	8.37255	58.5244	94.1384	35.614	0.0337461	0.464683	0.430937	2.56591	79.3759	0.170161
senloc12_2_n	S1	0	18.0853	27.1304	9.04508	46.2724	85.8929	39.6205	0.302874	1.94835	1.64547	22.3505	66.7993	0.983384
senloc12_2_n	S2	0	17.9652	25.9537	7.98858	54.5909	89.8984	35.3075	0.211863	1.55031	1.33845	21.6263	73.5039	0.756265
senloc12_2_n	S3	0	12.7678	21.1259	8.35808	56.4785	93.6938	37.2153	0.0989884	1.10541	1.00642	16.5216	78.0548	0.466062
senloc12_2_n	W1	0.137476	2.306	9.622	7.316	67.0743	97.4825	30.4082	0.0224977	0.410786	0.388289	4.94925	87.4806	0.123212
senloc12_2_n	W2	0.272733	-0.566	6.57764	7.14364	62.7204	94.1342	31.4138	0.0328193	0.384225	0.351406	2.11758	82.0679	0.135828
senloc12_2_z	S1	0	17.7593	29.4848	11.7255	41.4585	87.9578	46.4993	0.255567	2.4926	2.23703	22.559	66.4453	1.03697
senloc12_2_z	S2	0	17.6758	29.5731	11.8972	45.4426	91.8331	46.3905	0.165404	2.36749	2.20209	22.1025	72.2696	0.860039
senloc12_2_z	S3	0	12.3975	25.9803	13.5828	44.5474	95.6975	51.1501	0.0674607	1.94075	1.87329	17.0961	76.3742	0.559461
senloc12_2_z	W1	0.125054	2.29546	12.5805	10.285	59.2027	97.6848	38.4821	0.0205468	0.636352	0.615805	5.53937	85.538	0.160533
senloc12_2_z	W2	0.25286	-0.569727	8.12645	8.69618	57.6173	94.0665	36.4492	0.0335928	0.496569	0.462976	2.68253	79.3425	0.172376
senloc13_1_n	S1	0	17.7489	27.0331	9.28417	46.5248	87.5029	40.9781	0.263313	1.91204	1.64873	22.5478	66.2304	1.02024
senloc13_1_n	S2	0	17.5612	26.5592	8.99808	53.0523	92.003	38.9507	0.163353	1.6483	1.48494	21.7039	73.6078	0.771149
senloc13_1_n	S3	0	12.2098	21.5472	9.33738	55.9095	95.8741	39.9645	0.0641002	1.15137	1.08727	16.4094	78.8802	0.453028
senloc13_1_n	W1	0.146232	2.34862	8.53477	6.18615	71.9762	97.1654	25.1892	0.0261942	0.312692	0.286498	4.88473	87.8379	0.11783
senloc13_1_n	W2	0.340268	-0.725091	5.43682	6.16191	66.0963	94.5927	28.4965	0.0296008	0.306066	0.276465	1.97	82.6301	0.129052
senloc13_1_z	S1	0	17.7407	29.1251	11.3844	43.2329	87.0581	43.8252	0.273851	2.35968	2.08583	22.7918	65.2505	1.08426
senloc13_1_z	S2	0	17.6153	30.7477	13.1324	42.5239	90.8678	48.3438	0.188849	2.67767	2.48882	22.4414	70.8714	0.937473
senloc13_1_z	S3	0	12.2795	27.0375	14.758	42.4552	94.7877	52.3325	0.0802585	2.19694	2.11668	17.4548	74.7038	0.640113
senloc13_1_z	W1	0.113925	2.43838	12.6807	10.2423	59.6401	97.7158	38.0757	0.0200165	0.637754	0.617737	5.52005	85.8531	0.157046
senloc13_1_z	W2	0.273177	-0.527	8.16545	8.69245	58.4986	94.1277	35.6291	0.0326679	0.497677	0.465009	2.67593	80.3361	0.16682
senloc13_2_n	S1	0	17.8485	27.0778	9.22933	47.1856	86.3996	39.214	0.287108	1.90023	1.61312	22.3631	66.771	0.983949
senloc13_2_n	S2	0	17.624	26.4269	8.80292	53.9265	91.4406	37.5141	0.176194	1.61136	1.43517	21.6355	73.8121	0.757821
senloc13_2_n	S3	0	12.3255	21.1928	8.86723	57.2876	95.18	37.8924	0.0740919	1.0957	1.02161	16.3933	79.0299	0.448148
senloc13_2_n	W1	0.141982	2.28823	7.91446	5.62623	75.2985	97.8336	22.5352	0.0196349	0.262444	0.242809	4.73839	89.3603	0.100985
senloc13_2_n	W2	0.335775	-0.765545	4.86	5.62555	68.5541	95.0393	26.4852	0.0268652	0.272939	0.246074	1.85653	83.6859	0.119209
senloc13_2_z	S1	0	17.8297	28.7598	10.9301	43.5598	86.9175	43.3577	0.278419	2.32687	2.04845	22.4592	66.4132	1.0178
senloc13_2_z	S2	0	17.7513	30.0086	12.2573	43.435	90.8732	47.4382	0.187581	2.50505	2.31747	22.3633	71.132	0.914095
senloc13_2_z	S3	0	12.4181	26.9262	14.5081	44.1255	95.1522	51.0267	0.0775197	2.07331	1.99579	17.3594	75.7265	0.607725
senloc13_2_z	W1	0.11895	2.356	12.0803	9.72431	61.0194	97.8598	36.8404	0.0185203	0.593663	0.575143	5.35337	86.3916	0.147956
senloc13_2_z	W2	0.283146	-0.608636	7.95736	8.566	59.7138	94.247	34.5332	0.0316961	0.479715	0.448019	2.53736	80.8543	0.160877

## Sheet: Season
locality	period	mean_FDD	mean_T_C_min	mean_T_C_max	mean_T_C_range	mean_RH_min	mean_RH_max	mean_RH_range	mean_VPD_min	mean_VPD_max	mean_VPD_range	mean_T_C	mean_RH	mean_VPD
senloc1_1_n	S	0	15.5672	26.9668	11.3996	49.4018	93.0355	43.6337	0.140633	1.9691	1.82847	19.9558	75.5718	0.701818
senloc1_1_n	W	0.320786	0.562292	6.99271	6.43042	70.3542	97.2349	26.8807	0.0179472	0.292752	0.274805	3.29272	87.2738	0.107764
senloc1_1_z	S	0	15.4917	30.1267	14.635	41.916	93.2869	51.3709	0.132756	2.63713	2.50437	20.6282	73.5686	0.829833
senloc1_1_z	W	0.266368	0.6035	11.182	10.5785	58.7668	97.3299	38.5631	0.016621	0.584963	0.568342	3.96855	84.9836	0.148361
senloc1_2_n	S	0	15.4896	24.5875	9.0979	55.6566	93.7598	38.1031	0.124882	1.47028	1.3454	19.2474	78.2766	0.577501
senloc1_2_n	W	0.321485	0.615167	7.56987	6.95471	68.925	97.7148	28.7898	0.0143817	0.328078	0.313696	3.29005	88.0102	0.103556
senloc1_2_z	S	0	15.7542	27.7038	11.9495	48.9117	93.1892	44.2776	0.139025	2.17997	2.04094	19.6564	77.3829	0.638445
senloc1_2_z	W	0.263764	0.805375	10.5908	9.78546	58.874	97.1748	38.3009	0.0178075	0.576681	0.558874	3.85044	85.2411	0.141498
senloc2_1_n	S	0	15.4233	23.0545	7.63123	60.2623	93.8554	33.5931	0.12353	1.17151	1.04798	19.0606	78.8998	0.54403
senloc2_1_n	W	0.247915	0.767792	6.56158	5.79379	72.4834	97.311	24.8276	0.0166147	0.264143	0.247528	3.3024	88.0223	0.098841
senloc2_1_z	S	0	17.1747	27.1955	10.0208	52.3415	91.7747	39.4332	0.169635	1.78998	1.62035	21.223	74.3084	0.729768
senloc2_1_z	W	0.263287	0.623792	9.24108	8.61729	63.8152	97.2794	33.4642	0.0162799	0.454095	0.437815	3.52345	86.6108	0.119173
senloc2_2_n	S	0	15.3546	23.3056	7.95105	60.4487	94.083	33.6342	0.119137	1.19057	1.07143	18.866	79.8299	0.510446
senloc2_2_n	W	0.27011	0.575875	7.98317	7.40729	68.1039	97.2874	29.1835	0.0166232	0.356206	0.339583	3.2534	88.3715	0.0973844
senloc2_2_z	S	0	17.3811	25.9669	8.5858	54.6964	92.0416	37.3451	0.16651	1.55918	1.39267	21.0763	75.5975	0.677387
senloc2_2_z	W	0.255637	0.619792	8.78796	8.16817	65.2628	97.4749	32.2121	0.0147762	0.416933	0.402157	3.4246	87.8202	0.105253
senloc3_1_n	S	0	15.82	25.4414	9.62141	52.0754	90.9445	38.8691	0.185175	1.69916	1.51399	19.7607	74.7755	0.69447
senloc3_1_n	W	0.24849	0.785125	6.87763	6.0925	71.0176	96.6345	25.6168	0.0213682	0.28338	0.262012	3.40679	86.9315	0.10883
senloc3_1_z	S	0	16.0944	30.4646	14.3702	40.2716	89.4102	49.1386	0.220224	2.89597	2.67574	20.7768	71.2827	0.889052
senloc3_1_z	W	0.235232	0.84225	10.9548	10.1125	58.0462	96.4072	38.361	0.0222242	0.592265	0.570041	4.06597	83.8443	0.155672
senloc3_2_n	S	0	15.5517	25.9899	10.4382	50.1881	92.7537	42.5655	0.14611	1.8156	1.66949	19.7907	74.7721	0.700952
senloc3_2_n	W	0.281155	0.678125	7.0915	6.41338	69.1712	96.7723	27.6011	0.0202436	0.307671	0.287428	3.43124	86.2353	0.115849
senloc3_2_z	S	0	16.0836	28.8186	12.7351	43.3905	89.0383	45.6478	0.222068	2.3858	2.16373	20.6347	71.1855	0.847134
senloc3_2_z	W	0.238028	0.770458	11.0244	10.254	57.3242	96.5182	39.194	0.0211439	0.610538	0.589394	4.10826	83.3962	0.162277
senloc4_1_n	S	0	17.9859	28.8405	10.8546	45.9784	88.0424	42.064	0.257388	2.38774	2.13035	22.1926	69.3345	0.934936
senloc4_1_n	W	0.162656	1.20183	6.84379	5.64196	69.8585	95.9355	26.0771	0.0265885	0.292604	0.266016	3.70256	85.591	0.120219
senloc4_1_z	S	0	18.3514	28.4585	10.1071	44.6808	86.1456	41.4648	0.302548	2.18964	1.88709	22.6344	66.5121	1.0212
senloc4_1_z	W	0.152461	1.25867	10.5307	9.272	58.5337	95.1402	36.6065	0.0317653	0.570458	0.538693	4.31055	82.3364	0.167736
senloc4_2_n	S	0	18.2544	29.8487	11.5943	40.0115	85.5067	45.4952	0.316284	2.61733	2.30104	22.9886	64.4233	1.12603
senloc4_2_n	W	0.0578941	2.64575	8.41108	5.76533	72.3478	97.9682	25.6204	0.0189225	0.297188	0.278266	5.10575	88.954	0.107704
senloc4_2_z	S	0	18.3797	30.4476	12.0679	38.2782	84.0842	45.806	0.346118	2.76529	2.41917	23.2473	62.9324	1.1919
senloc4_2_z	W	0.0388507	2.82283	11.8128	8.99	60.8519	98.4304	37.5785	0.014238	0.565199	0.550961	5.73722	86.7074	0.14384
senloc5_1_n	S	0	16.4643	24.7525	8.28821	52.9798	88.7494	35.7696	0.238088	1.55933	1.32124	20.1542	72.2651	0.750727
senloc5_1_n	W	0.125036	1.47867	6.26404	4.78538	71.6792	95.2263	23.5471	0.0326502	0.263086	0.230436	3.77233	85.1142	0.122706
senloc5_1_z	S	0	18.4323	29.4498	11.0174	43.0383	85.0834	42.045	0.335915	2.55454	2.21863	22.2897	67.0748	0.984006
senloc5_1_z	W	0.117292	1.51846	6.0275	4.50904	73.3449	95.4474	22.1025	0.0309629	0.242599	0.211636	3.73735	85.9415	0.114716
senloc5_2_n	S	0	16.2656	26.2449	9.97933	48.4334	89.561	41.1276	0.220779	1.85403	1.63325	20.2391	71.7125	0.78206
senloc5_2_n	W	0.118926	1.57167	6.28221	4.71054	70.9966	95.026	24.0293	0.0344025	0.270633	0.23623	3.84547	84.6604	0.127437
senloc5_2_z	S	0	16.6145	27.9965	11.3821	45.2091	87.9653	42.7562	0.256145	2.17078	1.91464	20.8188	69.5928	0.870159
senloc5_2_z	W	0.11897	1.44538	6.81221	5.36683	70.0058	94.9864	24.9806	0.0345073	0.292554	0.258047	3.85361	84.1443	0.131787
senloc6_1_n	S	0	16.6215	25.7117	9.09023	49.2727	87.8441	38.5714	0.256493	1.79271	1.53622	20.3076	70.7712	0.801718
senloc6_1_n	W	0.0903414	1.96087	6.49862	4.53775	69.9534	93.2527	23.2993	0.0468755	0.286137	0.239262	4.092	82.9085	0.142941
senloc6_1_z	S	0	18.5544	28.4581	9.90372	45.4635	84.829	39.3656	0.342176	2.234	1.89183	22.3294	67.5195	0.974103
senloc6_1_z	W	0.084954	2.06071	6.56279	4.50208	70.6065	93.5822	22.9757	0.0444101	0.281152	0.236742	4.10626	83.4744	0.137987
senloc6_2_n	S	0	18.4092	28.336	9.9268	45.6432	85.2814	39.6382	0.328145	2.17697	1.84882	22.3278	67.4813	0.976983
senloc6_2_n	W	0.0841085	1.95071	6.431	4.48029	70.6933	93.4266	22.7333	0.0455514	0.278871	0.23332	4.02471	83.3474	0.138193
senloc6_2_z	S	0	18.5159	28.5152	9.99928	44.669	85.2848	40.6158	0.331941	2.26698	1.93504	22.4349	67.4012	0.991763
senloc6_2_z	W	0.154454	0.508083	5.75458	5.2465	64.1977	88.7283	24.5305	0.0715654	0.337352	0.265787	2.6074	78.473	0.162852
senloc7_1_n	S	0	16.6896	26.2011	9.51149	48.2796	87.9008	39.6213	0.256484	1.89744	1.64095	20.5218	70.2487	0.838762
senloc7_1_n	W	0.0917153	1.7355	6.83246	5.09696	68.9692	94.6806	25.7114	0.0354898	0.305334	0.269844	4.04575	83.7711	0.136794
senloc7_1_z	S	0	16.4707	28.0685	11.5977	43.7481	88.6791	44.931	0.239123	2.32959	2.09046	20.5551	70.3267	0.863395
senloc7_1_z	W	0.101354	1.64221	9.20442	7.56221	62.8487	94.5932	31.7445	0.0362215	0.467651	0.43143	4.06524	83.517	0.142702
senloc7_2_n	S	0	16.4411	24.8042	8.3631	51.7983	88.6685	36.8702	0.239685	1.59157	1.35188	20.2201	71.55	0.776916
senloc7_2_n	W	0.0921591	1.66442	6.87596	5.21154	69.0162	94.0049	24.9887	0.0408115	0.309475	0.268664	3.99411	83.3283	0.139668
senloc7_2_z	S	0	16.5885	25.6674	9.07887	50.8389	88.7332	37.8943	0.239401	1.76181	1.52241	20.2521	72.0198	0.767739
senloc7_2_z	W	0.0917763	1.75804	6.17358	4.41554	71.0262	93.6229	22.5968	0.0444382	0.270032	0.225594	3.95258	83.4045	0.137906
senloc8_1_n	S	0	17.8462	28.528	10.6818	46.9083	89.0978	42.1895	0.233544	2.20557	1.97202	21.6548	71.7766	0.825029
senloc8_1_n	W	0.210619	0.988708	6.13046	5.14175	72.4497	96.4988	24.049	0.022748	0.255477	0.232729	3.42696	86.7894	0.107793
senloc8_1_z	S	0	16.399	27.0161	10.6171	49.0902	89.3781	40.2879	0.221676	2.02315	1.80147	19.9976	74.0616	0.718773
senloc8_1_z	W	0.181552	1.15454	5.84887	4.69433	75.0401	96.2607	21.2206	0.0241469	0.225068	0.200921	3.39925	87.726	0.0979515
senloc8_2_n	S	0	16.0719	23.6408	7.56885	56.2807	91.3274	35.0467	0.178197	1.32168	1.14348	19.5368	75.582	0.635753
senloc8_2_n	W	0.195318	1.07675	6.08492	5.00817	71.5136	96.3009	24.7873	0.0232751	0.261948	0.238673	3.44633	86.1631	0.112273
senloc8_2_z	S	0	16.4718	23.8988	7.42697	56.2108	89.3269	33.1161	0.222689	1.36524	1.14255	19.6595	75.121	0.643522
senloc8_2_z	W	0.154211	1.38033	5.98654	4.60621	73.0686	95.4149	22.3463	0.0304504	0.246478	0.216028	3.58359	86.1855	0.112207
senloc9_1_n	S	0	16.2711	26.098	9.82686	47.9228	89.9278	42.005	0.206014	1.87721	1.6712	20.4485	70.9896	0.81371
senloc9_1_n	W	0.1494	1.22629	7.16004	5.93375	68.1517	95.6502	27.4985	0.0304418	0.324359	0.293917	3.82947	84.6524	0.130628
senloc9_1_z	S	0	16.4852	29.8185	13.3333	39.7364	89.0163	49.2799	0.225493	2.73115	2.50566	21.4124	68.1419	0.997666
senloc9_1_z	W	0.151419	1.13637	10.4565	9.32013	58.1367	95.8249	37.6882	0.0276536	0.580896	0.553243	4.36309	82.2573	0.171036
senloc9_2_n	S	0	16.3232	25.0919	8.7687	51.9711	90.919	38.9479	0.184613	1.6398	1.45518	20.0735	73.7137	0.714235
senloc9_2_n	W	0.151925	1.22646	7.20962	5.98317	69.0741	95.8082	26.7341	0.0286857	0.317703	0.289017	3.74965	85.3638	0.123484
senloc9_2_z	S	0	16.3892	27.8131	11.424	45.1272	90.8769	45.7496	0.185417	2.20247	2.01705	20.6059	72.1217	0.803681
senloc9_2_z	W	0.15352	1.16183	10.0476	8.88575	58.847	95.7219	36.8749	0.0282353	0.542531	0.514296	4.21758	82.6461	0.162682
senloc10_1_n	S	0	16.3388	22.6754	6.33665	61.0579	91.3673	30.3094	0.175317	1.11001	0.934695	19.3215	78.3619	0.546324
senloc10_1_n	W	0.137718	1.22321	6.94496	5.72175	70.869	95.9779	25.1089	0.0265759	0.291048	0.264472	3.72649	85.9464	0.117465
senloc10_1_z	S	0	16.0637	26.0552	9.99143	50.6291	91.4843	40.8552	0.169649	1.75511	1.58547	19.8899	74.7635	0.677565
senloc10_1_z	W	0.150933	1.12458	10.815	9.69046	58.3148	96.001	37.6863	0.0265961	0.586678	0.560082	4.30937	83.0184	0.163308
senloc10_2_n	S	0	16.273	23.0699	6.79692	58.1396	91.0632	32.9236	0.181687	1.21944	1.03775	19.4425	76.4924	0.600395
senloc10_2_n	W	0.12593	1.28583	6.56983	5.284	72.6016	95.9935	23.392	0.0268958	0.265167	0.238271	3.72219	86.4125	0.112496
senloc10_2_z	S	0	16.0276	26.8721	10.8445	48.5669	91.5673	43.0005	0.168052	1.89661	1.72856	20.1092	73.9002	0.723464
senloc10_2_z	W	0.154908	1.07333	10.9971	9.92379	57.7985	95.8538	38.0554	0.0271982	0.604446	0.577248	4.38268	82.6434	0.169336
senloc12_1_n	S	0	15.7141	27.4608	11.7466	47.4799	92.6587	45.1787	0.148239	2.07641	1.92817	20.3623	73.1776	0.786317
senloc12_1_n	W	0.292101	-0.41075	6.577	6.98775	62.1693	93.588	31.4187	0.0401175	0.382313	0.342196	2.33798	80.8737	0.147906
senloc12_1_z	S	0	15.5541	29.8147	14.2606	40.1329	92.4813	52.3484	0.149422	2.61597	2.46655	21.1484	69.8672	0.954196
senloc12_1_z	W	0.224752	0.771125	10.28	9.50892	58.3717	95.9693	37.5975	0.0276438	0.556197	0.528553	4.11432	82.8585	0.164019
senloc12_2_n	S	0	16.1781	24.6391	8.46105	52.5562	89.9329	37.3766	0.201721	1.52309	1.32137	20.0452	72.9764	0.726172
senloc12_2_n	W	0.199469	0.989667	8.22667	7.237	65.0787	95.9478	30.8691	0.0272284	0.398612	0.371384	3.70904	85.11	0.128738
senloc12_2_z	S	0	15.8484	28.2821	12.4338	43.8359	91.934	48.0981	0.160234	2.25813	2.0979	20.467	71.8654	0.809902
senloc12_2_z	W	0.183632	0.98225	10.539	9.55679	58.476	96.0264	37.5503	0.0265262	0.572285	0.545759	4.28847	82.8252	0.165718
senloc13_1_n	S	0	15.7419	24.9519	9.21008	51.9392	91.9036	39.9644	0.1609	1.55924	1.39834	20.0929	73.1232	0.738116
senloc13_1_n	W	0.235165	0.939833	7.11487	6.17504	69.2812	95.9862	26.705	0.0277556	0.309655	0.281899	3.60779	85.5563	0.122746
senloc13_1_z	S	0	15.7812	28.9179	13.1366	42.7297	91.0095	48.2797	0.178264	2.40563	2.22737	20.7795	70.4356	0.878888
senloc13_1_z	W	0.186915	1.07925	10.6112	9.53196	59.1169	96.0713	36.9543	0.025815	0.573552	0.547737	4.27404	83.4361	0.161328
senloc13_2_n	S	0	15.8352	24.799	8.96381	52.9212	91.1195	38.1983	0.176292	1.52387	1.34758	20.0066	73.4145	0.720552
senloc13_2_n	W	0.230804	0.888583	6.5145	5.62592	72.2073	96.5529	24.3456	0.0229488	0.267254	0.244305	3.47629	86.8752	0.108966
senloc13_2_z	S	0	15.9029	28.5205	12.6176	43.7181	91.0937	47.3756	0.178372	2.29557	2.1172	20.6168	71.2554	0.838734
senloc13_2_z	W	0.194207	0.997208	10.1906	9.19342	60.421	96.2039	35.7829	0.0245592	0.541437	0.516878	4.12011	83.9665	0.153615

## Sheet: Species
Species	mean_FDD_W	mean_T_C_min_S	mean_T_C_min_W	mean_T_C_max_S	mean_T_C_max_W	mean_T_C_range_S	mean_T_C_range_W	mean_RH_min_S	mean_RH_min_W	mean_RH_max_S	mean_RH_max_W	mean_RH_range_S	mean_RH_range_W	mean_VPD_min_S	mean_VPD_min_W	mean_VPD_max_S	mean_VPD_max_W	mean_VPD_range_S	mean_VPD_range_W	mean_T_C_S	mean_T_C_W	mean_RH_S	mean_RH_W	mean_VPD_S	mean_VPD_W
Amandinea punctata	0.161175	16.5756	1.28764	27.5415	8.60771	10.9659	7.32006	46.5181	64.9178	89.6901	95.628	43.172	30.7102	0.215439	0.0294999	2.11102	0.422036	1.89559	0.392536	20.8762	4.0408	71.0455	84.2821	0.844511	0.141499
Anisomeridium polypori	0.263287	17.1747	0.623792	27.1955	9.24108	10.0208	8.61729	52.3415	63.8152	91.7747	97.2794	39.4332	33.4642	0.169635	0.0162799	1.78998	0.454095	1.62035	0.437815	21.223	3.52345	74.3084	86.6108	0.729768	0.119173
Bacinidia adastra	0.125774	16.8163	1.57733	25.6526	6.94369	8.83625	5.36635	52.0748	72.7146	89.3288	96.5501	37.2541	23.8355	0.223741	0.0241353	1.74248	0.269618	1.51874	0.245482	20.4375	3.98842	73.3348	87.2597	0.747881	0.108904
Bryum capillare	0.119723	17.3267	1.90015	28.4324	7.12998	11.1057	5.22983	44.5508	73.694	87.4424	97.1145	42.8916	23.4205	0.26898	0.0215347	2.32024	0.261128	2.05126	0.239593	21.4931	4.2525	69.2425	88.34	0.922403	0.102828
Buellia griseovirens	0.320786	15.5672	0.562292	26.9668	6.99271	11.3996	6.43042	49.4018	70.3542	93.0355	97.2349	43.6337	26.8807	0.140633	0.0179472	1.9691	0.292752	1.82847	0.274805	19.9558	3.29272	75.5718	87.2738	0.701818	0.107764
Candelaria concolor	0.166649	16.5784	1.20761	26.9381	7.93512	10.3598	6.72751	48.1143	66.4054	89.5934	95.4486	41.4791	29.0432	0.218189	0.030372	1.99782	0.38249	1.77963	0.352118	20.6449	3.84942	71.8409	84.4264	0.806012	0.136094
Candelariella reflexa	0.161621	16.8555	1.29655	26.8129	7.38818	9.95735	6.09163	48.6207	67.31	88.7567	94.557	40.136	27.247	0.24111	0.0363075	1.97021	0.352511	1.7291	0.316203	20.7851	3.75072	71.5565	83.9086	0.818029	0.136927
Candelariella vitellina	0.125036	16.4643	1.47867	24.7525	6.26404	8.28821	4.78538	52.9798	71.6792	88.7494	95.2263	35.7696	23.5471	0.238088	0.0326502	1.55933	0.263086	1.32124	0.230436	20.1542	3.77233	72.2651	85.1142	0.750727	0.122706
Dicranoweisia cirrata	0.146563	17.1744	1.744	30.1567	9.68292	12.9823	7.93892	40.1415	65.197	87.4585	97.1877	47.3169	31.9907	0.268254	0.0205734	2.75665	0.444727	2.48839	0.424153	21.8827	4.58586	67.853	86.3992	1.00754	0.131688
Evernia prunastri	0.177046	16.0567	1.07982	25.6507	8.16319	9.59404	7.08338	50.491	66.2246	90.8439	96.068	40.3528	29.8434	0.183985	0.0266622	1.71873	0.392764	1.53475	0.366101	20.115	3.87171	73.0559	84.8487	0.737276	0.134301
Flavoparmelia caperata	0.156123	16.7369	1.30065	27.9732	8.91868	11.2363	7.61803	45.5562	63.6507	88.9336	95.3734	43.3774	31.7226	0.234116	0.0310686	2.22595	0.450556	1.99183	0.419487	20.916	4.0961	70.923	83.6536	0.850082	0.148406
Flavoparmelia soredians	0.176627	16.4782	1.02891	26.9982	9.04544	10.52	8.01653	48.1227	62.4877	90.3019	95.2296	42.1792	32.742	0.20169	0.0312302	1.97557	0.469331	1.77388	0.438101	20.6391	3.91952	72.2452	83.3849	0.797941	0.15044
Grimmia pulvinata	0.152461	18.3514	1.25867	28.4585	10.5307	10.1071	9.272	44.6808	58.5337	86.1456	95.1402	41.4648	36.6065	0.302548	0.0317653	2.18964	0.570458	1.88709	0.538693	22.6344	4.31055	66.5121	82.3364	1.0212	0.167736
Halecania viridescens	0.173936	17.0817	1.37804	28.0199	8.51092	10.9382	7.13288	47.2774	64.7836	89.2353	95.3007	41.9579	30.5171	0.233585	0.0316795	2.17847	0.427776	1.94488	0.396097	20.9921	3.93758	72.4321	84.2942	0.807714	0.139845
Hyperphyscia adglutinata	0.154241	16.5873	1.27265	27.0057	8.44863	10.4184	7.17598	47.8414	65.0098	89.708	95.4165	41.8666	30.4066	0.215413	0.0306701	2.01343	0.417279	1.79801	0.386609	20.6521	3.9739	71.8961	84.1496	0.807974	0.141115
Hypnum cupressiforma	0.13896	17.3746	1.39678	26.6215	7.43888	9.24691	6.04209	50.118	68.784	88.0431	95.2013	37.9251	26.4173	0.256921	0.0320099	1.87494	0.341361	1.61802	0.309351	21.0703	3.86525	71.6042	84.839	0.81582	0.130336
Hypotrachyna revoluta	0.210417	16.3147	0.887458	26.8338	7.88243	10.5191	6.99497	48.832	65.9023	91.016	95.7865	42.184	29.8842	0.1854	0.0277543	1.93378	0.387678	1.74838	0.359924	20.5157	3.63494	72.9116	84.529	0.773755	0.134637
Lecania cyrtella	0.0903414	16.6215	1.96087	25.7117	6.49862	9.09023	4.53775	49.2727	69.9534	87.8441	93.2527	38.5714	23.2993	0.256493	0.0468755	1.79271	0.286137	1.53622	0.239262	20.3076	4.092	70.7712	82.9085	0.801718	0.142941
Lecanora barkmaniana	0.154908	16.0276	1.07333	26.8721	10.9971	10.8445	9.92379	48.5669	57.7985	91.5673	95.8538	43.0005	38.0554	0.168052	0.0271982	1.89661	0.604446	1.72856	0.577248	20.1092	4.38268	73.9002	82.6434	0.723464	0.169336
Lecanora chlarotera	0.136245	16.5018	1.3036	27.9048	8.4299	11.403	7.12629	45.1682	64.4264	89.4211	95.3541	44.2529	30.9277	0.220781	0.0313713	2.18663	0.417543	1.96584	0.386171	20.7124	4.03559	70.8572	83.3952	0.83692	0.147234
Lecanora compallens	0.134113	17.248	1.32152	27.7525	8.42127	10.5044	7.09975	46.8337	65.8298	88.2838	95.7242	41.4501	29.8944	0.252782	0.0287795	2.15483	0.414638	1.90205	0.385859	21.0898	4.02336	70.9192	84.48	0.830786	0.139012
Lecanora expallens	0.202408	16.2686	1.08094	26.1666	7.03032	9.89802	5.94939	49.7727	69.3708	90.41	95.9636	40.6373	26.5927	0.1985	0.0272766	1.83751	0.307409	1.63901	0.280132	20.3994	3.63568	72.5417	85.6248	0.775363	0.121142
Lecanora hagenii	0.118926	16.2656	1.57167	26.2449	6.28221	9.97933	4.71054	48.4334	70.9966	89.561	95.026	41.1276	24.0293	0.220779	0.0344025	1.85403	0.270633	1.63325	0.23623	20.2391	3.84547	71.7125	84.6604	0.78206	0.127437
Lepraria finkii	0.21491	16.0265	0.406229	25.0681	6.76098	9.04165	6.35475	54.2689	66.5191	92.013	94.7829	37.7441	28.2638	0.161778	0.0333467	1.59321	0.33668	1.43143	0.303334	19.8419	3.03224	75.7698	83.4101	0.666321	0.132686
Lepraria incana	0.216949	16.2366	0.982338	25.8991	7.49014	9.66242	6.50781	51.7193	68.6129	91.3807	96.2978	39.6614	27.6849	0.17861	0.0245745	1.73105	0.336899	1.55244	0.312324	20.2567	3.60486	74.2493	86.1811	0.722371	0.118341
Melanelixia subaurifera	0.173889	16.534	1.05342	26.1629	6.82847	9.62895	5.77504	49.8044	68.2747	89.8757	94.8309	40.0714	26.5561	0.213191	0.0341183	1.83568	0.319825	1.62248	0.285707	20.4479	3.48773	72.4338	84.2678	0.77431	0.129182
Melanohalea elegantula	0.0917153	16.6896	1.7355	26.2011	6.83246	9.51149	5.09696	48.2796	68.9692	87.9008	94.6806	39.6213	25.7114	0.256484	0.0354898	1.89744	0.305334	1.64095	0.269844	20.5218	4.04575	70.2487	83.7711	0.838762	0.136794
Melanohalea exasperatula	0.0921591	16.4411	1.66442	24.8042	6.87596	8.3631	5.21154	51.7983	69.0162	88.6685	94.0049	36.8702	24.9887	0.239685	0.0408115	1.59157	0.309475	1.35188	0.268664	20.2201	3.99411	71.55	83.3283	0.776916	0.139668
Melanohalea glabratula	0.144326	16.2013	1.1739	24.3653	8.88	8.16404	7.7061	55.8435	64.5919	91.4258	95.9895	35.5823	31.3976	0.172483	0.026586	1.43256	0.438863	1.26008	0.412277	19.6057	4.01793	76.5627	84.4824	0.611945	0.140387
Metzgeria furcata	0.137718	16.3388	1.22321	22.6754	6.94496	6.33665	5.72175	61.0579	70.869	91.3673	95.9779	30.3094	25.1089	0.175317	0.0265759	1.11001	0.291048	0.934695	0.264472	19.3215	3.72649	78.3619	85.9464	0.546324	0.117465
Orthotrichum affine	0.125447	17.5611	1.63468	28.1927	8.37373	10.6316	6.73905	45.2614	66.6507	87.1102	96.0895	41.8488	29.4388	0.276843	0.0264457	2.25265	0.391733	1.97581	0.365287	21.7187	4.23906	68.6179	85.2264	0.941114	0.133308
Orthotrichum diaphanum	0.139348	16.9409	1.4774	28.5221	8.79464	11.5812	7.31724	44.1106	64.7785	88.1727	95.769	44.0621	30.9906	0.251854	0.0287493	2.33628	0.432455	2.08443	0.403706	21.2908	4.20032	69.3824	84.3498	0.909348	0.142727
Orthotrichum lyelli	0.238028	16.0836	0.770458	28.8186	11.0244	12.7351	10.254	43.3905	57.3242	89.0383	96.5182	45.6478	39.194	0.222068	0.0211439	2.3858	0.610538	2.16373	0.589394	20.6347	4.10826	71.1855	83.3962	0.847134	0.162277
Orthotrichum pulchellum	0.23663	16.089	0.806354	29.6416	10.9896	13.5526	10.1832	41.831	57.6852	89.2243	96.4627	47.3932	38.7775	0.221146	0.021684	2.64088	0.601402	2.41974	0.579718	20.7057	4.08711	71.2341	83.6202	0.868093	0.158974
Orthotrichum tenellum	0.151925	16.3232	1.22646	25.0919	7.20962	8.7687	5.98317	51.9711	69.0741	90.919	95.8082	38.9479	26.7341	0.184613	0.0286857	1.6398	0.317703	1.45518	0.289017	20.0735	3.74965	73.7137	85.3638	0.714235	0.123484
Parmelia sulcata	0.173503	16.8239	0.93175	26.5351	7.49871	9.71118	6.56696	49.5066	66.3515	89.7193	94.8285	40.2127	28.4769	0.215796	0.0338456	1.88785	0.368603	1.67206	0.334758	20.7947	3.55386	72.0956	83.8093	0.79754	0.136854
Phaeophyscia orbicularis	0.14767	16.6972	1.40683	27.5317	8.24284	10.8345	6.83602	46.4972	66.2166	89.1083	95.7349	42.6111	29.5184	0.229814	0.0289949	2.13363	0.395121	1.90382	0.366126	20.8565	4.06187	70.9493	84.6462	0.84427	0.136942
Physcia adscendens	0.174909	16.5513	1.1783	26.5371	7.75002	9.98585	6.57172	49.4314	67.3883	89.9519	95.7349	40.5205	28.3466	0.2104	0.0284154	1.90212	0.363069	1.69172	0.334654	20.5276	3.79335	72.5641	85.0416	0.777294	0.129715
Physcia caesia	0.23139	15.8188	0.770792	29.3167	10.6522	13.4978	9.88144	41.7617	57.848	90.7598	96.2438	48.9981	38.3957	0.185745	0.0243939	2.50088	0.583367	2.31514	0.558974	20.8915	4.11129	70.5263	83.1273	0.900665	0.163148
Physcia clementei	0.154908	16.0276	1.07333	26.8721	10.9971	10.8445	9.92379	48.5669	57.7985	91.5673	95.8538	43.0005	38.0554	0.168052	0.0271982	1.89661	0.604446	1.72856	0.577248	20.1092	4.38268	73.9002	82.6434	0.723464	0.169336
Physcia dubia	0.0388507	18.3797	2.82283	30.4476	11.8128	12.0679	8.99	38.2782	60.8519	84.0842	98.4304	45.806	37.5785	0.346118	0.014238	2.76529	0.565199	2.41917	0.550961	23.2473	5.73722	62.9324	86.7074	1.1919	0.14384
Physcia tenella	0.151291	16.9323	1.34903	26.9199	7.4133	9.98769	6.06428	47.9107	67.9147	88.7348	95.2224	40.8241	27.3078	0.239858	0.0321934	1.99688	0.343143	1.75702	0.31095	20.9565	3.84708	70.7766	84.5666	0.842949	0.132103
Physciella chloantha	0.1494	16.2711	1.22629	26.098	7.16004	9.82686	5.93375	47.9228	68.1517	89.9278	95.6502	42.005	27.4985	0.206014	0.0304418	1.87721	0.324359	1.6712	0.293917	20.4485	3.82947	70.9896	84.6524	0.81371	0.130628
Physconia grisea	0.170464	16.7405	1.3075	28.4274	9.87888	11.6869	8.57138	44.399	61.8592	89.4951	96.4864	45.0961	34.6272	0.219152	0.0238599	2.29044	0.501189	2.07129	0.477329	21.2777	4.32104	70.0777	84.4913	0.897167	0.148038
Polycauliona phlogina	0.084954	18.5544	2.06071	28.4581	6.56279	9.90372	4.50208	45.4635	70.6065	84.829	93.5822	39.3656	22.9757	0.342176	0.0444101	2.234	0.281152	1.89183	0.236742	22.3294	4.10626	67.5195	83.4744	0.974103	0.137987
Pseudoschismatomma rufescens	0.216001	16.1951	0.981083	24.5097	7.45783	8.31458	6.47675	56.1701	68.9509	91.956	96.3315	35.786	27.3806	0.166418	0.0237224	1.42849	0.330855	1.26208	0.307132	19.8276	3.5181	76.2746	86.7806	0.633395	0.111105
Punctelia borreri	0.172869	16.1402	1.16347	26.2547	8.36123	10.1145	7.19776	49.2341	65.209	90.1925	95.7407	40.9585	30.5317	0.200565	0.0279462	1.86889	0.414643	1.66833	0.386697	20.2489	3.91448	72.4934	84.3375	0.770585	0.139806
Punctelia jeckeri	0.184036	16.3342	1.03118	27.2941	8.5932	10.9599	7.56202	47.1055	64.3348	90.0415	95.6248	42.936	31.29	0.205705	0.0288042	2.06721	0.432957	1.86151	0.404153	20.617	3.86152	71.7814	84.0797	0.815279	0.142581
Punctelia subrudecta	0.160015	16.7595	1.21994	26.9087	7.84571	10.1491	6.62577	48.3452	66.3068	89.4106	95.1613	41.0654	28.8545	0.223528	0.03222	1.97262	0.379992	1.7491	0.347772	20.7666	3.81526	71.7399	84.172	0.812177	0.137107
Ramalina farinacea	0.150933	16.0637	1.12458	26.0552	10.815	9.99143	9.69046	50.6291	58.3148	91.4843	96.001	40.8552	37.6863	0.169649	0.0265961	1.75511	0.586678	1.58547	0.560082	19.8899	4.30937	74.7635	83.0184	0.677565	0.163308
Ramalina fastigiata	0.1494	16.2711	1.22629	26.098	7.16004	9.82686	5.93375	47.9228	68.1517	89.9278	95.6502	42.005	27.4985	0.206014	0.0304418	1.87721	0.324359	1.6712	0.293917	20.4485	3.82947	70.9896	84.6524	0.81371	0.130628
Rhynchostegium confertum	0.181552	16.399	1.15454	27.0161	5.84887	10.6171	4.69433	49.0902	75.0401	89.3781	96.2607	40.2879	21.2206	0.221676	0.0241469	2.02315	0.225068	1.80147	0.200921	19.9976	3.39925	74.0616	87.726	0.718773	0.0979515
Syntrichia papillosa	0.15281	16.9541	1.58261	28.7608	9.56204	11.8067	7.97943	43.5863	64.4054	87.5002	97.0698	43.9139	32.6643	0.263287	0.0198429	2.39141	0.466935	2.12812	0.447092	21.2932	4.41491	69.3932	85.9432	0.91927	0.134689
Xanthoria parietina	0.159403	16.7211	1.25582	26.9803	7.81332	10.2592	6.55751	48.0497	66.9463	89.3974	95.5009	41.3477	28.5546	0.223289	0.0301269	1.99787	0.372066	1.77458	0.341939	20.7673	3.87954	71.5545	84.5758	0.815896	0.134801
Apatococcus ammoniophilus	0.132842	16.7092	1.50078	26.9015	7.38249	10.1923	5.88171	47.7855	68.7005	88.9669	95.3385	41.1815	26.638	0.232816	0.0319315	1.99617	0.333711	1.76336	0.30178	20.7501	3.96871	71.0779	84.8243	0.829526	0.130687
Orthotrichum sp.	0.151153	16.7525	1.35031	28.3397	8.49733	11.5872	7.14702	44.7761	65.0951	88.7251	95.2819	43.9491	30.1868	0.238917	0.0312759	2.32563	0.421277	2.08671	0.390001	20.8526	3.95455	71.0548	84.2161	0.850377	0.13944
Bark	0.178327	16.5363	1.16185	26.8622	8.05168	10.3259	6.88983	48.6424	66.418	89.9379	95.7676	41.2954	29.3496	0.210462	0.0281444	1.96915	0.38544	1.75869	0.357296	20.6221	3.83241	72.245	84.8692	0.794713	0.132778
